# Supplementary material for: A 3,000-year-old, basal S. enterica lineage from Bronze Age Xinjiang suggests spread along the Proto-Silk Road
Source: PLoS Pathog. 2021 Sep 21;17(9):e1009886. doi: 10.1371/journal.ppat.1009886 (PMC8486138; doi:10.1371/journal.ppat.1009886)
Supplement: S1 Table — (XLSX) [file ppat.1009886.s009.xlsx]

## Sheet: S1 Table
S1 Table. Salmonella enterica capture efficiency (capture data have been merged UDG data and Non-UDG data)
Sample Name	Library	Merged reads	Mpped reads prior RMDup	Duplicates removed reads	Mapped Reads after RMDup	Number of covered bases	The proportion of genome covered (%)	Endogenous DNA (%)	Mean Coverage	Coverage >= 1X in %	Coverage >= 2X in %	Coverage >= 3X in %	DMG 1st Base 3'	DMG 2nd Base 3'	DMG 1st Base 5'	DMG 2nd Base 5'	Average fragment length	Median fragment length	GC content in %
XBQM11	shotgun	5790120	1078	27	556	29024	0.600528	0.019	0.0061	0.6	0.01	0	0.1481	0.1103	0.25	0.0504	52.71	49	49.15
XBQM20	shotgun	32785090	7981	393	2674	149570	3.09471	0.024	0.032	3.09	0.08	0.01	0.1429	0.0844	0.1224	0.0748	57.88	52	52.32
XBQM83	shotgun	8791635	1484	11	337	14484	0.299685	0.017	0.0032	0.3	0.01	0	0.1322	0.023	0.0918	0.0571	45.81	41	52.87
XBQM90	shotgun	22390335	7457	627	2282	162842	3.36932	0.033	0.036	3.37	0.16	0.03	0.1033	0.0664	0.0924	0.0792	76.35	65.5	51.41
XBQM64	shotgun	25704366	1886	57	256	12631	0.261345	0.007	0.0029	0.26	0.02	0	0.0556	0.0727	0.125	0.0484	54.23	45	51.47
XBQM7	shotgun	32208817	3997	254	1519	75198	1.5559	0.012	0.0162	1.56	0.04	0.01	0.1738	0.0842	0.1769	0.0669	51.47	48	50.5
Sample Name	Library	Merged Reads	Mpped reads prior RMDup	Duplicates removed reads	Mapped Reads after RMDup	Number of covered bases	The proportion of genome covered (%)	Endogenous DNA (%)	Mean Coverage	Coverage >= 1X in %	Coverage >= 2X in %	Coverage >= 3X in %	DMG 1st Base 3'	DMG 2nd Base 3'	DMG 1st Base 5'	DMG 2nd Base 5'	Average fragment length	Median fragment length	GC content in %
XBQM11	In-solution capture	25187480	382844	170447	62284	1906976	39.4567	1.52	0.7146	39.46	16.79	7.44	0.0624	0.0302	0.0659	0.0279	55.45	50	48.13
XBQM20	In-solution capture	80997872	4425154	1743690	273014	4105486	84.9455	5.463	3.9083	84.95	72.12	59.19	0.0402	0.0169	0.0402	0.0154	69.19	61	52.26
XBQM83	In-solution capture	72849617	511311	74098	30521	1055433	21.8377	0.702	0.3367	21.84	5.48	1.77	0.0409	0.0259	0.0406	0.0229	53.32	46	51.15
XBQM90	In-solution capture	82282905	2816524	1659180	358664	4196606	86.8309	3.423	4.197	86.83	76.05	63.91	0.017	0.008	0.0171	0.0073	56.56	47	50.98
XBQM64	In-solution capture	31797759	163057	23568	7036	178106	3.68514	0.513	0.0949	3.69	1.8	1.06	0.075	0.0627	0.0759	0.055	65.21	54	50.49
XBQM7	In-solution capture	78084580	1105729	499936	78754	2323876	48.0827	1.416	0.8902	48.08	22.2	9.57	0.0986	0.0217	0.0989	0.0194	54.63	50	50.55
Notes： Merged Reads：The number of paired-end merging after removing the adapter sequence using EAGER pipeline. RMDup：The abbreviation of remove duplication caused by PCR. Endogenous DNA (%): the percentage of the targeted reads covered in all sequenced reads. Mean Coverage: It is defined as the mapped bases divided by the size of genome. DMG 1st Base 3':The damage on the 1st base on the 3' end of…
