# Supplementary material for: A 3,000-year-old, basal S. enterica lineage from Bronze Age Xinjiang suggests spread along the Proto-Silk Road
Source: PLoS Pathog. 2021 Sep 21;17(9):e1009886. doi: 10.1371/journal.ppat.1009886 (PMC8486138; doi:10.1371/journal.ppat.1009886)
Supplement: S2 Table — (XLSX) [file ppat.1009886.s010.xlsx]

## Sheet: S2 Table
S2 Table. Bayesian posterior estimates of the time to the most recent common ancestor and substitution rates for the sub-lineage of Para C lineage.
Lineages	Mean TMRCA (years BP)	95% HPD(years BP)
ParatyphiC-1	287	270-304
ParatyphiC-2	245	229-257
ParatyphiC-1 + ParatyphiC-2	339	323-359
ParatyphiC-1 + ParatyphiC-2 + Tepos + Ragna	1059	1035-1088
Typhisuis-1	171	154-188
Typhisuis-2	94	81-107
Typhisuis-1 + Typhisuis-2	1321	1273-1359
ParatyphiC-1 + ParatyphiC-2 + Tepos + Ragna + Typhisuis-1 + Typhisuis-2	2922	2878-2965
Choleraesuis sensu stricto	198	181-216
Choleraesuis var.Kunzendorf	200	189-212
Choleraesuis sensu stricto + Choleraesuis var.Kunzendorf	1041	1004-1074
Choleraesuis sensu stricto + Choleraesuis var.Kunzendorf + 57 1CS	1748	1697-1814
ParatyphiC-1 + ParatyphiC-2 + Tepos + Ragna + Typhisuis-1 + Typhisuis-2 + Choleraesuis sensu stricto + Choleraesuis var.Kunzendorf	3062	3028-3094
ParatyphiC-1 + ParatyphiC-2 + Tepos + Ragna + Typhisuis-1 + Typhisuis-2 + Choleraesuis sensu stricto + Choleraesuis var.Kunzendorf +XBQ	3185	3088-3219
ParatyphiC-1 + ParatyphiC-2 + Tepos + Ragna + Typhisuis-1 + Typhisuis-2 + Choleraesuis sensu stricto + Choleraesuis var.Kunzendorf +XBQ +Lomita	9935	9675-10173
