# Supplementary material for: A 3,000-year-old, basal S. enterica lineage from Bronze Age Xinjiang suggests spread along the Proto-Silk Road
Source: PLoS Pathog. 2021 Sep 21;17(9):e1009886. doi: 10.1371/journal.ppat.1009886 (PMC8486138; doi:10.1371/journal.ppat.1009886)
Supplement: S4 Table — (XLSX) [file ppat.1009886.s012.xlsx]

## Sheet: S4 Table
S4 Table. Information about variant positions detected in one or both of the ancient genomes (XBQM20 and XBQM90).
SNP positions coloured in pink are unique to our ancient genomes within the ParaC lineage.
SNP positions coloured in blue are unique to XBQM20 within the Paratyphi C in SPI-7.
Position	Ref	XBQM20	XBQM90	Tepos 35	Tepos 14	ragnaU	ETR001	ParatyphiC_RKS4594	Choleraesuis_B27	Choleraesuis_SC_B67	CS-3	ParatyphiC1_05_1894	ParatyphiC2_88_33	Typhisuis1_M554__NCTC20376	Typhisuis2_M595__NCTC20379	Birkenhead_96236	Lomita_BS01151	Gene ID	Gene name
779	G	T	T	.	.	.	T	.	T	T	T	.	.	T	T	T	T	SPC_0002	thrA
5210	C	T	.	.	.	.	.	.	.	.	.	.	.	.	.	.	.	SPC_0005	yaaA
19623	T	G	N	G	G	G	G	.	G	G	G	.	G	G	G	G	G	SPC_0020	SPC_0020
20402	A	G	N	G	G	G	N	.	G	G	G	.	G	G	G	G	G	SPC_0021	SPC_0021
22488	T	C	C	.	.	C	C	.	C	C	C	.	.	C	C	N	C	SPC_0021	SPC_0021
24383	G	A	.	.	.	.	N	.	.	.	.	.	.	.	.	.	.	INTERGENIC
25079	G	A	.	.	.	N	.	.	.	.	.	.	.	.	.	.	.	INTERGENIC
29484	C	T	.	.	.	N	N	.	.	.	.	.	.	.	.	.	.	SPC_0027	bcfE
31166	A	N	G	.	.	N	N	.	G	G	G	.	.	G	G	G	G	SPC_0029	bcfG
33320	A	N	G	G	G	G	N	.	G	G	G	.	G	G	G	N	N	INTERGENIC
35882	G	N	A	.	.	A	A	.	A	A	A	.	.	A	A	N	N	SPC_0037	SPC_0037
55683	A	G	N	G	G	G	G	.	G	G	G	.	G	G	G	G	G	SPC_0056	citB
72839	T	.	G	.	.	.	N	.	.	.	.	.	.	.	.	.	.	INTERGENIC
79674	A	G	N	.	.	.	G	.	G	G	G	.	.	G	G	G	G	INTERGENIC
84451	A	G	G	.	.	.	G	.	G	G	G	.	.	G	G	G	G	SPC_0082	fixB
84724	A	G	N	.	.	.	G	.	G	G	G	.	.	G	G	G	G	SPC_0083	fixC
84969	A	G	G	.	.	.	G	.	G	G	G	.	.	G	G	G	G	SPC_0083	fixC
89527	A	C	C	.	.	.	N	.	C	C	C	.	.	C	C	C	C	SPC_0090	SPC_0090
89950	A	G	N	.	.	N	N	.	G	G	G	.	.	G	G	G	G	INTERGENIC
105212	G	A	A	.	.	.	A	.	A	A	A	.	.	.	.	A	A	SPC_0104	hepA
112508	A	G	N	.	.	.	N	.	.	.	.	.	.	.	.	G	G	SPC_0109	araA
133972	T	G	G	.	.	.	N	.	G	G	G	.	.	.	.	G	G	SPC_0133	murF
141121	T	N	C	C	C	C	N	.	C	C	C	.	.	C	C	C	C	SPC_0134	mraY
144722	A	G	G	.	.	.	G	.	G	G	G	.	.	G	G	G	G	SPC_0140	ftsQ
148261	A	G	G	G	G	G	G	.	G	G	G	.	G	G	G	G	G	SPC_0141	ftsA
149795	T	C	C	.	.	.	N	.	.	.	.	.	.	.	.	C	C	SPC_0142	ftsZ
150161	G	A	.	.	.	.	.	.	.	.	.	.	.	.	.	.	.	SPC_0142	ftsZ
150547	A	C	C	.	.	.	C	.	C	C	C	.	.	.	.	C	C	SPC_0142	ftsZ
165382	G	N	A	.	.	.	A	.	A	A	A	.	.	A	A	A	A	INTERGENIC
174409	A	G	N	.	.	N	N	.	G	G	G	.	.	G	G	G	G	SPC_0163	aceE
176334	T	C	C	C	C	C	C	.	C	C	C	.	C	C	C	C	C	SPC_0164	aceF
192760	A	T	T	.	.	.	T	.	T	T	T	.	.	T	N	T	T	INTERGENIC
193150	G	A	N	.	.	.	.	.	.	.	.	.	.	.	N	A	A	SPC_0181	yacK
197918	A	G	N	G	G	G	G	.	G	G	G	.	G	G	G	G	G	SPC_0184	yadF
204476	T	C	N	.	.	.	C	.	C	C	C	.	.	C	C	N	N	SPC_0189	stiB
213027	T	C	C	.	.	.	C	.	C	C	C	.	.	C	C	C	C	SPC_0200	dksA
223456	G	N	A	.	.	.	A	.	A	A	A	.	.	A	A	A	A	SPC_0208	fhuD
228697	T	C	N	.	.	.	N	.	C	C	C	.	.	C	C	C	C	SPC_0212	stfC
230615	T	C	C	.	.	C	C	.	C	C	C	.	.	C	C	C	C	SPC_0213	stfD
230886	T	C	C	.	.	C	C	.	C	C	C	.	.	C	C	N	N	SPC_0213	stfD
237990	T	N	C	.	.	N	N	.	C	C	C	.	.	C	C	C	C	SPC_0222	btuF
242122	G	N	C	C	C	C	C	.	C	C	C	C	C	C	C	C	C	SPC_0225	htrA
261226	A	G	G	.	.	.	G	.	G	G	G	.	.	G	G	G	G	INTERGENIC
261497	A	G	G	G	G	N	G	.	G	G	G	.	G	G	G	G	G	SPC_0241	ompH
279293	C	G	N	.	.	N	G	.	G	G	G	.	.	G	G	G	G	SPC_0258	proS
282784	A	N	G	.	.	N	N	.	G	G	G	.	.	G	G	G	G	SPC_0262	yaeE
291029	T	C	N	C	C	C	C	.	C	C	C	.	C	C	C	C	C	INTERGENIC
292885	T	N	C	.	.	N	N	.	C	C	C	.	.	C	C	C	C	INTERGENIC
295280	A	G	G	.	.	.	N	.	G	G	G	.	.	G	G	G	N	SPC_0269	yafE
297480	T	C	C	C	C	N	N	.	C	C	C	.	C	C	C	C	C	SPC_0271	gloB
297794	A	C	C	C	C	C	C	.	C	C	C	.	C	C	C	C	C	SPC_0271	gloB
298935	G	T	T	.	.	.	T	.	T	T	T	.	.	.	.	N	T	SPC_0273	rnhA
300689	G	A	A	.	.	N	N	.	A	A	A	.	.	.	.	N	A	SPC_0275	SPC_0275
309316	A	N	G	.	.	.	.	.	.	.	.	.	.	.	.	G	N	SPC_0282	SPC_0282
312427	T	A	A	.	.	.	A	.	A	A	A	.	.	A	A	N	N	SPC_0285	SPC_0285
312814	G	T	T	.	.	N	N	.	T	T	T	.	.	T	T	N	T	SPC_0286	SPC_0286
315654	A	G	N	.	.	N	G	.	G	G	G	.	.	G	G	N	G	SPC_0290	SPC_0290
343158	A	G	G	.	.	N	N	.	G	G	G	.	.	N	N	N	G	SPC_0315	sinR
343392	A	N	C	C	C	C	N	.	C	C	C	.	C	N	N	N	C	SPC_0315	sinR
356286	A	G	N	.	.	.	N	.	G	G	G	.	.	.	.	G	G	SPC_0327	pepD
360619	A	N	T	.	.	.	N	.	T	T	T	.	.	T	T	T	.	SPC_0332	SPC_0332
369431	T	G	N	G	G	N	G	.	G	G	G	.	G	G	G	G	G	SPC_0341	SPC_0341
373864	T	C	C	.	.	N	N	.	C	C	C	.	.	C	C	C	C	SPC_0347	stbE
375327	A	G	N	.	.	N	G	.	G	G	G	.	.	G	G	G	G	SPC_0348	stbD
375443	T	N	C	.	.	C	C	.	C	C	C	.	.	C	C	C	C	SPC_0348	stbD
383092	C	T	N	.	.	N	T	.	T	T	T	.	.	T	T	T	T	SPC_0354	SPC_0354
390701	A	C	C	C	C	N	C	.	C	C	C	.	C	C	C	C	C	SPC_0362	SPC_0362
401855	A	N	G	.	.	.	G	.	G	G	G	.	.	.	.	G	G	SPC_0369	res
404966	T	G	G	.	.	.	N	.	G	G	G	.	.	G	G	G	G	SPC_0371	SPC_0371
422169	A	C	N	.	.	.	C	.	C	C	C	.	.	C	C	C	C	SPC_0383	SPC_0383
422379	T	C	C	C	C	C	C	.	C	C	C	.	C	C	C	C	C	SPC_0383	SPC_0383
426553	T	C	C	.	.	C	C	.	C	C	C	.	.	C	C	C	C	SPC_0387	yaiW
427415	T	C	C	C	C	C	C	.	C	C	C	.	.	C	C	C	C	SPC_0388	yaiY
434278	A	G	N	G	G	G	G	.	G	G	G	.	G	G	G	.	G	SPC_0396	proC
456238	C	T	T	.	.	T	T	.	T	T	T	.	.	T	T	T	T	SPC_0416	tgt
457556	T	N	C	C	C	N	C	.	C	C	C	.	C	C	C	C	C	SPC_0418	secD
463318	T	G	G	.	.	N	G	.	G	G	G	.	.	.	.	G	G	SPC_0425	yajI
469878	C	A	A	A	A	N	N	.	A	A	A	.	A	A	A	A	A	SPC_0434	dxs
472380	T	N	C	.	.	.	N	.	C	C	C	.	.	C	C	C	C	INTERGENIC
483557	A	T	T	.	.	N	N	.	T	T	T	.	.	T	T	T	T	SPC_0448	yajR
489990	G	T	T	.	.	.	T	.	T	T	T	.	.	T	T	T	T	SPC_0455	cyoB
499843	G	N	A	.	.	.	.	.	.	.	.	.	.	.	.	.	.	SPC_0463	clpX
504689	A	G	G	.	.	.	N	.	G	G	G	.	.	G	G	G	G	SPC_0466	ppiD
505281	T	C	N	.	.	N	N	.	C	C	C	.	.	C	C	C	C	SPC_0467	ybaV
509302	T	C	C	.	.	.	C	.	C	C	C	.	.	C	C	C	C	SPC_0471	cof
511885	T	C	N	.	.	.	.	.	.	.	.	.	.	.	.	C	C	SPC_0474	mdlA
518344	T	C	N	.	.	N	C	.	C	C	C	.	.	C	C	C	C	SPC_0480	ybaY
528132	T	A	A	.	.	.	A	.	A	A	A	.	.	A	A	A	A	SPC_0490	acrA
537379	T	C	C	C	C	N	C	.	C	C	C	.	C	C	C	C	C	SPC_0498	dnaX
543146	C	N	T	T	T	N	T	.	T	T	T	.	T	T	T	N	T	SPC_0505	aes
543878	T	C	.	.	.	.	.	.	.	.	.	.	.	.	.	C	C	SPC_0506	gsk
558791	G	A	N	.	.	A	A	.	A	A	A	.	.	A	A	A	A	SPC_0519	ybbN
558985	A	T	T	.	.	.	T	.	T	T	T	.	.	T	T	T	T	SPC_0519	ybbN
562053	T	N	C	C	C	C	N	.	C	C	C	.	C	C	C	C	C	SPC_0523	ybbP
563242	C	A	A	.	.	A	A	.	A	A	A	.	.	A	A	N	A	SPC_0523	ybbP
570710	T	C	C	.	.	.	C	.	C	C	C	.	.	C	C	C	C	SPC_0530	allA
572808	T	G	G	.	.	.	N	.	G	G	G	.	.	G	G	N	G	SPC_0532	gcl
577597	A	G	G	.	.	N	G	.	G	G	G	.	.	G	G	G	G	SPC_0536	allP
579938	C	T	T	.	.	.	T	.	T	T	T	.	.	.	.	T	T	SPC_0538	ybbY
581733	C	A	N	.	.	.	N	.	.	.	.	.	.	.	.	.	.	SPC_0539	glxK
582525	G	N	A	.	.	.	A	.	A	A	A	.	.	A	A	A	A	SPC_0540	ylbA
585283	G	T	N	.	.	.	T	.	T	T	T	.	.	.	.	T	T	SPC_0542	allD
599628	A	G	G	.	.	.	G	.	G	G	G	.	.	G	G	G	G	SPC_0558	fimI
605505	A	N	G	G	G	N	N	.	N	N	G	.	G	G	G	G	G	INTERGENIC
614328	T	N	C	.	N	.	N	.	C	C	C	.	.	C	C	N	C	SPC_0576	SPC_0576
623847	A	G	N	.	.	.	G	.	G	G	G	.	.	G	G	G	G	SPC_0586	pheP
626572	A	G	N	.	.	N	N	.	G	G	G	.	.	G	G	G	G	SPC_0589	apeE
630064	A	C	N	.	.	.	C	.	C	C	C	.	.	C	C	C	C	SPC_0592	ybdF
634543	T	N	C	C	C	N	C	.	C	C	C	.	.	C	C	N	N	SPC_0597	fepA
667806	T	C	C	C	C	C	C	.	C	C	C	.	.	C	C	C	C	SPC_0624	SPC_0624
677026	G	C	C	.	.	.	C	.	C	C	C	.	.	C	C	C	C	SPC_0635	citE
685299	C	T	N	.	.	.	N	.	T	T	T	.	.	T	T	T	T	SPC_0646	ybeM
709823	T	C	C	.	.	C	N	.	C	C	C	.	.	C	C	C	C	SPC_0672	ybeR
709889	C	N	G	.	.	.	N	.	G	G	G	.	.	G	G	N	N	SPC_0672	ybeR
719349	C	N	T	.	.	.	.	.	.	.	.	.	.	.	.	.	.	SPC_0680	gltK
725614	A	N	G	G	G	G	G	.	G	G	G	.	.	G	G	G	G	SPC_0686	ybeZ
730691	T	C	C	.	.	.	C	.	C	C	C	.	.	C	C	C	C	SPC_0689	asnB
731913	T	C	N	.	.	.	N	.	C	C	C	.	.	C	C	C	C	SPC_0690	nagD
733661	T	N	C	.	.	.	N	.	C	C	C	.	.	C	C	C	C	SPC_0692	nagA
738744	A	N	G	.	.	.	N	.	G	G	G	.	.	.	.	G	G	SPC_0695	glnS
752006	T	G	N	.	.	.	N	.	.	.	.	.	.	.	.	G	G	SPC_0707	pgm
759198	A	G	G	G	G	G	N	.	G	G	G	.	.	G	G	G	G	SPC_0713	kdpD
762877	C	N	T	T	T	N	N	.	T	T	T	.	T	T	T	T	T	SPC_0715	kdpB
767784	T	C	C	.	.	N	C	.	C	C	C	.	.	C	C	C	C	SPC_0720	ybgH
771274	T	A	A	.	.	A	N	.	A	A	A	.	.	A	A	A	A	SPC_0724	ybgL
780644	G	T	T	.	.	.	T	.	T	T	T	.	.	T	T	N	T	SPC_0733	sucA
789425	A	G	G	.	.	N	G	.	G	G	G	.	.	G	G	G	G	SPC_0742	cydB
791422	A	G	N	.	.	.	N	.	G	G	G	.	.	G	G	G	G	SPC_0746	tolQ
805423	C	A	.	.	.	.	.	.	.	.	.	.	.	.	.	.	.	SPC_0760	SPC_0760
816542	T	C	N	C	C	C	N	.	C	C	C	.	C	C	C	C	C	SPC_0770	galK
819544	A	G	N	.	.	.	G	.	G	G	G	.	.	G	G	G	G	SPC_0773	SPC_0773
823498	A	C	C	.	.	C	C	.	C	C	C	.	.	C	C	C	C	SPC_0777	modA
828592	T	C	N	.	.	.	C	.	C	C	C	.	.	C	C	C	C	SPC_0782	ybhC
829480	T	N	C	.	.	.	C	.	C	C	C	.	.	C	C	N	C	SPC_0783	hutI
865536	T	C	C	.	.	.	N	.	C	C	C	.	.	C	C	C	C	SPC_0818	dinG
874084	T	G	N	.	.	.	.	.	.	.	.	.	.	.	.	G	G	SPC_0826	glnH
882019	T	N	C	.	.	N	N	.	C	C	C	.	.	C	C	C	C	INTERGENIC
890728	A	G	G	.	.	G	G	.	G	G	G	.	.	G	G	G	G	SPC_0843	moeA
893047	A	G	N	.	.	.	N	.	G	G	G	.	.	G	G	G	G	INTERGENIC
896923	T	C	C	C	C	C	N	.	C	C	C	.	C	C	C	C	C	SPC_0847	yliC
899445	T	C	N	.	.	N	C	.	C	C	C	.	.	C	C	C	C	SPC_0849	rimO
904155	C	A	A	.	.	N	A	.	A	A	A	.	.	A	A	A	A	SPC_0856	SPC_0856
911452	C	G	G	.	.	.	G	.	G	G	G	.	.	G	G	G	G	SPC_0862	dacC
950858	A	N	T	.	.	N	N	.	T	T	T	.	.	T	T	T	T	SPC_0911	Gene
966869	C	T	T	T	T	T	T	.	T	T	T	.	.	T	T	T	T	SPC_0930	artP
970366	T	C	C	.	.	N	C	.	C	C	C	.	.	C	C	C	C	SPC_0934	ybjR
973996	A	C	C	.	.	.	C	.	C	C	C	.	.	C	C	C	C	SPC_0937	poxB
974730	C	T	T	.	.	.	T	.	T	T	T	.	.	T	T	N	N	SPC_0937	poxB
996304	T	C	N	C	C	C	C	.	C	C	C	.	C	C	C	C	C	SPC_0957	cydD
999919	A	N	C	.	.	.	N	.	C	C	C	.	.	C	C	C	C	SPC_0960	ftsK
1007922	A	C	N	.	.	.	N	.	C	C	C	.	.	C	C	C	C	SPC_0964	dmsA
1014354	A	G	N	.	.	.	N	.	.	.	.	.	.	.	.	.	.	INTERGENIC
1016509	C	N	T	.	.	.	N	.	T	T	T	.	.	T	T	T	T	SPC_0971	sopD2
1019044	A	C	N	.	.	.	C	.	T	T	C	.	.	C	C	C	C	SPC_0972	pflB
1020106	C	N	T	.	.	N	T	.	T	T	T	.	.	.	.	T	T	SPC_0973	focA
1020660	A	G	G	G	G	G	N	.	G	G	G	.	G	G	G	G	G	SPC_0974	ycaO
1024855	A	G	.	.	.	.	.	.	.	.	.	.	.	.	.	.	.	SPC_0977	aroA
1031975	A	G	N	.	.	G	G	.	G	G	G	.	.	G	G	N	N	SPC_0984	SPC_0984
1044596	G	N	T	T	T	N	T	.	T	T	T	T	T	T	T	T	T	SPC_0995	mukB
1051764	C	N	A	.	.	.	A	.	A	A	A	.	.	A	A	A	A	SPC_0999	aspC
1054278	C	T	T	T	T	T	N	.	T	T	T	.	T	N	N	N	N	INTERGENIC
1083073	A	N	G	.	.	N	G	.	G	G	G	N	.	N	N	N	N	SPC_1035	SPC_1035
1088217	T	C	C	C	C	C	C	.	C	C	C	N	.	N	N	N	N	SPC_1040	SPC_1040
1088474	T	C	C	.	.	N	C	.	C	C	C	N	.	N	N	N	N	SPC_1040	SPC_1040
1096661	T	C	C	.	.	N	N	.	C	C	C	N	.	N	N	N	N	SPC_1052	SPC_1052
1097771	T	C	C	.	.	N	N	.	C	C	C	N	.	N	N	N	N	SPC_1056	SPC_1056
1107659	G	C	C	.	.	.	C	.	C	C	C	.	.	C	C	C	C	SPC_1066	lepA
1121280	T	N	C	.	.	.	N	.	C	C	C	.	.	C	C	C	C	SPC_1081	yfhC
1122565	G	A	A	A	A	A	A	.	A	A	A	A	A	A	A	A	A	SPC_1083	yfhD
1130264	A	N	G	.	.	N	N	.	G	G	G	.	.	.	.	G	G	SPC_1088	yfhA
1141596	T	C	C	.	.	.	C	.	C	C	C	.	.	C	C	C	C	SPC_1096	glyA
1161059	C	N	A	.	.	N	N	.	A	A	A	.	.	A	A	A	A	SPC_1118	SPC_1118
1173224	T	C	C	.	.	N	C	.	C	C	C	.	.	C	C	C	C	SPC_1126	SPC_1126
1173671	T	C	N	.	.	N	N	.	N	N	C	.	.	C	C	C	C	SPC_1126	SPC_1126
1174564	T	N	C	.	.	.	C	.	C	C	C	.	.	C	C	C	C	SPC_1127	SPC_1127
1184630	T	C	C	.	.	N	C	.	C	C	C	.	.	C	C	C	C	SPC_1137	sinH
1186282	A	G	G	G	G	G	G	.	G	G	G	.	G	G	G	G	G	SPC_1137	sinH
1192264	A	T	N	.	.	.	.	.	.	.	.	.	.	.	.	.	.	SPC_1139	ratA
1197094	T	N	G	.	.	N	G	.	G	G	G	.	.	G	G	G	G	SPC_1141	ratB
1216738	G	T	T	T	T	T	T	.	T	T	.	.	T	T	.	T	T	INTERGENIC
1218459	A	G	G	.	.	.	N	.	G	G	G	.	.	G	G	G	G	SPC_1153	SPC_1153
1237773	T	C	N	.	.	N	C	.	C	C	C	.	.	C	C	C	C	SPC_1171	nlpB
1269392	A	G	N	.	.	.	G	.	G	G	G	.	.	G	G	G	T	SPC_1199	eutH
1311269	C	T	N	.	.	.	N	.	T	T	T	.	.	T	T	N	T	SPC_1245	yfeA
1318431	G	T	N	.	.	T	N	.	T	T	T	.	.	T	T	N	T	SPC_1250	SPC_1250
1328998	T	G	G	G	G	G	N	.	G	G	G	.	G	G	G	G	G	SPC_1260	pgtC
1330308	T	N	G	.	.	.	G	.	G	G	G	.	.	G	G	G	G	SPC_1261	pgtB
1375465	A	N	G	.	.	N	N	.	G	G	G	.	.	G	G	G	G	INTERGENIC
1378923	G	A	A	A	A	N	N	.	A	A	A	.	A	A	A	A	A	SPC_1316	fadI
1385941	A	N	G	.	.	.	N	.	G	G	G	.	.	G	G	G	G	SPC_1322	mepA
1394193	C	A	N	.	.	.	.	.	.	.	.	.	.	.	.	.	.	SPC_1332	SPC_1332
1396060	A	G	G	G	G	G	G	.	G	G	G	.	G	G	G	G	G	SPC_1334	flk
1402673	T	N	C	.	.	N	C	.	C	C	C	.	.	C	C	C	C	SPC_1340	folC
1402935	C	A	A	A	A	A	A	.	A	A	A	A	A	A	A	A	A	SPC_1341	dedD
1407190	T	C	C	.	.	.	C	.	C	C	C	.	.	C	C	C	N	SPC_1345	SPC_1345
1407497	C	T	N	T	T	T	N	.	T	T	T	.	.	T	T	T	T	INTERGENIC
1407625	G	N	C	C	C	C	C	.	C	C	C	.	.	C	C	C	C	SPC_1346	SPC_1346
1412911	T	N	G	.	.	.	G	.	G	G	G	.	.	G	G	G	G	SPC_1349	SPC_1349
1413741	T	C	C	.	.	.	C	.	C	C	C	.	.	C	C	C	C	SPC_1351	SPC_1351
1423459	C	N	T	.	.	.	T	.	T	T	T	.	.	T	T	T	T	SPC_1363	SPC_1363
1427794	A	G	N	.	.	N	N	.	G	G	G	.	.	G	G	G	G	INTERGENIC
1429811	T	C	N	.	.	N	N	.	C	C	C	.	.	.	.	C	C	SPC_1369	pta
1440088	G	A	A	.	.	.	A	.	A	A	A	.	.	A	A	A	A	SPC_1379	lrhA
1444887	G	A	N	.	.	.	.	.	.	.	.	.	.	.	.	.	.	SPC_1385	nuoF
1474780	C	T	T	.	.	.	T	.	T	T	T	.	.	T	T	T	T	SPC_1413	pmrF
1475628	T	C	N	.	.	.	C	.	C	C	C	.	.	C	C	C	C	SPC_1414	SPC_1414
1481714	G	A	A	.	.	.	A	.	A	A	A	.	.	A	A	N	A	SPC_1420	yfaW
1486080	G	T	.	.	.	.	.	.	.	.	.	.	.	.	.	.	.	SPC_1426	glpC
1520146	T	C	C	C	C	C	C	.	C	C	C	.	.	C	C	C	C	SPC_1449	eco
1533025	T	C	C	.	.	.	C	.	C	C	C	.	.	C	C	C	C	SPC_1465	narP
1535570	T	G	N	G	G	G	G	.	G	G	G	.	G	G	G	G	G	INTERGENIC
1566400	T	N	C	.	.	C	N	.	C	C	C	.	.	C	C	C	C	SPC_1497	fruA
1571994	A	N	C	.	.	.	C	.	C	C	C	.	.	C	C	.	C	INTERGENIC
1581575	T	N	C	.	.	.	C	.	C	C	C	.	.	C	C	C	C	SPC_1511	galS
1581860	T	N	G	G	G	G	G	.	G	G	G	.	G	G	G	G	G	SPC_1511	galS
1584649	T	C	N	.	.	.	C	.	C	C	C	.	.	C	C	C	C	SPC_1513	mglA
1594043	A	C	C	C	C	C	C	.	C	C	C	C	C	N	C	C	C	SPC_1523	SPC_1523
1603045	C	A	.	.	.	.	.	.	.	.	.	.	.	.	.	.	.	SPC_1533	yohD
1606428	T	C	N	.	.	N	C	.	C	C	C	.	.	.	.	C	C	SPC_1536	dld
1609386	A	C	N	.	.	.	C	.	C	C	C	.	.	C	C	C	C	SPC_1537	bglX
1613247	G	A	N	.	.	N	N	.	A	A	A	.	.	.	.	N	N	SPC_1541	yehW
1630494	T	N	C	.	.	.	C	.	C	C	C	.	.	C	C	C	C	SPC_1558	yegW
1647441	A	N	G	.	.	N	G	.	G	G	G	.	.	G	G	G	G	INTERGENIC
1656413	T	C	C	C	C	C	C	.	C	C	C	.	C	C	C	C	C	SPC_1588	baeS
1657335	A	G	N	.	.	.	N	.	G	G	G	.	.	.	.	G	G	SPC_1588	baeS
1658897	T	C	N	.	.	C	N	.	C	C	C	.	.	C	C	C	C	SPC_1589	baeS
1660010	A	G	G	.	.	.	N	.	G	G	G	.	.	G	G	G	G	SPC_1590	yegO
1674867	T	C	N	.	.	.	N	.	C	C	C	.	.	C	C	C	C	SPC_1600	asmA
1688593	A	C	N	.	.	.	C	.	C	C	C	.	.	C	C	C	C	SPC_1613	fcl
1688659	G	C	C	.	.	.	C	.	C	C	C	.	.	C	C	C	C	SPC_1613	fcl
1696032	A	N	G	G	G	G	N	.	N	G	G	.	G	G	G	G	G	SPC_1619	wzxC
1696977	A	G	N	.	.	G	G	.	N	G	G	.	.	G	G	G	G	SPC_1620	wcaK
1697052	A	C	C	.	.	.	C	.	N	C	C	.	.	C	C	C	C	SPC_1620	wcaK
1710275	G	N	A	.	.	N	N	.	A	A	A	.	.	A	A	A	A	SPC_1630	SPC_1630
1714735	G	A	N	.	.	A	A	.	A	A	A	.	.	A	A	A	A	SPC_1633	cld
1718558	C	N	A	.	.	.	A	.	A	A	A	.	.	A	A	N	A	SPC_1638	hisB
1725880	C	A	N	A	A	A	A	.	A	A	A	.	.	A	A	A	A	SPC_1645	yeeF
1739490	C	N	T	.	.	.	T	.	T	T	T	.	.	T	T	N	T	SPC_1657	pduW
1748047	A	C	N	.	.	C	C	.	C	C	C	.	.	C	C	C	C	SPC_1667	pduL
1748488	A	G	N	G	G	N	G	.	G	G	G	.	G	G	G	G	G	SPC_1668	pduK
1762706	T	C	N	.	.	C	C	.	C	C	C	.	.	C	C	C	C	SPC_1684	cbiE
1772780	G	N	A	.	.	.	A	.	A	A	A	.	.	A	A	A	A	SPC_1697	cobU
1786842	T	C	C	C	C	N	C	.	C	C	C	C	C	C	C	C	C	SPC_1714	SPC_1714
1788588	T	C	C	.	.	.	C	.	C	C	C	.	.	C	C	C	C	SPC_1715	yeeI
1793063	T	N	G	.	.	.	G	.	G	G	G	.	.	N	N	G	G	SPC_1720	ompS
1797986	C	N	T	T	T	T	N	.	T	T	T	.	.	T	T	G	G	INTERGENIC
1798189	G	A	A	A	A	A	A	.	A	A	A	.	A	A	A	N	N	SPC_1726	yedI
1798923	T	N	C	.	.	N	N	.	C	C	C	.	.	C	C	C	C	INTERGENIC
1799392	T	N	C	.	.	C	N	.	C	C	C	.	.	C	C	C	C	SPC_1726	yedI
1807904	T	C	C	.	.	C	N	.	C	C	C	.	.	C	C	C	C	INTERGENIC
1812453	C	T	N	.	.	.	N	.	T	T	T	.	.	T	T	T	T	SPC_1744	fliG
1818510	T	N	C	.	.	.	N	.	C	C	C	.	.	C	C	C	C	SPC_1751	amyA
1824168	G	N	T	T	T	T	T	.	T	T	T	.	T	T	T	N	N	SPC_1757	fliB
1827436	T	C	N	.	.	N	N	.	C	C	C	.	.	C	C	C	C	SPC_1761	yedO
1831181	T	C	C	.	.	N	N	.	C	C	C	.	.	C	C	C	C	INTERGENIC
1836941	A	N	T	.	.	.	T	.	T	T	T	.	.	T	T	T	T	SPC_1772	SPC_1772
1838360	A	G	G	.	.	.	G	.	G	G	G	.	.	G	G	G	G	SPC_1774	yecA
1841585	G	N	C	.	.	N	N	.	.	.	.	.	.	.	.	C	N	INTERGENIC
1843097	C	T	T	.	.	.	T	.	T	T	T	.	.	T	T	T	T	INTERGENIC
1844764	G	A	A	.	.	N	A	.	A	A	A	.	.	A	A	A	A	SPC_1784	otsB
1849276	T	C	N	.	.	.	C	.	C	C	C	.	.	C	C	C	C	SPC_1789	motA
1858206	T	C	N	.	.	.	N	.	C	C	C	.	.	C	C	C	C	SPC_1797	cheZ
1873033	G	N	A	.	.	A	A	.	A	A	A	.	.	A	A	A	A	INTERGENIC
1874812	T	C	N	.	.	C	C	.	C	C	C	.	.	C	C	C	C	SPC_1812	aspS
1884308	T	C	C	.	.	.	C	.	C	C	C	.	.	C	C	C	C	SPC_1824	yebA
1887894	A	G	N	G	G	G	G	.	G	G	G	.	.	G	G	G	G	SPC_1828	pykA
1890963	T	A	A	A	A	A	A	.	A	A	A	.	.	A	A	A	A	SPC_1830	zwf
1903718	T	N	C	.	.	N	N	.	C	C	C	.	.	C	C	N	C	SPC_1878	SPC_1878
1908900	A	N	G	.	.	.	N	.	G	G	G	.	.	G	G	G	N	INTERGENIC
1916657	G	A	A	.	.	N	N	.	A	A	A	.	.	A	A	A	N	SPC_1860	pagO
1917968	T	C	N	.	.	.	N	.	C	C	C	.	.	.	.	C	N	SPC_1862	stbD
1921283	A	N	G	G	G	G	N	.	G	G	G	G	G	G	G	N	G	INTERGENIC
1925264	G	N	A	.	.	N	N	.	.	.	.	.	.	.	.	N	N	INTERGENIC
1930097	C	G	.	.	.	.	.	.	.	.	.	.	.	.	.	.	.	SPC_1880	SPC_1880
1935385	T	C	C	.	.	N	C	.	C	C	C	.	.	C	C	N	C	SPC_1884	SPC_1884
1938120	A	N	G	.	.	.	G	.	G	G	G	.	.	G	G	G	G	SPC_1886	SPC_1886
1940653	T	N	G	G	G	G	N	.	N	G	G	.	.	G	G	G	G	INTERGENIC
1949001	G	N	T	.	.	.	T	.	T	T	T	.	.	T	T	T	T	SPC_1901	yoaE
1950523	G	T	T	.	.	.	T	.	T	T	T	.	.	T	T	N	T	SPC_1902	SPC_1902
1951330	G	N	A	.	.	N	A	.	A	A	A	.	.	A	A	A	A	SPC_1902
1965382	T	C	N	.	.	N	N	.	C	C	C	.	.	C	C	C	C	SPC_1918	ycgM
1973253	T	C	N	C	C	C	C	.	C	C	C	.	C	C	C	C	C	SPC_1926	dadA
1973807	A	G	G	.	.	.	G	.	G	G	G	.	.	G	G	G	G	SPC_1926	dadA
1974676	A	G	N	.	.	G	G	.	G	G	G	.	.	G	G	G	G	SPC_1927	dadX
1981590	C	N	G	G	G	G	G	.	G	G	G	.	G	G	G	G	G	SPC_1933	treA
1984795	C	T	N	.	.	N	N	.	T	T	T	.	.	T	T	N	T	SPC_1937	appB
1987980	A	C	C	.	.	.	N	.	C	C	C	.	.	C	C	N	C	SPC_1941	hyaD
1996675	A	G	N	.	.	.	G	.	G	G	G	.	.	G	G	G	G	SPC_1948	ychF
2029898	T	C	N	.	.	.	N	.	C	C	C	.	.	C	C	C	C	INTERGENIC
2041228	C	A	A	.	.	.	A	.	A	A	A	.	.	A	A	A	A	SPC_1985	oppD
2042870	C	T	T	T	T	N	T	.	T	T	T	.	T	T	T	T	T	SPC_1986	oppF
2047359	G	A	A	.	.	A	A	.	A	A	A	.	.	A	A	A	A	SPC_1992	tonB
2048942	T	N	C	.	.	.	C	.	C	C	C	.	.	C	C	C	C	SPC_1995	yciC
2049919	G	N	A	.	.	A	N	.	A	A	A	.	.	A	A	A	A	INTERGENIC
2052461	C	T	N	.	.	.	N	.	T	T	T	.	.	T	T	T	T	SPC_2000	yciF
2054603	C	N	T	.	.	T	T	.	T	T	T	.	.	T	T	.	.	SPC_2003	trpB
2055729	A	N	T	T	T	T	N	.	N	N	N	.	T	T	T	T	T	SPC_2004	trpC
2064459	G	N	A	.	.	.	A	.	A	A	A	.	.	A	A	A	A	SPC_2013	sohB
2077336	T	G	G	G	G	G	G	.	G	G	G	G	G	G	G	G	G	SPC_2024	pyrF
2082431	T	N	C	.	.	N	C	.	C	C	C	.	.	.	.	C	C	SPC_2030	rnb
2098337	G	T	.	.	.	.	N	.	.	.	.	.	.	.	.	.	.	SPC_2047	ycjX
2099427	A	N	C	.	.	.	C	.	C	C	C	.	.	C	C	C	C	SPC_2047	ycjX
2107867	A	C	C	.	.	.	C	.	C	C	C	.	.	C	C	T	C	SPC_2055	SPC_2055
2109124	A	T	T	.	.	.	T	.	T	T	T	.	.	T	T	T	T	SPC_2056	SPC_2056
2116031	T	C	N	.	.	.	N	.	C	C	C	.	.	.	.	C	C	SPC_2064	SPC_2064
2117808	A	T	N	.	.	.	N	.	T	T	T	.	.	T	T	N	T	SPC_2065	SPC_2065
2126325	G	A	A	.	.	.	A	.	A	A	A	.	.	A	A	A	A	SPC_2077	SPC_2077
2141802	A	G	.	.	.	.	.	.	.	.	.	.	.	.	.	G	G	SPC_2091	ydbL
2145762	T	N	C	C	C	C	C	.	C	C	C	.	C	C	C	C	C	SPC_2094	hrpA
2158968	T	N	C	.	.	N	N	.	N	N	C	.	.	C	C	C	C	INTERGENIC
2162941	T	C	N	C	C	N	C	.	C	C	C	C	C	C	C	C	C	SPC_2110	ydcI
2166657	T	G	N	.	.	.	G	.	G	G	G	.	.	G	G	G	G	SPC_2112	SPC_2112
2179145	T	N	C	.	.	N	C	.	C	C	C	.	.	.	.	C	C	SPC_2126	tehA
2179729	G	A	A	.	.	.	A	.	A	A	A	.	.	A	A	A	A	SPC_2127	tehB
2189521	A	G	G	.	.	N	G	.	G	G	G	.	.	G	G	G	G	SPC_2137	ydcR
2189577	A	G	N	G	G	N	G	.	G	G	G	.	G	G	G	G	G	SPC_2137	ydcR
2199938	T	C	C	.	.	.	C	.	C	C	C	.	.	C	C	C	C	SPC_2145	yncA
2207775	A	N	T	.	.	.	T	.	T	T	T	.	.	T	T	T	T	SPC_2152	SPC_2152
2210071	A	N	C	.	.	.	C	.	C	C	C	.	.	.	.	C	C	SPC_2157	yddE
2213003	T	C	N	.	.	.	N	.	C	C	C	.	.	.	.	C	C	SPC_2160	narY
2219780	A	G	G	G	G	G	N	.	G	G	G	.	G	G	G	G	G	SPC_2163	SPC_2163
2227489	A	G	.	.	.	.	.	.	.	.	.	.	.	.	.	G	G	SPC_2168	SPC_2168
2234101	C	N	A	.	.	N	N	.	.	.	.	.	.	.	N	.	.	INTERGENIC
2235721	A	G	G	G	G	N	G	.	G	G	G	G	G	G	N	G	G	INTERGENIC
2236135	G	A	N	.	.	.	A	.	A	A	A	.	.	A	N	A	A	SPC_2178	SPC_2178
2237177	G	T	T	.	.	.	T	.	T	T	T	.	.	T	N	T	T	SPC_2178	SPC_2178
2241944	G	A	A	A	A	N	A	.	N	N	A	.	A	N	A	A	A	SPC_2180	SPC_2180
2248131	A	N	G	.	.	.	N	.	N	N	G	.	.	N	N	G	G	SPC_2185	SPC_2185
2250439	G	N	A	.	.	.	N	.	N	N	A	.	.	N	N	N	N	INTERGENIC
2260046	T	G	N	G	G	N	N	.	G	G	G	.	G	G	G	G	G	SPC_2199	SPC_2199
2272757	C	N	T	T	T	T	N	.	T	T	T	.	.	T	T	T	T	INTERGENIC
2278691	A	C	C	.	.	.	N	.	C	C	C	.	.	C	C	T	C	SPC_2221	ydfI
2278980	A	G	G	.	.	N	N	.	G	G	G	.	.	G	G	G	G	SPC_2221	ydfI
2283391	A	N	G	.	.	.	G	.	G	G	G	.	.	G	G	G	G	SPC_2224	rspA
2289790	T	N	C	C	C	C	N	.	C	C	C	.	C	C	C	C	C	SPC_2231	dmsA2
2299834	A	N	G	.	.	.	G	.	G	G	G	.	.	G	G	G	G	SPC_2241	mlc
2301425	G	C	C	.	.	.	C	.	C	C	C	.	.	C	C	C	C	SPC_2242	ynfL
2306176	T	A	N	.	.	.	N	.	A	A	A	.	.	A	A	A	A	SPC_2250	SPC_2250
2316621	T	N	G	.	.	.	N	.	G	G	N	.	.	G	G	G	G	SPC_2259	SPC_2259
2316779	T	C	C	.	.	.	C	.	C	C	C	.	.	C	C	C	N	SPC_2259	SPC_2259
2324446	A	N	G	.	.	.	G	.	G	G	G	.	.	G	G	G	G	SPC_2264	manA
2327510	A	C	N	C	C	N	C	.	C	C	C	.	.	C	C	N	C	INTERGENIC
2344814	A	N	G	G	G	G	G	.	G	G	G	.	G	G	G	G	G	SPC_2285	anmK
2355625	G	A	A	A	A	N	A	.	A	A	A	A	A	A	A	A	A	SPC_2299	ydhO
2358297	A	T	N	.	.	N	N	.	T	T	T	.	.	T	T	T	T	SPC_2302	ydhB
2361687	A	G	G	.	.	.	.	.	.	.	.	.	.	.	.	G	G	SPC_2302	ydhB
2380016	T	N	C	.	.	N	N	.	C	C	C	.	.	C	C	C	C	SPC_2329	sseC
2380828	A	G	N	.	.	.	N	.	G	G	G	.	.	G	G	G	N	SPC_2329	sseC
2381480	A	G	G	.	.	.	N	.	G	G	G	.	.	G	G	G	G	SPC_2330	sscA
2388210	G	N	C	.	.	.	N	.	C	C	C	.	.	C	C	C	C	SPC_2337	ssrA
2396562	T	G	G	G	G	G	G	.	G	G	G	.	G	G	G	G	G	SPC_2345	ttrC
2408066	C	N	T	.	.	N	N	.	T	T	T	.	.	T	T	T	T	SPC_2354	ynhG
2414261	A	N	C	C	C	N	C	.	C	C	C	.	.	C	C	C	C	INTERGENIC
2414833	A	N	G	G	G	G	N	.	G	G	G	G	G	G	G	G	N	SPC_2361	SPC_2361
2427284	A	G	N	.	.	G	G	.	G	G	G	.	.	G	G	N	G	SPC_2371	aroE
2449956	C	N	G	.	.	.	G	.	G	G	G	.	.	G	G	G	G	SPC_2393	pheT
2452485	A	N	G	.	.	.	.	.	.	.	.	.	.	.	.	.	.	SPC_2396	rplT
2457610	G	.	A	.	.	.	.	.	.	.	.	.	.	.	.	.	.	SPC_2402	SPC_2402
2462300	A	G	.	.	.	N	N	.	.	.	.	.	.	.	.	G	G	SPC_2408	yniC
2463361	C	N	T	.	.	.	N	.	T	T	T	.	.	.	.	T	T	SPC_2409	ydjM
2467132	T	C	N	.	.	.	C	.	C	C	C	.	.	C	C	C	C	SPC_2412	katE
2468970	A	G	G	.	.	.	G	.	G	G	G	.	.	G	G	G	G	SPC_2414	celF
2471179	A	T	N	.	.	.	N	.	T	T	T	.	.	T	T	T	T	SPC_2416	celC
2475225	T	A	A	.	.	.	A	.	A	A	A	.	.	A	A	A	A	SPC_2421	SPC_2421
2480610	T	C	N	.	.	C	N	.	N	N	N	.	.	C	C	C	C	SPC_2427	astA
2484043	A	G	G	G	G	G	G	.	G	G	G	.	G	G	G	G	G	SPC_2430	xthA
2506515	A	N	G	G	G	G	G	.	G	G	G	.	G	G	G	G	G	yeaD	SPC_2452
2508627	T	N	C	C	C	N	N	.	C	C	C	C	C	C	C	C	C	SPC_2454	SPC_2454
2509803	T	C	C	C	C	C	C	.	C	C	C	C	C	C	C	.	C	SPC_2455	mipA
2516208	A	G	.	.	.	.	.	.	.	.	.	.	.	.	.	.	.	SPC_2459	yeaK
2518957	A	G	N	G	G	G	N	.	G	G	G	.	G	G	G	G	G	SPC_2463	yeaN
2519088	T	G	N	.	.	.	.	.	.	.	.	.	.	.	.	N	G	SPC_2463	yeaN
2528893	A	G	N	.	.	G	N	.	G	G	G	.	.	G	G	G	G	SPC_2481	SPC_2481
2544259	T	C	C	.	.	.	C	.	C	C	C	.	.	C	C	C	C	SPC_2500	envE
2549784	C	N	T	.	.	.	T	.	T	T	T	.	.	T	T	T	T	SPC_2506	icdA
2553368	A	G	N	.	.	.	G	.	G	G	G	.	.	G	G	G	G	SPC_2511	ycfC
2553913	T	C	N	.	.	C	C	.	C	C	C	.	.	C	C	C	C	SPC_2512	purB
2562766	A	G	G	G	G	G	N	.	G	G	G	.	G	G	G	G	G	SPC_2519	potB
2591356	C	N	T	T	T	T	N	.	T	T	T	.	.	T	T	T	T	SPC_2547	yceG
2595872	T	C	C	C	C	C	C	.	C	C	C	.	C	C	C	C	C	SPC_2553	fabG
2600083	C	G	N	.	.	.	G	.	G	G	G	.	.	G	G	G	G	SPC_2558	yceD
2600483	T	N	C	C	C	C	C	.	C	C	C	.	C	C	C	C	C	INTERGENIC
2619600	A	N	G	.	.	G	N	.	G	G	G	.	.	G	G	G	G	SPC_2579	mviN
2624817	A	T	N	T	T	T	N	.	T	T	T	T	T	T	T	T	T	SPC_2584	grxB
2642221	T	C	N	.	.	.	N	.	C	C	C	.	.	C	C	C	C	SPC_2603	ymdC
2644616	C	T	T	T	T	N	N	.	T	T	T	.	.	T	T	T	T	INTERGENIC
2660027	C	N	T	.	.	.	T	.	T	T	T	.	.	T	T	N	T	INTERGENIC
2692271	A	C	N	.	.	.	N	.	C	C	C	.	.	C	C	N	N	SPC_2655	copS
2701267	T	N	C	.	.	.	N	.	C	C	C	.	.	C	C	C	C	SPC_2665	yccK
2703345	A	G	G	.	.	.	G	.	G	G	G	.	.	G	G	G	G	SPC_2669	SPC_2669
2714140	A	G	N	.	.	.	.	.	.	.	.	.	.	.	.	G	G	SPC_2679	ompA
2715555	A	C	N	.	.	.	C	.	C	C	C	.	.	.	.	C	C	SPC_2681	lonH
2716836	C	T	T	T	T	N	N	.	T	T	T	.	T	T	T	T	T	INTERGENIC
2720138	G	.	A	.	.	N	.	.	.	.	.	.	.	.	.	.	.	SPC_2686	pqiA
2720447	T	C	N	.	.	.	C	.	C	C	C	.	.	C	C	C	C	SPC_2686	pqiA
2725896	A	G	N	.	.	N	N	.	G	G	G	.	.	G	G	G	G	SPC_2689	SPC_2689
2730030	C	N	G	.	.	.	N	.	.	.	.	.	.	.	.	.	.	SPC_2692	pepN
2735554	T	G	G	G	G	N	G	.	G	G	G	.	G	G	G	N	N	INTERGENIC
2745183	A	C	C	.	.	N	C	.	C	C	C	.	.	C	C	C	C	SPC_2707	SPC_2707
2756878	T	N	C	.	.	C	C	.	C	C	C	.	.	C	C	C	C	SPC_2720	SPC_2720
2785623	A	G	G	.	.	N	G	.	G	G	G	.	.	.	.	G	G	INTERGENIC
2786810	T	N	G	.	.	G	G	.	G	G	G	.	.	G	G	G	G	SPC_2760	yfiF
2788251	T	C	C	.	.	.	N	.	C	C	C	.	.	C	C	C	C	SPC_2762	yfiP
2791922	A	G	G	.	.	.	N	.	G	G	G	.	.	G	G	G	G	SPC_2764	pssA
2812463	T	C	N	.	.	C	N	.	C	C	C	.	.	C	C	C	C	SPC_2782	yfiR
2815224	A	T	T	T	T	T	T	.	T	T	T	.	.	T	T	T	T	SPC_2786	rimM
2823911	G	N	A	.	.	.	A	.	A	A	A	.	.	A	A	A	A	SPC_2794	recN
2853378	C	T	N	.	.	.	.	.	.	.	.	.	.	.	.	.	.	SPC_2814	iroC
2854872	A	N	G	G	G	G	G	.	G	G	G	.	G	G	G	G	G	SPC_2814	iroC
2858605	C	A	N	.	.	N	A	.	A	A	A	.	.	A	A	A	A	SPC_2816	iroE
2859212	T	G	G	.	.	G	G	.	G	G	G	.	.	G	G	G	G	SPC_2817	iroN
2863831	T	C	N	.	.	.	C	.	C	C	C	.	.	.	.	C	C	SPC_2821	virK
2877017	A	N	G	.	.	.	G	.	G	G	G	.	.	G	G	G	G	SPC_2835	gabT
2879157	A	C	N	C	C	C	C	.	C	C	C	.	C	C	C	C	C	SPC_2836	gabP
2883121	G	N	A	.	.	N	N	.	A	A	A	.	.	A	A	N	A	INTERGENIC
2884055	A	C	C	.	.	.	C	.	C	C	C	.	.	C	C	C	C	SPC_2846	ygaC
2890673	A	N	G	G	G	G	N	.	G	G	G	.	G	G	G	G	G	SPC_2854	nrdF
2896295	G	N	A	A	A	A	N	.	A	A	A	A	A	.	.	C	A	INTERGENIC
2904470	G	N	T	T	T	T	N	.	T	T	T	T	T	T	T	T	T	SPC_2866	yqaB
2907235	G	N	T	T	T	T	T	.	T	T	T	.	T	T	T	T	T	SPC_2868	alaS
2921550	T	C	.	.	.	N	.	.	.	.	.	.	.	.	.	.	.	SPC_2882	ygbD
2925138	T	C	C	.	.	.	C	.	C	C	C	.	.	C	C	C	C	SPC_2884	hydN
2925911	A	C	C	.	.	.	N	.	C	C	C	.	.	C	C	N	C	SPC_2885	SPC_2885
2934416	C	N	T	T	T	T	T	.	T	T	T	.	T	T	T	T	T	INTERGENIC
2939715	T	N	C	.	.	N	N	.	C	C	C	.	.	C	C	C	C	SPC_2902	fhlA
2948218	T	N	G	.	.	.	G	.	G	G	G	.	.	.	.	G	G	SPC_2911	orgB
2953056	C	T	T	.	.	N	N	.	T	T	T	.	.	T	T	T	T	INTERGENIC
2962936	C	T	T	T	T	T	T	.	T	T	T	.	.	T	T	T	T	SPC_2926	sipC
2963247	G	A	N	A	A	A	A	.	A	A	A	.	.	A	A	A	A	SPC_2927	sipB
2982843	A	C	C	C	C	C	C	.	C	C	C	.	C	C	C	C	C	SPC_2948	SPC_2948
2987495	A	G	G	.	.	.	G	.	G	G	G	.	.	G	G	G	G	SPC_2953	SPC_2953
2989732	G	A	A	.	.	.	N	.	A	A	A	.	.	A	A	A	A	SPC_2955	SPC_2955
2998753	G	T	T	.	.	.	N	.	.	.	.	.	.	.	.	T	T	SPC_2964	SPC_2964
2999062	A	N	C	.	.	.	C	.	C	C	C	.	.	.	.	C	C	INTERGENIC
3018608	A	G	G	.	.	.	G	.	G	G	G	.	.	G	G	G	G	SPC_2988	ygcB
3048257	C	N	T	.	.	N	.	.	.	.	.	.	.	.	.	.	.	SPC_3015	barA
3052236	A	G	N	.	.	N	N	.	.	.	.	.	.	N	N	G	G	SPC_3018	SPC_3018
3074403	A	N	G	.	.	.	G	.	G	G	G	.	.	G	G	G	G	SPC_3041	gcvA
3087568	A	C	C	.	.	.	N	.	C	C	C	.	.	C	C	C	C	SPC_3051	recB
3092627	T	N	C	.	.	N	C	.	C	C	C	.	.	.	.	C	C	SPC_3053	recC
3099685	T	C	N	C	C	C	C	.	C	C	C	.	C	C	C	C	C	SPC_3061	ptsP
3111429	A	G	N	.	.	.	N	.	G	G	G	.	.	G	G	G	G	SPC_3070	SPC_3070
3120176	A	N	G	.	.	.	N	.	.	.	.	.	.	.	.	G	G	INTERGENIC
3122536	T	C	C	.	.	N	C	.	C	C	C	.	.	C	C	C	C	INTERGENIC
3133777	T	N	C	C	C	C	N	.	C	C	C	C	C	C	C	C	C	SPC_3095	SPC_3095
3134573	T	N	C	.	.	C	C	.	C	C	C	.	.	C	C	C	C	SPC_3096
3140172	A	N	G	.	.	.	N	.	G	G	G	.	.	G	G	N	G	SPC_3101	recJ
3145809	A	N	G	.	.	N	N	.	G	G	G	.	.	G	G	G	G	SPC_3109	yqfA
3153246	C	T	T	.	.	N	T	.	T	T	T	.	.	T	T	T	T	SPC_3114	gcvH
3158304	G	N	A	.	.	.	N	.	A	A	A	.	.	A	A	A	A	SPC_3119	pepP
3159219	T	C	N	.	.	N	C	.	C	C	C	.	.	C	C	C	C	SPC_3120	ygfB
3174691	T	C	N	C	C	C	N	.	C	C	C	.	C	C	C	C	C	SPC_3139	tktA
3176183	T	C	C	.	.	N	C	.	C	C	C	.	.	C	C	C	C	INTERGENIC
3181906	A	N	G	.	.	.	N	.	G	G	G	.	.	G	G	G	G	SPC_3145
3182426	A	G	.	.	.	.	.	.	.	.	.	.	.	.	.	G	G	SPC_3146	SPC_3146
3186358	A	G	G	.	.	N	G	.	G	G	G	.	.	G	G	G	G	SPC_3149	SPC_3149
3186515	C	N	T	.	N	.	N	.	T	T	T	.	.	T	T	N	T	INTERGENIC
3186604	A	N	C	.	N	N	N	.	C	C	C	.	.	C	C	C	C	INTERGENIC
3192920	A	C	N	C	C	C	C	.	C	C	C	.	C	C	C	C	C	SPC_3157	sprT
3198354	A	G	N	.	.	N	N	.	G	G	G	.	.	G	G	G	G	SPC_3164	pilT
3200752	T	N	G	.	.	.	G	.	G	G	G	.	.	G	G	G	G	SPC_3168	yggV
3209596	A	C	C	.	.	.	C	.	C	C	C	.	.	.	.	C	C	SPC_3180	nupG
3214114	C	N	T	.	.	.	N	.	T	T	T	.	.	.	.	T	T	SPC_3184	SPC_3184
3216515	G	N	A	A	A	A	N	.	A	A	A	.	A	A	A	A	A	SPC_3187	SPC_3187
3218522	G	N	T	T	T	N	T	.	T	T	T	.	T	T	T	T	T	SPC_3189	SPC_3189
3220445	A	G	G	.	.	.	N	.	G	G	G	.	.	G	G	G	G	SPC_3190	SPC_3190
3231992	A	N	G	G	G	N	N	.	G	G	G	.	.	G	G	G	G	INTERGENIC
3233070	A	G	G	G	G	G	G	.	G	G	G	.	G	G	G	G	G	SPC_3202	exuT
3234738	G	C	.	.	.	.	.	.	.	.	.	.	.	.	.	.	.	SPC_3203	uxuA
3239387	G	A	A	.	.	N	N	.	A	A	A	.	.	.	.	A	A	INTERGENIC
3250243	C	T	T	T	T	N	T	.	T	T	T	.	T	T	T	T	T	SPC_3218	hybA
3255771	T	N	C	.	.	N	N	.	C	C	C	.	.	C	C	C	C	SPC_3226	SPC_3226
3270359	A	N	C	.	.	.	N	.	C	C	N	.	.	C	C	C	C	INTERGENIC
3289217	A	N	G	.	.	G	G	.	G	G	G	.	.	G	G	G	G	INTERGENIC
3309526	A	G	G	.	.	.	G	.	G	G	G	.	.	G	G	G	G	SPC_3280	cca
3311307	T	C	C	.	.	N	C	.	C	C	C	.	.	C	C	C	C	SPC_3281	uppP
3319560	G	N	A	.	.	.	.	.	.	.	.	.	.	.	.	.	.	SPC_3289	yqjH
3321230	C	N	T	.	.	.	.	.	.	.	.	.	.	.	.	.	.	SPC_3291	cheM
3331035	A	N	G	.	.	.	G	.	G	G	G	.	.	G	G	N	G	SPC_3298	ygjQ
3332170	T	N	C	.	.	.	N	.	C	C	C	.	.	C	C	N	C	SPC_3299	ygjR
3336472	G	A	A	.	.	N	A	.	A	A	A	.	.	.	.	A	A	SPC_3303	SPC_3303
3350520	A	G	G	.	.	.	G	.	G	G	G	.	.	G	G	G	G	SPC_3319	tdcC
3361588	G	A	A	.	.	N	N	.	A	A	A	.	.	A	A	A	A	SPC_3328	gatZ
3394015	A	G	G	.	.	.	N	.	G	G	G	.	.	G	G	G	G	SPC_3360	argG
3394280	T	G	N	.	.	.	G	.	G	G	G	.	.	G	G	G	G	SPC_3360	argG
3398568	T	C	N	.	.	.	N	.	C	C	C	.	.	.	.	C	C	SPC_3364	hflB
3421045	T	C	N	.	.	.	C	.	C	C	C	.	.	C	C	C	C	INTERGENIC
3426549	T	C	C	C	C	C	C	.	C	C	C	.	C	C	C	C	C	SPC_3399	yhcC
3427178	T	G	G	G	G	G	N	.	G	G	G	.	G	G	G	G	G	INTERGENIC
3427603	A	.	G	.	.	.	N	.	.	.	.	.	.	.	.	.	.	SPC_3400	gltB
3434398	G	A	N	.	.	.	A	.	A	A	A	.	.	A	A	A	A	SPC_3402	yhcG
3435628	A	G	N	.	.	G	N	.	G	G	G	.	.	G	G	G	G	SPC_3403	codB
3461478	T	C	C	C	C	C	N	.	C	C	C	.	.	C	C	C	C	SPC_3430	argR
3466490	C	T	T	.	.	.	T	.	T	T	T	.	.	T	T	T	T	SPC_3437	yhcS
3470282	T	N	G	G	G	G	G	.	G	G	G	.	G	G	G	G	G	SPC_3439	yhdP
3470438	C	N	T	.	.	T	T	.	T	T	T	.	.	T	T	T	T	SPC_3439	yhdP
3477866	C	A	N	.	.	.	N	.	A	A	A	.	.	.	.	A	A	SPC_3445	SPC_3445
3479366	C	N	T	.	.	N	.	.	.	.	.	.	.	.	.	.	.	SPC_3446	yhdA
3480270	T	C	N	.	.	N	N	.	.	.	.	.	.	.	.	.	.	SPC_3447	yhdH
3491277	A	G	G	G	G	G	G	.	G	G	G	G	G	G	G	G	G	SPC_3459	SPC_3459
3514355	A	G	.	.	.	.	N	.	.	.	.	.	.	.	.	G	G	SPC_3479	mscL
3519299	G	N	T	.	.	.	N	.	.	.	.	.	.	.	.	.	.	SPC_3489	secY
3542016	A	C	N	C	C	C	N	.	C	C	C	.	C	C	C	C	C	SPC_3527	yheR
3547675	T	A	A	A	A	A	A	.	A	A	A	.	.	A	A	A	A	SPC_3533	prkB
3558660	T	C	C	C	C	N	C	.	C	C	C	.	C	C	C	C	C	SPC_3544	nirB
3562011	A	N	G	.	.	N	N	.	G	G	G	.	.	G	G	G	G	SPC_3548	bigA
3562292	T	N	C	.	.	N	N	.	C	C	C	.	.	C	C	C	C	SPC_3548	bigA
3609589	T	C	C	.	.	C	C	.	C	C	C	.	.	C	C	C	C	SPC_3585	malT
3609739	T	C	N	.	.	C	N	.	C	C	C	.	.	C	C	N	.	SPC_3585	malT
3618354	T	C	C	C	C	C	C	.	C	C	C	.	C	C	C	C	C	SPC_3592	glpR
3625425	T	N	C	.	.	.	N	.	C	C	C	.	.	C	C	N	N	INTERGENIC
3643851	A	G	N	.	.	N	G	.	G	G	G	.	.	G	G	G	.	INTERGENIC
3653519	T	C	C	C	C	C	C	.	C	C	C	.	C	C	C	N	C	SPC_3619	ggt
3655861	A	N	G	N	N	.	N	.	.	.	.	.	.	.	.	.	.	SPC_3622	ugpC
3656059	T	C	C	.	.	.	N	.	C	C	C	.	.	C	C	C	C	SPC_3622	ugpC
3669727	A	G	N	G	G	N	G	.	G	G	G	.	G	G	G	G	G	SPC_3638	ftsX
3669925	G	A	N	.	.	.	N	.	A	A	A	.	.	.	.	A	A	SPC_3638	ftsX
3672569	T	A	N	A	A	A	A	.	A	A	A	.	.	A	A	A	A	SPC_3640	ftsY
3677104	T	C	C	.	.	.	C	.	C	C	C	.	.	C	C	C	C	SPC_3645	zntA
3678105	A	G	G	.	.	.	G	.	G	G	G	.	.	G	G	G	G	SPC_3646 tcp
3689436	T	N	C	.	.	N	C	.	C	C	C	.	.	C	C	C	C	SPC_3657	SPC_3657
3711403	C	N	T	T	T	N	N	.	T	T	T	.	T	T	T	T	T	SPC_3675	SPC_3675
3711714	A	N	G	.	.	.	G	.	G	G	G	.	.	G	G	G	G	SPC_3676	SPC_3676
3715131	C	N	T	.	.	.	N	.	T	T	T	.	.	T	T	T	T	SPC_3678	SPC_3678
3726957	T	C	C	.	.	.	N	.	C	C	C	.	.	C	C	C	C	SPC_3688	yhjJ
3738674	A	N	G	.	.	.	G	.	N	N	G	.	.	G	G	G	G	SPC_3694	bcsA
3769070	A	C	N	.	.	.	N	.	C	C	C	.	.	C	C	C	C	SPC_3723	bisC
3769378	T	C	N	.	.	.	N	.	C	C	C	.	.	C	C	C	C	SPC_3723	bisC
3773277	T	N	C	.	.	.	C	.	C	C	C	.	.	C	C	C	C	SPC_3728	SPC_3728
3781287	A	G	G	G	G	G	G	.	G	G	G	.	G	G	G	G	G	SPC_3737	yiaH
3795976	T	C	C	.	.	.	N	.	N	N	N	.	.	C	C	C	C	SPC_3751	yiaM
3797412	T	N	C	C	C	C	N	.	N	N	N	.	C	C	C	C	C	SPC_3753	yiaO
3799239	A	N	T	.	.	N	N	.	N	N	N	.	.	T	T	T	T	SPC_3754	lyxK
3801500	T	G	N	.	.	.	N	.	G	G	G	.	.	G	G	G	G	SPC_3757	sgbE
3803407	C	T	T	T	T	T	N	.	T	T	T	.	T	T	T	T	T	SPC_3759	SPC_3759
3806780	G	A	A	.	.	.	A	.	A	A	A	.	.	A	A	A	A	SPC_3760	aldB
3810063	T	N	A	.	.	.	A	.	A	A	A	.	.	A	A	A	A	SPC_3762	selB
3826450	C	A	N	A	A	A	A	.	A	A	A	.	.	A	A	A	A	SPC_3776	lldD
3827116	A	G	N	.	.	.	G	.	G	G	G	.	.	G	G	G	G	SPC_3777	yibK
3829779	T	C	N	C	C	C	C	.	C	C	C	.	C	C	C	N	C	SPC_3779	SPC_3779
3832220	T	C	C	.	.	N	C	.	C	C	C	.	.	C	C	C	C	SPC_3781	cysE
3835085	C	T	N	.	.	.	.	.	.	.	.	.	.	.	.	T	T	SPC_3786	pmgI
3850314	A	N	G	.	.	N	N	.	G	G	G	.	.	G	G	G	G	SPC_3799	waaJ
3854831	T	N	C	C	C	C	C	.	C	C	C	.	C	C	C	C	C	SPC_3804	waaG
3875659	G	N	T	T	T	T	N	.	T	T	T	.	T	T	T	T	T	SPC_3826	recG
3881957	T	G	N	.	.	.	N	.	G	G	G	.	.	G	G	G	G	SPC_3831	yicI
3888729	A	G	G	.	.	.	G	.	G	G	G	.	.	G	G	G	G	SPC_3835	misL
3892592	G	N	A	.	N	.	N	.	A	A	A	.	.	A	A	N	A	INTERGENIC
3897227	C	T	T	T	T	N	N	.	T	T	T	.	T	T	T	N	T	SPC_3842	mgtB
3899092	G	C	C	.	.	.	C	.	C	C	C	.	.	C	C	C	C	SPC_3844	yicL
3902617	A	G	N	.	.	N	N	.	G	G	G	.	.	.	.	N	G	SPC_3847	SPC_3847
3903115	A	C	C	C	C	N	C	.	C	C	C	.	C	C	C	C	C	SPC_3848	SPC_3848
3906371	C	N	T	.	.	.	N	.	T	T	T	.	.	T	T	T	T	SPC_3852	SPC_3852
3908620	C	A	N	.	.	.	N	.	A	A	A	.	.	A	A	A	A	INTERGENIC
3917400	T	N	C	.	.	.	C	.	C	C	C	.	.	C	C	N	C	SPC_3863	SPC_3863
3925909	C	N	T	.	.	T	T	.	T	T	T	.	.	T	T	T	T	SPC_3872	SPC_3872
3933692	T	G	G	.	.	G	G	.	G	G	G	.	.	G	G	G	G	SPC_3880	SPC_3880
3942195	T	C	C	C	C	C	C	.	C	C	C	.	.	C	C	C	C	SPC_3891	yidE
3946147	A	G	G	.	.	.	.	.	.	.	.	.	.	.	.	G	G	INTERGENIC
3947968	A	C	C	.	.	N	C	.	C	C	C	.	.	C	C	C	C	INTERGENIC
3955782	A	N	G	.	.	G	N	.	G	G	G	.	.	G	G	G	G	INTERGENIC
3959444	T	C	.	.	.	.	N	.	.	.	.	.	.	.	.	C	C	SPC_3909	torA
3964610	A	N	T	T	T	T	T	.	T	T	T	T	T	T	T	N	T	SPC_3912	torS
3967935	C	T	T	T	T	T	N	.	T	T	T	.	.	T	T	T	T	SPC_3915	SPC_3915
3971770	G	A	A	A	A	A	A	.	A	A	A	.	A	A	A	N	A	SPC_3919	SPC_3919
3980159	A	G	G	.	.	.	N	.	G	G	G	.	.	G	G	G	G	SPC_3925	dnaA
3987282	A	G	N	.	.	.	N	.	G	G	G	.	.	.	.	N	G	SPC_3932	SPC_3932
4026275	C	T	N	.	.	N	.	.	.	.	.	.	.	.	.	.	.	SPC_3968	rbsC
4038325	T	C	C	C	C	C	N	.	.	.	C	.	C	C	C	C	C	SPC_3975	birA
4042524	T	C	C	.	.	C	C	.	C	C	C	.	.	C	C	C	C	SPC_3979	secE
4045915	G	N	A	.	.	.	.	.	.	.	.	.	.	.	.	.	.	SPC_3984	rplL
4048085	T	N	C	.	.	.	N	.	.	.	.	.	.	.	.	.	.	SPC_3985	rpoB
4057580	C	T	N	.	.	T	T	.	T	T	T	.	.	T	T	N	T	SPC_3990	thiH
4060787	T	.	C	.	.	.	.	.	.	.	.	.	.	.	.	.	.	SPC_3995	thiC
4061251	T	C	N	.	.	.	N	.	C	C	C	.	.	C	C	N	C	SPC_3995	thiC
4061941	T	C	N	C	C	C	N	.	C	C	C	.	C	C	C	N	C	SPC_3995	thiC
4072081	T	C	N	.	.	.	N	.	C	C	C	.	.	C	C	C	C	SPC_4006	purD
4094047	T	C	C	C	C	C	C	.	C	C	C	.	C	C	C	C	C	SPC_4025	punC
4097719	T	C	C	.	.	.	C	.	C	C	C	.	.	C	C	C	C	SPC_4027	gppA
4125989	G	T	N	.	.	.	N	.	T	T	T	.	.	T	T	T	T	SPC_4054	dapF
4126806	A	G	G	.	.	.	G	.	G	G	G	.	.	G	G	G	G	SPC_4055	yigA
4132505	A	G	G	G	G	G	G	.	G	G	G	.	.	G	G	G	G	SPC_4059	corA
4132874	G	A	N	.	.	.	N	.	A	A	A	.	.	.	.	A	A	SPC_4060	SPC_4060
4141342	T	C	C	.	.	.	C	.	C	C	C	.	.	C	C	C	C	INTERGENIC
4148695	G	N	A	.	.	.	A	.	A	A	A	.	.	A	A	A	A	SPC_4076	udp
4157144	T	C	C	C	C	C	N	.	C	C	C	.	.	C	C	C	C	INTERGENIC
4160499	A	G	G	.	.	.	N	.	G	G	G	.	.	G	G	G	G	SPC_4088	SPC_4088
4175430	A	T	T	.	.	.	T	.	T	T	T	.	.	T	T	T	T	SPC_4096	mobB
4182846	C	T	T	.	.	.	T	.	T	T	T	.	.	T	T	T	T	SPC_4104	engB
4182947	A	G	N	G	G	G	N	.	G	G	G	.	.	G	G	G	G	SPC_4104	engB
4185184	T	N	C	C	C	N	C	.	C	C	C	.	C	C	C	C	C	SPC_4107	hemN
4197485	C	T	T	.	.	.	N	.	T	T	T	.	.	T	T	N	T	SPC_4118	SPC_4118
4198021	A	G	G	G	G	N	G	.	G	G	G	.	.	G	G	G	G	SPC_4118	SPC_4118
4200616	C	N	T	.	.	.	.	.	.	.	.	.	.	.	.	.	.	SPC_4121	yihP
4207300	T	C	C	C	C	N	C	.	C	C	C	.	.	C	C	C	C	SPC_4126	yihU
4211486	A	C	.	.	.	.	.	.	.	.	.	.	.	.	.	.	.	INTERGENIC
4217544	C	G	G	.	.	.	G	.	G	G	G	.	.	G	G	G	G	SPC_4140	fdoG
4232936	A	G	N	.	.	.	G	.	G	G	G	.	.	G	G	G	G	SPC_4153	rhaR
4244238	T	C	N	.	.	.	C	.	C	C	C	.	.	C	C	C	C	SPC_4168	fieF
4255719	A	N	C	.	.	N	N	.	C	C	C	.	.	C	C	C	C	INTERGENIC
4282472	G	N	A	.	.	.	N	.	.	.	.	.	.	.	.	A	A	INTERGENIC
4283985	C	G	N	.	.	.	G	.	G	G	G	.	.	G	G	G	G	SPC_4209	metB
4296030	T	C	C	.	.	.	C	.	C	C	C	.	.	C	C	C	C	SPC_4217	yijF
4308047	C	T	T	.	.	T	N	.	T	T	T	.	.	T	T	.	T	SPC_4227	yijP
4314608	T	C	C	.	.	.	C	.	C	C	C	.	.	C	C	C	C	SPC_4231	argB
4320919	T	C	N	.	.	N	C	.	C	C	C	.	.	C	C	C	C	SPC_4237	trmA
4332301	A	T	.	.	.	.	.	.	.	.	.	.	.	.	.	.	.	SPC_4243	aceB
4340522	G	C	N	.	.	.	N	.	.	.	.	.	.	.	.	.	.	SPC_4248	metH
4345770	T	C	C	.	.	.	C	.	C	C	C	.	.	C	C	C	C	SPC_4252	yjbC
4360388	T	C	C	.	.	.	N	.	C	C	C	.	.	C	C	C	C	SPC_4270	SPC_4270
4385270	T	N	G	.	.	G	G	.	G	G	G	.	.	G	G	A	G	SPC_4295	ubiA
4398526	G	A	.	.	.	N	.	.	.	.	.	.	.	.	.	A	A	SPC_4308	alr
4404846	T	C	N	.	.	.	N	.	C	C	C	.	.	C	C	C	C	SPC_4315	uvrA
4410517	T	C	C	.	.	N	N	.	C	C	C	.	.	C	C	C	C	SPC_4323	SPC_4323
4422769	G	N	A	A	A	A	N	.	A	A	A	.	.	A	A	A	A	SPC_4325	SPC_4325
4426640	A	G	G	.	.	.	G	.	G	G	G	.	.	G	G	N	G	SPC_4325	SPC_4325
4427875	A	G	G	G	G	G	N	.	G	G	G	.	G	G	G	G	G	SPC_4325	SPC_4325
4437843	A	C	C	.	.	.	C	.	C	C	C	.	.	C	C	C	C	SPC_4333	yjcE
4446812	G	A	A	.	.	A	A	.	A	A	A	.	.	A	A	A	A	SPC_4340	nrfA
4447942	C	T	.	.	.	N	.	.	.	.	.	.	.	.	.	N	.	SPC_4341	nrfB
4449036	A	G	N	.	.	G	N	.	G	G	G	.	.	G	G	G	G	SPC_4343	nrfD
4465582	A	C	N	C	C	C	C	.	C	C	C	C	C	C	C	C	C	SPC_4356	yjdB
4468937	C	A	N	.	.	.	N	.	A	A	A	.	.	A	A	A	A	SPC_4359	adi
4478871	A	N	G	.	.	N	N	.	G	G	G	.	.	G	G	G	G	INTERGENIC
4483933	C	T	N	.	.	T	T	.	T	T	T	.	.	T	T	T	T	SPC_4368	dmsA
4490098	T	N	C	.	.	.	N	.	C	C	C	.	.	.	.	C	C	SPC_4376	SPC_4376
4500986	T	C	N	.	.	.	N	.	N	N	N	.	.	N	N	N	N	INTERGENIC
4505175	G	A	N	.	.	A	N	.	N	N	N	.	.	N	N	N	N	SPC_4396	SPC_4396
4519010	C	T	N	.	.	.	N	.	N	N	N	.	.	N	N	N	N	SPC_4409	pilR
4519774	T	C	N	.	.	.	N	.	N	N	N	.	.	N	N	N	N	SPC_4411	pilK
4522541	A	G	N	.	.	.	N	.	N	N	N	.	.	N	N	N	N	SPC_4414	SPC_4414
4522850	G	T	N	.	.	.	N	.	N	N	N	.	.	N	N	N	N	SPC_4414	SPC_4414
4524974	T	C	N	.	.	N	N	.	N	N	N	.	.	N	N	N	N	SPC_4417	SPC_4417
4527451	T	A	N	.	.	.	N	.	N	N	N	.	.	N	N	N	N	SPC_4419	SPC_4419
4538672	C	T	N	.	.	.	N	.	N	N	N	.	.	N	N	N	N	SPC_4431	SPC_4431
4559085	G	T	N	T	T	N	N	.	N	N	N	.	T	N	N	N	N	SPC_4460	vexC
4570154	T	C	N	.	.	.	N	.	N	N	N	.	.	N	N	N	N	INTERGENIC
4574603	T	C	N	.	.	.	N	.	N	N	N	.	.	N	N	N	N	SPC_4469	SPC_4469
4582602	T	C	N	.	.	.	C	.	C	C	C	.	.	C	C	C	C	SPC_4475	dcuA
4594055	G	A	A	.	.	.	A	.	A	A	A	.	.	A	A	A	A	SPC_4489	blc
4596930	G	N	A	.	.	.	.	.	.	.	.	.	.	.	.	.	.	SPC_4493	frdA
4601273	A	C	N	C	C	C	N	.	C	C	C	.	C	C	C	C	C	SPC_4497	yjeP
4605714	T	A	A	A	A	A	A	.	A	A	A	.	.	A	A	A	A	SPC_4499	yjeQ
4607599	T	C	C	.	.	C	C	.	C	C	C	.	.	C	C	C	C	SPC_4501	artJ
4612573	C	T	.	.	.	.	N	.	.	.	.	.	.	.	.	.	.	SPC_4505	SPC_4505
4619778	A	G	N	.	.	N	N	.	.	.	.	.	.	.	.	.	.	SPC_4511	hflC
4624896	T	N	C	.	.	N	C	.	C	C	C	.	.	C	C	C	C	SPC_4515	rnr
4637544	C	T	N	T	T	T	N	.	T	T	T	.	T	T	T	N	T	SPC_4530	ulaA
4645485	A	C	N	C	C	C	C	.	C	C	C	.	C	C	C	C	C	SPC_4543	ytfB
4650199	T	C	C	.	.	.	N	.	C	C	C	.	.	C	C	C	C	SPC_4547	SPC_4547
4655300	T	N	C	.	.	.	C	.	C	C	C	.	.	C	C	C	C	SPC_4552	cpdB
4662515	G	T	N	.	.	.	N	.	.	.	.	.	.	.	.	T	T	SPC_4560	ytfM
4667774	G	A	A	.	.	N	N	.	A	A	A	.	.	A	A	A	A	SPC_4563	SPC_4563
4671298	G	A	A	.	.	.	A	.	A	A	A	.	.	A	A	A	A	SPC_4566	fbp
4674224	T	N	G	.	.	.	G	.	G	G	G	.	.	G	G	G	G	SPC_4569	pmbA
4676862	G	T	T	.	.	.	T	.	T	T	T	.	.	T	T	T	T	SPC_4575	SPC_4575
4679194	A	N	G	.	.	.	G	.	G	G	G	.	.	.	.	G	G	SPC_4577	SPC_4577
4682327	G	T	N	.	.	.	T	.	T	T	T	.	.	T	T	T	T	SPC_4580	SPC_4580
4682581	A	N	G	G	G	G	N	.	G	G	G	.	G	G	G	G	G	SPC_4580	SPC_4580
4695539	G	N	A	.	.	.	A	.	A	A	A	.	.	A	A	A	A	SPC_4592	pyrB
4696970	T	G	G	.	.	.	G	.	G	G	G	.	.	G	G	G	G	INTERGENIC
4704205	A	G	G	.	.	.	G	.	G	G	G	.	.	G	G	G	G	SPC_4603	yjgD
4706521	T	C	N	C	C	C	N	.	C	C	C	C	C	C	C	N	C	SPC_4606	yjgM
4715457	T	C	N	.	.	N	N	.	C	C	C	.	.	C	C	C	C	SPC_4612	yjgQ
4724465	A	N	G	.	.	.	G	.	G	G	G	.	.	G	G	N	N	SPC_4620	SPC_4620
4728354	A	G	.	.	.	.	.	.	.	.	.	.	.	.	.	N	N	INTERGENIC
4729869	A	G	G	.	.	.	N	.	G	G	G	.	.	G	G	N	N	SPC_4624	SPC_4624
4740690	T	C	C	.	.	C	N	.	C	C	C	.	.	C	C	C	C	SPC_4634	yjhP
4741356	G	N	T	T	T	N	N	.	T	T	T	.	.	T	T	N	N	SPC_4634	yjhP
4742861	C	T	T	.	.	.	T	.	T	T	T	.	.	T	T	T	T	SPC_4637	SPC_4637
4762245	T	C	C	.	.	.	.	.	.	.	.	.	.	.	.	C	C	SPC_4660	SPC_4660
4775796	T	C	N	.	.	N	C	.	C	C	C	.	.	C	C	C	C	SPC_4675	SPC_4675
4780000	T	A	N	.	.	.	N	.	A	A	A	.	.	.	.	A	A	SPC_4679	mdoB
4781939	A	N	G	.	.	N	G	.	G	G	G	.	.	N	G	G	G	INTERGENIC
4785527	C	N	A	A	A	A	N	.	A	A	A	.	A	A	A	A	A	INTERGENIC
4789176	T	C	C	.	.	.	C	.	C	C	C	.	.	C	C	C	C	SPC_4690	SPC_4690
4797640	T	C	C	.	.	N	N	.	C	C	C	.	.	C	C	C	C	SPC_4699	yjjU
4807420	T	C	C	.	.	.	C	.	C	C	C	.	.	C	C	C	C	SPC_4708	lplA
4812508	T	G	N	.	.	.	G	.	G	G	G	.	.	G	G	N	G	SPC_4713	nadR
4822265	T	G	G	G	G	N	N	.	G	G	G	.	G	G	G	G	G	SPC_4723	SPC_4723
4822446	G	A	A	.	.	.	A	.	A	A	A	.	.	A	A	A	A	SPC_4723	SPC_4723
4831372	A	G	N	.	.	N	N	.	G	G	G	.	.	G	G	G	G	SPC_4731	arcA
