# Supplementary material for: A 3,000-year-old, basal S. enterica lineage from Bronze Age Xinjiang suggests spread along the Proto-Silk Road
Source: PLoS Pathog. 2021 Sep 21;17(9):e1009886. doi: 10.1371/journal.ppat.1009886 (PMC8486138; doi:10.1371/journal.ppat.1009886)
Supplement: S5 Table — (XLSX) [file ppat.1009886.s013.xlsx]

## Sheet: S5 Table
S5 Table. Information about variant positions detected in one or both of the ancient genomes.
All SNP positions coloured in pink are unique to our ancient genomes within the given dataset.
Position	Ref	XBQM11	XBQM64	XBQM20	XBQM90	XBQM83	XBQM7	Tepos 35	Tepos 14	ragnaU	ParatyphiC_RKS4594	ParatyphiC1_05_1894	ParatyphiC2_88_33	Choleraesuis_SC_B67	Choleraesuis_Kunzendorf_RKS1237	Choleraesuis_B27	ParatyphiA_AKU12601	ParatyphiB_SPB7	Typhi_CT18	Typhi_Pstx12	Typhi_Ty21a	Typhi_Ty2	Agona_SL483	Bareilly_CFSAN000189	Bovismorbificans_3114	Cubana_CFSAN002050	Dublin_CT02021853	Enteritidis_P125109	Gallinarum_28791	Heidelberg_SL476	Pullorum_S06004	Schwarzengrund_CVM19633	Typhimurium_081736	Typhimurium_LT2	Weltevreden_1655	Arizonae	Abortusequi_M264__NCTC20084	Abortusovis_M225__NCTC20078	Bispebjerg_M276__NCTC20091	Goverdhan_285850	Infantis_2013K.1775	Birkenhead_96236	Lomita_BS01151	Typhisuis1_61-1	Typhisuis2_M595__NCTC20379	CS-3
779	G	N	N	T	T	N	N	.	.	.	.	.	.	T	T	T	T	N	T	T	T	T	T	T	T	T	N	T	T	N	T	T	T	T	T	T	T	T	T	N	N	T	T	T	T	T
5210	C	N	N	T	.	N	N	.	.	.	.	.	.	.	.	.	.	.	.	.	.	.	.	.	.	.	.	.	.	.	.	.	.	.	.	.	.	.	.	.	.	.	.	.	.	.
11853	T	C	N	N	N	N	N	.	.	.	.	.	.	.	.	.	.	.	.	.	.	.	.	.	.	.	.	.	.	.	.	.	.	.	.	.	.	.	.	.	.	.	.	.	.	.
19438	A	N	N	G	N	N	N	.	.	N	.	.	.	G	G	G	G	G	G	G	G	G	G	G	G	G	G	G	G	G	G	N	G	G	N	N	G	G	G	N	G	G	G	G	G	G
19623	T	N	N	G	N	N	N	G	G	G	.	.	G	G	G	G	G	G	G	G	G	G	G	G	G	G	G	G	G	G	G	G	G	G	G	N	G	G	G	G	G	G	G	G	G	G
20402	A	N	N	G	N	N	N	G	G	G	.	.	G	G	G	G	G	G	G	G	G	G	G	G	G	G	G	G	G	G	G	N	G	G	G	N	G	G	G	N	G	G	G	G	G	G
22488	T	N	N	C	C	N	N	.	.	C	.	.	.	C	C	C	C	C	C	C	C	C	C	C	C	C	C	C	C	C	C	C	C	C	C	N	C	N	C	C	N	N	C	C	C	C
24383	G	N	N	A	.	N	.	.	.	.	.	.	.	.	.	.	.	.	.	.	.	.	.	.	.	.	.	.	.	.	.	.	.	.	.	N	.	.	.	.	.	.	.	.	.	.
28727	A	N	N	G	G	N	N	G	G	G	.	.	G	G	G	G	G	G	G	G	G	G	G	G	G	G	G	G	G	G	G	G	G	G	G	N	G	G	G	G	G	G	G	G	G	G
28805	G	N	N	T	N	N	N	.	.	.	.	.	.	.	.	.	.	.	.	.	.	.	.	.	.	.	.	.	.	.	.	.	.	.	.	N	.	.	.	.	.	.	.	.	.	.
28868	G	N	N	.	.	T	N	.	.	N	.	.	.	.	.	.	T	T	T	T	T	T	T	T	T	T	T	T	T	T	T	T	T	T	T	N	T	T	T	T	T	T	T	.	.	.
29484	C	N	N	T	.	N	N	.	.	N	.	.	.	.	.	.	.	.	.	.	.	.	.	.	.	.	.	.	.	.	.	.	.	.	.	N	.	.	.	.	.	.	.	.	.	.
31166	A	N	N	N	G	N	N	.	.	N	.	.	.	G	G	G	G	G	G	G	G	G	G	G	G	G	G	G	G	G	G	G	G	G	G	N	G	G	G	G	G	G	G	G	G	G
32775	T	C	N	C	C	N	N	C	C	C	.	.	.	C	C	C	C	C	C	C	C	C	C	C	C	C	C	C	C	C	C	C	C	C	C	N	C	C	C	C	C	C	C	C	C	C
33320	A	G	N	N	G	N	G	G	G	G	.	.	G	G	G	G	N	G	N	N	N	N	N	N	N	G	N	N	N	G	N	N	N	N	N	N	G	G	G	N	N	N	N	G	G	G
35730	A	N	N	C	C	N	N	.	.	N	.	.	.	.	.	.	N	C	N	N	N	N	N	N	N	C	N	N	N	C	N	N	N	N	N	N	C	C	C	N	N	N	N	.	.	.
35882	G	N	N	N	A	N	N	.	.	A	.	.	.	A	A	A	N	A	N	N	N	N	N	N	N	A	N	N	N	A	N	N	N	N	N	N	A	A	A	N	N	N	N	A	A	A
38587	T	C	N	C	C	N	C	C	C	C	.	C	C	C	C	C	N	C	N	N	N	N	N	N	N	C	N	N	N	C	N	N	N	N	N	N	C	C	C	N	N	N	N	C	C	C
39905	T	N	N	C	C	N	N	.	.	.	.	.	.	C	C	C	N	C	N	N	N	N	N	N	N	C	N	N	N	C	N	N	N	N	N	N	C	N	C	N	N	N	N	C	C	C
43450	A	N	N	N	G	N	N	.	.	N	.	.	.	.	.	.	G	G	G	G	G	G	G	G	G	G	G	G	G	G	G	G	G	G	G	N	G	G	G	N	G	G	G	.	.	.
44060	A	N	N	G	N	N	N	G	G	G	.	.	G	G	G	G	G	G	G	G	G	G	G	G	G	G	G	G	G	G	G	G	G	G	G	N	G	G	G	G	G	G	G	G	G	G
45171	T	N	N	N	G	N	N	G	G	G	.	.	G	G	G	G	G	G	G	G	G	G	G	G	G	G	G	G	G	G	G	G	G	G	G	N	G	G	G	G	G	G	G	G	G	G
46662	C	N	T	N	N	N	N	.	.	.	.	.	.	.	.	.	.	.	.	.	.	.	.	.	.	.	.	.	.	.	.	.	.	.	.	.	.	.	.	.	.	.	.	.	.	.
49743	T	N	N	C	C	N	N	.	.	.	.	.	.	C	C	C	C	C	C	C	C	C	C	C	C	C	C	C	C	C	C	C	C	C	C	N	C	C	C	C	C	N	C	C	C	C
49803	T	N	N	N	N	C	N	.	.	.	.	.	.	.	.	.	.	.	.	.	.	.	.	.	.	.	.	.	.	.	.	.	.	.	.	.	.	.	.	.	.	.	.	.	.	.
52395	G	N	N	T	T	N	N	.	.	.	.	.	.	T	T	T	T	T	T	T	T	T	T	T	T	T	T	T	T	T	T	T	T	T	T	N	T	T	T	N	T	T	T	T	T	T
55683	A	N	N	G	N	N	N	G	G	G	.	.	G	G	G	G	G	G	G	G	G	G	G	G	G	G	G	G	G	G	G	G	G	G	G	N	G	G	G	G	G	G	G	G	G	G
64682	G	N	N	N	A	N	N	.	.	.	.	.	.	A	A	A	A	A	A	A	A	A	A	A	A	A	A	A	A	A	A	A	A	A	N	N	A	A	A	A	A	A	A	A	A	A
69957	A	N	N	N	N	G	N	.	.	N	.	.	.	.	.	.	.	G	G	G	G	G	G	G	G	G	G	G	G	G	G	G	G	G	G	G	G	G	G	G	G	G	G	.	.	.
70019	T	N	N	N	N	C	N	.	.	.	.	.	.	.	.	.	A	A	A	A	A	A	A	.	A	.	.	A	A	.	A	.	.	.	.	.	A	N	A	.	.	A	A	.	.	.
71304	A	N	C	N	N	N	N	.	.	N	.	.	.	.	.	.	.	.	.	.	.	.	.	.	.	.	.	.	.	.	.	.	.	.	.	.	.	.	.	.	.	.	.	.	.	.
72648	A	N	N	G	G	N	G	.	.	G	.	.	.	G	G	G	N	G	N	N	N	N	N	N	G	N	G	N	N	N	N	N	N	N	N	N	G	G	G	N	N	N	N	G	G	G
72962	T	N	N	C	N	C	C	N	N	.	.	.	.	.	.	.	.	.	.	.	.	.	.	.	.	.	.	.	.	.	.	.	.	.	.	N	.	.	.	C	.	.	.	.	.	.
72987	G	C	N	N	N	N	C	.	.	N	.	.	.	.	.	.	.	.	.	.	.	.	.	.	.	.	.	.	.	.	.	.	.	.	.	N	.	.	.	.	.	.	.	.	.	.
73064	C	N	N	N	N	N	G	.	.	.	.	.	.	.	.	.	.	.	.	.	.	.	.	.	.	.	.	T	T	.	T	G	G	G	T	N	.	.	.	N	.	.	N	.	.	.
73109	T	N	N	N	G	N	N	N	N	.	.	.	.	.	.	.	.	.	.	.	.	.	.	.	.	A	.	.	.	.	.	.	A	A	.	N	.	.	.	.	.	.	.	.	.	.
73487	A	N	N	N	N	G	N	.	.	.	.	.	.	.	.	.	.	.	.	.	.	.	.	.	.	.	.	.	.	.	.	.	.	.	.	N	.	.	.	.	.	.	.	.	.	.
73865	C	T	N	.	N	N	N	.	.	N	.	.	.	.	.	.	.	.	.	.	.	.	.	.	.	.	.	.	.	.	.	T	.	.	.	N	.	.	.	T	.	.	.	.	.	.
77820	T	N	N	C	C	N	N	.	.	.	.	.	.	C	C	C	C	C	C	C	C	C	C	C	C	C	C	C	C	C	C	C	C	C	C	N	C	C	C	C	C	C	C	.	.	C
79674	A	N	N	G	N	N	N	.	.	.	.	.	.	G	G	G	G	G	G	G	G	G	G	G	G	G	G	G	G	G	G	G	G	G	G	N	G	G	G	G	G	G	G	G	G	G
81908	G	N	N	N	A	N	N	.	.	.	.	.	.	A	A	A	.	A	A	A	A	A	A	A	A	A	A	A	A	A	A	A	A	A	A	N	A	A	A	.	N	A	.	A	A	A
84041	A	N	N	G	N	N	N	.	.	.	.	.	.	G	G	G	G	G	G	G	G	G	G	N	G	G	G	G	G	G	N	N	G	G	G	N	N	N	N	G	G	G	N	.	.	G
84451	A	N	N	G	G	N	N	.	.	.	.	.	.	G	G	G	G	G	G	G	G	G	G	G	G	G	G	G	G	G	G	G	G	G	G	N	G	G	G	G	G	G	G	G	G	G
84724	A	N	N	G	N	N	N	.	.	.	.	.	.	G	G	G	G	G	G	G	G	G	G	G	G	G	G	G	G	G	G	G	G	G	G	N	G	G	G	G	G	G	G	G	G	G
84969	A	N	N	G	G	N	N	.	.	.	.	.	.	G	G	G	G	G	G	G	G	G	G	G	G	G	G	G	G	G	G	G	G	G	N	N	G	G	G	G	G	G	G	G	G	G
85010	G	N	N	.	.	A	.	.	.	.	.	.	.	.	.	.	A	.	A	A	A	A	A	A	A	A	A	A	A	A	A	A	.	.	N	N	.	.	.	.	.	A	A	.	.	.
89527	A	N	N	C	C	N	N	.	.	.	.	.	.	C	C	C	N	C	C	C	C	C	N	C	N	C	N	C	C	C	C	C	C	C	C	N	N	N	N	N	C	C	C	C	C	C
89950	A	N	N	G	N	N	N	.	.	N	.	.	.	G	G	G	G	G	G	G	G	G	G	G	G	G	N	G	G	G	G	G	G	G	G	N	G	G	G	G	G	G	G	G	G	G
91822	A	.	N	.	N	G	N	.	.	.	.	.	.	.	.	.	.	G	.	.	.	.	.	.	G	G	N	.	.	G	.	.	.	.	G	N	G	G	G	.	G	.	.	.	.	.
93825	C	N	N	.	T	N	N	.	.	N	.	.	.	.	.	.	.	.	.	.	.	.	.	.	.	.	.	.	.	.	.	.	.	.	.	.	.	.	.	.	.	.	.	.	.	.
95529	G	A	N	A	A	N	A	A	A	A	.	.	A	A	A	A	A	A	.	.	.	.	A	.	.	.	A	A	A	A	A	A	.	.	A	N	A	.	A	A	N	A	A	A	A	A
96167	A	N	N	T	N	N	N	.	.	.	.	.	.	T	T	T	T	T	T	T	T	T	T	T	T	T	T	T	T	T	T	T	T	T	T	N	T	T	T	T	T	T	T	T	T	T
96211	A	N	N	G	N	N	N	.	.	.	.	.	.	G	G	G	G	G	G	G	G	G	G	G	G	G	G	G	G	G	G	G	G	G	G	N	G	G	G	G	G	G	G	G	G	G
105212	G	N	N	A	A	N	N	.	.	.	.	.	.	A	A	A	A	.	A	A	A	A	A	A	A	.	.	.	.	.	.	A	.	.	A	A	A	A	A	A	.	A	A	.	.	A
112508	A	N	N	G	N	N	N	.	.	.	.	.	.	.	.	.	G	G	G	G	G	G	G	G	G	G	G	G	G	G	G	G	G	G	G	G	N	N	N	G	G	G	G	.	.	.
113570	T	C	N	C	C	N	N	C	C	C	.	.	C	C	C	C	C	C	C	C	C	C	C	C	C	C	C	C	C	C	C	C	C	C	C	C	C	C	C	C	C	C	C	C	C	C
117259	C	N	N	T	T	N	T	T	T	T	.	.	.	T	T	T	T	T	T	T	T	T	T	T	T	T	T	T	T	T	T	T	T	T	T	N	T	N	T	N	T	N	T	T	T	T
133972	T	N	N	G	G	N	N	.	.	.	.	.	.	G	G	G	G	G	G	G	G	G	G	G	G	G	G	G	G	G	G	G	G	G	G	G	G	G	G	G	G	G	G	.	.	G
139344	T	N	N	C	C	N	N	C	C	C	.	C	C	C	C	C	C	C	C	C	C	C	C	C	C	C	C	C	C	C	C	C	C	C	C	C	C	C	C	C	C	C	C	C	C	C
141121	T	N	N	N	C	N	N	C	C	C	.	.	.	C	C	C	C	C	C	C	C	C	C	C	C	C	C	C	C	C	C	C	C	C	C	N	C	C	C	N	C	C	C	C	C	C
143892	A	N	N	G	N	N	N	G	G	N	.	.	G	G	G	G	G	G	G	G	G	G	G	G	G	G	G	G	G	G	G	G	G	G	G	N	G	G	G	G	G	G	G	G	G	G
144722	A	N	N	G	G	N	G	.	.	.	.	.	.	G	G	G	G	G	G	G	G	G	G	G	.	G	G	G	G	.	G	G	.	.	G	N	G	G	G	G	G	G	G	G	G	G
148261	A	N	N	G	G	N	N	G	G	G	.	.	G	G	G	G	G	G	G	G	G	G	G	G	G	G	G	G	G	G	G	G	G	G	G	G	G	G	G	G	G	G	G	G	G	G
148673	G	N	A	.	.	.	.	.	.	N	.	.	.	.	.	.	.	.	.	.	.	.	.	.	.	.	.	.	.	.	.	.	.	.	.	.	.	.	.	.	.	.	.	.	.	.
149795	T	N	N	C	C	N	N	.	.	.	.	.	.	.	.	.	C	C	C	C	C	C	C	C	C	C	C	C	C	C	C	C	C	C	C	C	C	C	C	C	C	C	C	.	.	.
150161	G	N	N	A	.	N	N	.	.	.	.	.	.	.	.	.	.	.	.	.	.	.	.	.	.	.	.	.	.	.	.	.	.	.	.	.	.	.	.	.	.	.	.	.	.	.
150547	A	N	N	C	C	N	N	.	.	.	.	.	.	C	C	C	C	C	C	C	C	C	C	C	C	C	C	C	C	C	C	C	C	C	C	N	C	C	C	C	C	C	C	.	.	C
151266	T	N	A	.	N	N	N	.	.	.	.	.	.	.	.	.	.	.	.	.	.	.	.	.	.	.	.	.	.	.	.	.	.	.	.	.	.	.	.	.	.	.	.	.	.	.
151472	G	N	C	.	.	N	.	.	.	.	.	.	.	.	.	.	.	.	.	.	.	.	.	.	.	.	.	.	.	.	.	.	.	.	.	.	.	.	.	.	.	.	.	.	.	.
151475	T	.	C	.	.	N	.	.	.	.	.	.	.	.	.	.	.	.	.	.	.	.	.	.	.	.	.	.	.	.	.	.	.	.	.	.	.	.	.	.	.	.	.	.	.	.
162054	A	N	N	T	T	N	N	.	.	T	.	.	.	T	T	T	T	T	T	T	T	T	T	T	T	T	T	T	T	T	T	T	T	T	T	T	T	T	T	T	T	T	T	T	T	T
163974	G	N	N	N	A	N	N	.	.	N	.	.	.	A	A	A	A	A	A	A	A	A	A	A	A	A	A	A	A	A	A	A	A	A	A	A	A	A	A	A	A	A	A	A	A	A
165382	G	N	N	N	A	N	N	.	.	.	.	.	.	A	A	A	A	A	A	A	A	A	A	A	A	A	A	A	A	A	A	A	A	A	A	A	A	A	A	A	A	A	A	A	A	A
168393	C	N	N	T	T	N	N	.	.	.	.	.	.	T	T	T	T	T	T	T	T	T	T	T	T	T	T	T	T	T	T	T	T	T	T	T	T	T	T	T	T	T	T	T	T	T
170437	A	N	N	G	G	N	G	.	.	.	.	.	.	G	G	G	G	G	G	G	G	G	G	G	G	G	G	G	G	G	G	G	G	G	G	N	G	G	G	G	G	G	G	G	G	G
172861	A	T	N	.	N	N	N	.	.	.	.	.	.	.	.	.	.	.	.	.	.	.	.	.	.	.	.	.	.	.	.	.	.	.	.	N	.	.	.	.	.	.	.	.	.	.
174409	A	N	N	G	N	N	N	.	.	N	.	.	.	G	G	G	G	G	G	G	G	G	G	G	G	G	G	G	G	G	G	G	G	G	G	N	G	G	G	G	G	G	G	G	G	G
176334	T	N	N	C	C	N	N	C	C	C	.	.	C	C	C	C	C	C	C	C	C	C	C	C	C	C	C	C	C	C	C	C	C	C	C	C	C	C	C	C	C	C	C	C	C	C
179975	A	N	N	C	N	N	C	.	.	C	.	.	.	C	C	C	C	C	C	C	C	C	C	C	C	C	C	C	C	C	C	C	C	C	C	C	C	C	C	C	C	C	C	C	C	C
181937	T	N	N	A	A	N	N	.	.	N	.	.	.	A	A	A	A	A	A	A	A	A	A	A	A	A	A	A	A	A	A	A	A	A	A	N	A	A	A	A	A	A	A	A	A	A
184047	T	C	N	.	C	C	N	N	.	.	.	.	.	.	.	.	.	C	.	.	.	.	.	.	.	.	.	C	.	.	.	C	C	C	.	N	C	.	C	N	.	.	.	.	.	.
192760	A	N	N	T	T	N	N	.	.	.	.	.	.	T	T	T	T	T	T	T	T	T	T	T	T	T	T	T	T	T	T	T	T	T	T	N	T	T	T	T	T	T	T	T	N	T
193150	G	N	N	A	N	N	N	.	.	.	.	.	.	.	.	.	A	A	A	A	A	A	A	A	A	A	A	A	A	A	A	A	A	A	A	N	A	N	A	A	A	A	A	.	N	.
196898	A	N	N	N	C	N	N	.	.	.	.	.	.	C	C	C	C	C	C	C	C	C	C	C	C	C	C	C	C	C	C	C	C	C	C	N	C	N	C	C	N	C	C	C	C	C
196944	G	N	N	A	A	N	N	.	.	A	.	.	.	A	A	A	A	A	A	A	A	A	A	A	A	A	A	A	A	A	A	A	A	A	A	N	A	A	A	A	A	A	A	A	A	A
197918	A	N	N	G	N	N	N	G	G	G	.	.	G	G	G	G	G	G	G	G	G	G	G	G	G	G	G	G	G	G	G	G	G	G	G	N	G	G	G	G	G	G	G	G	G	G
204476	T	N	N	C	N	N	N	.	.	.	.	.	.	C	C	C	N	C	N	N	N	N	C	C	C	C	C	C	C	C	C	C	C	C	C	N	N	N	N	C	N	N	N	C	C	C
213027	T	N	N	C	C	N	N	.	.	.	.	.	.	C	C	C	C	C	C	C	C	C	C	C	C	C	C	C	C	C	C	C	C	C	C	C	C	C	C	C	C	C	C	C	C	C
214211	A	N	N	C	.	N	N	.	.	N	.	.	.	.	.	.	.	.	.	.	.	.	.	.	.	.	.	.	.	.	.	.	.	.	.	.	.	.	.	.	.	.	.	.	.	.
216044	A	N	N	G	G	N	N	G	G	N	.	.	.	G	G	G	.	G	G	G	G	G	N	G	G	N	G	G	G	G	G	G	G	G	N	N	G	N	G	N	.	G	G	G	G	G
222167	T	N	N	C	C	N	N	.	.	.	.	.	.	C	C	C	N	N	C	C	C	C	N	N	C	N	C	N	C	N	C	C	C	C	C	N	C	C	C	C	C	C	C	C	C	C
223456	G	N	N	N	A	N	N	.	.	.	.	.	.	A	A	A	A	A	A	A	A	A	A	A	A	A	A	A	A	A	A	A	A	A	A	A	A	A	A	A	A	A	A	A	A	A
225531	G	N	N	T	N	N	N	.	.	.	.	.	.	.	.	.	C	C	C	C	C	C	C	C	C	T	C	C	T	C	N	C	C	C	C	N	C	T	C	C	C	T	C	.	.	.
225665	T	N	N	A	A	N	N	.	.	.	.	.	.	A	A	A	N	N	A	A	A	A	A	N	A	A	A	A	N	A	N	A	A	A	A	N	N	N	N	N	A	N	A	A	A	A
228697	T	N	N	C	N	N	N	.	.	.	.	.	.	C	C	C	C	C	N	N	N	N	C	C	C	C	C	C	C	C	C	N	C	C	C	N	C	C	C	N	N	C	C	C	C	C
229569	G	N	N	T	T	N	N	.	.	.	.	.	.	T	T	T	N	T	N	N	N	N	T	T	T	T	T	T	T	T	T	N	T	T	T	N	T	T	T	N	T	T	T	T	T	T
230615	T	N	N	C	C	N	N	.	.	C	.	.	.	C	C	C	C	C	N	N	N	N	C	C	C	C	C	C	C	C	C	N	C	C	C	N	C	C	C	N	N	C	C	C	C	C
230886	T	N	N	C	C	N	N	.	.	C	.	.	.	C	C	C	N	C	N	N	N	N	C	C	C	C	C	C	C	C	C	N	C	C	C	N	C	C	C	N	C	N	N	C	C	C
237693	G	N	N	N	A	N	N	A	A	A	.	.	.	A	A	A	A	A	A	A	A	A	A	A	A	A	A	A	A	A	A	A	A	A	A	.	A	A	A	A	A	A	A	A	A	A
237990	T	N	N	N	C	N	N	.	.	N	.	.	.	C	C	C	C	C	C	C	C	C	C	C	C	C	C	C	C	C	C	C	C	C	C	N	C	N	C	C	N	C	C	C	C	C
240845	G	N	N	N	.	A	N	.	.	.	.	.	.	.	.	.	A	.	A	A	A	A	A	.	A	A	.	.	A	A	A	.	A	A	.	A	.	.	.	T	A	A	.	.	.	.
242122	G	N	N	N	C	N	C	C	C	C	.	C	C	C	C	C	C	C	C	C	C	C	C	C	C	C	C	C	C	C	C	C	C	C	C	N	C	C	C	C	N	C	C	C	C	C
242893	C	N	N	T	N	N	T	T	T	T	.	.	.	T	T	T	T	T	T	T	T	T	T	T	T	N	T	T	T	T	T	T	T	T	T	N	T	T	T	T	T	T	T	T	T	T
250785	C	N	N	T	T	T	N	T	T	N	.	.	T	T	T	T	T	T	T	T	T	T	T	T	T	T	T	T	T	T	T	T	T	T	T	T	T	T	T	T	T	T	T	T	T	T
258610	T	C	N	.	.	N	N	.	.	.	.	.	.	.	.	.	.	.	.	.	.	.	.	.	.	.	.	.	.	.	.	.	.	.	.	.	.	.	.	.	.	.	.	.	.	.
261226	A	N	N	G	G	N	N	.	.	.	.	.	.	G	G	G	G	G	G	G	G	G	G	G	G	G	G	G	G	G	G	G	G	G	G	G	G	G	G	G	G	G	G	G	G	G
261497	A	N	N	G	G	N	N	G	G	N	.	.	G	G	G	G	G	G	G	G	G	G	G	G	G	G	G	G	G	G	G	G	G	G	G	N	G	G	G	G	G	G	G	G	G	G
269097	C	T	N	N	.	N	N	.	.	.	.	.	.	.	.	.	.	.	.	.	.	.	.	.	.	.	.	.	.	.	.	.	.	.	.	.	.	.	.	.	.	.	T	.	.	.
269193	C	A	N	.	.	N	N	.	.	N	.	.	.	.	.	.	.	.	.	.	.	.	.	.	.	.	.	.	.	.	.	.	.	.	.	.	.	.	.	.	.	.	A	.	.	.
276497	G	N	N	T	T	N	T	T	T	N	.	T	T	T	T	T	T	T	T	T	T	T	T	T	T	T	T	T	T	T	T	T	T	T	T	N	T	T	T	T	T	T	T	T	T	T
279293	C	N	N	G	N	N	N	.	.	N	.	.	.	G	G	G	G	G	G	G	G	G	G	G	G	G	G	G	G	G	G	G	G	G	G	N	G	G	G	G	G	G	G	G	G	G
282784	A	N	N	N	G	N	N	.	.	N	.	.	.	G	G	G	G	G	G	G	G	G	G	G	G	G	G	G	G	G	G	G	G	G	G	G	G	G	G	G	G	G	G	G	G	G
290689	A	N	N	G	G	N	N	.	.	N	.	.	.	G	N	N	G	G	G	G	G	G	.	G	G	G	G	G	G	G	N	N	G	G	G	N	N	N	N	N	N	G	N	G	G	G
291029	T	N	N	C	N	N	C	C	C	C	.	.	C	C	C	C	C	C	C	C	C	C	C	C	C	C	C	C	C	C	C	C	C	C	C	N	N	N	N	C	C	C	C	C	C	C
292885	T	N	N	N	C	N	N	.	.	N	.	.	.	C	C	C	C	C	C	C	C	C	C	C	C	C	C	C	C	C	C	C	C	C	C	N	C	C	C	C	C	C	C	C	C	C
293286	C	N	N	N	.	A	.	.	.	.	.	.	.	.	.	.	A	A	N	N	N	N	A	A	A	A	A	A	A	A	A	A	A	A	A	N	N	N	N	N	N	A	A	.	.	.
294277	G	N	N	N	C	N	C	C	C	C	.	.	C	C	C	C	C	C	C	C	C	C	C	C	C	C	C	C	C	C	C	C	C	C	C	N	C	C	C	C	C	C	C	C	C	C
295280	A	N	N	G	G	N	N	.	.	.	.	.	.	G	G	G	N	G	G	G	G	G	G	N	N	G	N	N	N	N	N	G	G	G	G	N	N	N	N	G	N	G	N	G	G	G
295894	C	N	N	N	T	N	N	.	.	.	.	.	.	T	T	T	T	T	T	T	T	T	T	T	T	T	T	T	T	T	T	T	T	T	T	N	T	T	T	T	T	T	T	T	T	T
297480	T	N	N	C	C	N	N	C	C	N	.	.	C	C	C	C	C	C	C	C	C	C	C	C	C	C	C	C	C	C	C	C	C	C	C	C	C	C	C	C	C	C	C	C	C	C
297794	A	N	N	C	C	N	N	C	C	C	.	.	C	C	C	C	C	C	C	C	C	C	C	C	C	C	C	C	C	C	C	C	C	C	C	N	C	C	C	C	C	C	C	C	C	C
298935	G	N	N	T	T	N	N	.	.	.	.	.	.	T	T	T	T	T	T	T	T	T	T	T	T	T	T	T	T	T	T	T	T	T	T	T	N	T	N	N	T	N	T	.	.	T
299400	T	C	N	C	C	N	C	.	.	.	.	.	.	C	C	C	C	C	C	C	C	C	C	C	C	C	C	C	C	C	C	C	C	C	C	.	C	C	C	C	C	C	C	C	C	C
300689	G	N	N	A	A	N	N	.	.	N	.	.	.	A	A	A	A	N	A	A	A	A	A	N	N	A	A	A	N	A	N	A	A	A	A	N	A	A	A	A	N	N	A	.	.	A
306911	G	N	N	N	A	N	A	A	A	N	.	.	.	A	A	A	A	A	A	A	A	A	N	A	N	A	A	N	A	A	A	A	A	A	A	N	A	N	A	A	A	A	A	A	A	A
308202	T	N	N	N	N	C	N	.	.	.	.	.	.	.	.	.	.	N	.	.	.	.	N	N	N	.	.	N	.	.	.	.	.	.	.	N	.	.	.	N	.	.	.	.	.	.
308234	C	N	N	.	N	A	N	.	.	.	.	.	.	.	.	.	.	N	.	.	.	.	N	N	N	.	.	N	.	.	.	.	.	.	.	N	.	T	.	N	.	.	.	.	.	.
309316	A	N	N	N	G	N	N	.	.	.	.	.	.	.	.	.	N	N	N	N	N	N	N	N	N	G	G	N	N	G	N	G	G	G	G	N	N	N	N	N	G	G	N	.	.	.
310343	A	N	N	C	C	N	N	.	.	.	.	.	.	C	C	C	C	N	C	C	C	C	N	N	N	C	C	N	N	C	N	C	C	C	C	N	N	N	N	N	N	C	N	C	C	C
311792	A	N	N	G	N	N	N	.	.	.	.	.	.	G	N	N	G	N	N	N	N	N	N	N	N	G	G	N	N	G	N	G	G	G	G	N	N	N	N	N	N	N	N	N	N	N
311793	T	N	N	C	N	N	N	.	.	N	.	.	.	C	N	N	C	N	N	N	N	N	N	N	N	C	C	N	N	C	N	C	C	C	C	N	N	N	N	N	N	N	N	N	N	N
312427	T	N	N	A	A	N	N	.	.	.	.	.	.	A	A	A	A	N	N	N	N	N	N	N	N	N	A	N	N	N	N	N	N	N	N	N	A	A	A	N	N	N	N	A	A	A
312814	G	N	N	T	T	N	N	.	.	N	.	.	.	T	T	T	T	N	N	N	N	N	N	N	N	T	T	N	N	N	N	T	T	T	N	N	T	T	T	N	N	N	T	T	T	T
312903	G	N	N	N	T	N	N	.	.	.	.	.	.	T	T	T	T	N	N	N	N	N	N	N	N	N	T	N	N	N	N	N	N	N	N	N	T	T	T	N	N	N	N	T	T	T
315654	A	N	N	G	N	N	N	.	.	N	.	.	.	G	G	G	G	N	G	G	G	G	N	N	N	G	G	N	N	G	N	G	G	G	G	N	G	G	G	N	G	N	G	G	G	G
323564	G	N	N	A	A	N	N	.	.	.	.	.	.	A	A	A	N	N	A	A	A	A	N	N	N	A	A	A	N	A	N	N	A	A	N	N	A	A	A	N	N	N	A	A	A	A
325069	C	N	N	A	A	N	N	.	.	.	.	.	.	A	A	A	A	N	A	A	A	A	N	N	N	A	A	N	N	A	N	N	A	A	A	N	A	N	A	N	N	N	A	A	A	A
327445	A	N	N	N	G	N	N	G	G	N	.	.	G	G	G	G	G	N	N	N	N	N	N	N	N	G	N	N	N	G	N	N	N	N	N	N	G	N	G	N	N	N	G	G	G	G
334058	A	N	N	C	C	N	N	C	C	C	.	.	C	C	C	C	N	N	N	N	N	N	C	N	C	C	C	C	C	N	C	N	N	N	C	N	N	N	N	N	N	N	N	C	C	C
335235	A	G	N	N	N	N	N	.	.	.	.	.	.	.	G	.	N	N	.	N	N	N	G	G	.	G	.	.	.	.	.	.	.	.	.	N	.	N	.	N	N	N	N	.	.	.
338121	C	N	N	T	T	N	N	.	.	.	.	.	.	T	T	T	T	T	T	T	T	T	T	T	T	T	T	T	T	N	T	T	T	T	N	N	N	N	N	N	N	N	N	N	N	T
343158	A	N	N	G	G	N	G	.	.	N	.	.	.	G	G	G	G	G	G	G	G	G	G	G	G	G	G	G	G	N	G	G	G	G	G	N	G	N	G	N	G	N	G	N	N	G
343392	A	N	N	N	C	N	N	C	C	C	.	.	C	C	C	C	C	C	C	C	C	C	C	C	C	C	C	C	C	N	C	C	C	C	C	N	C	N	C	N	C	N	C	N	N	C
346375	A	N	N	T	T	N	T	T	T	T	.	.	T	T	T	T	T	T	T	T	T	T	T	T	T	T	T	T	T	T	T	T	T	T	T	N	T	T	T	T	T	T	T	T	T	T
352913	C	.	N	.	.	T	N	.	.	.	.	.	.	.	.	.	.	T	T	T	T	T	.	T	T	T	T	T	T	T	T	T	T	T	.	N	T	T	T	T	.	T	T	.	.	.
353451	T	N	N	N	C	N	N	C	C	C	.	.	C	C	C	C	C	C	C	C	C	C	C	C	C	C	C	C	C	C	C	C	C	C	C	N	C	C	C	N	N	C	C	C	C	C
354942	C	N	N	N	N	N	A	.	.	N	.	.	.	A	A	A	A	A	A	A	A	A	A	A	A	A	A	A	A	A	A	A	A	A	A	N	A	A	A	A	A	A	A	A	A	A
356286	A	N	N	G	N	N	N	.	.	.	.	.	.	G	G	G	G	G	G	G	G	G	G	G	G	G	G	G	G	G	G	G	G	G	G	N	G	G	G	G	G	G	G	.	.	G
360619	A	N	N	N	T	N	N	.	.	.	.	.	.	T	T	T	.	.	.	.	.	.	.	.	.	.	.	.	.	.	.	.	.	.	.	.	.	.	.	.	.	T	.	T	T	T
369431	T	N	N	G	N	N	N	G	G	N	.	.	G	G	G	G	N	G	N	N	N	N	G	G	G	G	G	G	G	G	G	N	G	G	G	N	G	G	G	N	G	G	G	G	G	G
373864	T	N	N	C	C	N	N	.	.	N	.	.	.	C	C	C	C	C	C	C	C	C	C	C	C	C	N	C	C	C	C	C	C	C	C	N	C	C	C	N	C	C	C	C	C	C
375327	A	N	N	G	N	N	G	.	.	N	.	.	.	G	G	G	G	G	G	G	G	G	G	G	G	G	G	G	G	G	G	G	G	G	G	N	G	G	G	N	G	G	G	G	G	G
375443	T	N	N	N	C	N	N	.	.	C	.	.	.	C	C	C	C	C	C	C	C	C	C	C	C	C	C	C	C	C	C	C	C	C	C	N	C	C	C	N	C	C	C	C	C	C
380259	C	A	N	A	A	N	A	A	A	N	.	.	.	A	A	A	A	A	A	A	A	A	A	A	A	A	A	A	A	A	A	A	A	A	A	N	A	A	A	N	A	A	A	A	A	A
381145	C	N	N	T	.	N	N	.	.	.	.	.	.	.	.	.	.	.	.	.	.	.	.	.	.	.	.	.	.	.	.	.	.	.	.	N	.	.	.	N	.	.	.	.	.	.
383092	C	N	N	T	N	N	N	.	.	N	.	.	.	T	T	T	T	T	T	T	T	T	T	T	T	T	T	T	T	T	T	T	T	T	T	N	T	N	T	T	T	T	T	T	T	T
385504	C	N	N	N	T	N	N	T	T	N	.	.	.	T	T	T	T	T	.	.	.	.	T	T	T	T	T	T	T	T	T	T	T	T	T	N	T	T	T	T	T	T	T	T	T	T
390164	C	N	N	T	T	N	N	T	T	N	.	.	.	T	T	T	N	T	N	N	N	N	T	T	T	T	T	T	T	T	T	T	T	T	T	N	T	N	T	T	T	T	T	T	T	T
390701	A	N	N	C	C	N	N	C	C	N	.	.	C	C	C	C	N	C	N	N	N	N	C	C	C	C	C	C	C	C	C	C	C	C	C	N	C	C	C	C	C	C	C	C	C	C
395975	C	N	N	T	T	N	N	.	.	.	.	.	.	.	.	.	T	T	T	T	T	T	T	T	T	T	T	T	T	T	T	T	T	T	T	N	T	T	T	T	T	T	T	.	.	.
401781	A	G	N	G	G	N	G	.	.	G	.	.	.	G	G	G	G	G	G	G	G	G	G	G	G	G	G	G	G	G	G	G	G	G	G	N	G	N	G	G	G	G	G	G	G	G
401855	A	N	N	N	G	N	N	.	.	.	.	.	.	G	G	G	G	G	G	G	G	G	G	G	G	G	G	G	G	G	G	G	G	G	G	G	N	G	N	G	G	G	G	.	.	G
404966	T	N	N	G	G	N	N	.	.	.	.	.	.	G	G	G	G	G	G	G	G	G	G	G	G	G	G	G	G	G	G	G	G	G	G	N	G	G	G	N	G	G	G	G	G	G
407969	T	N	N	C	C	N	N	.	.	.	.	.	.	C	C	C	C	C	C	G	G	G	C	C	C	C	C	C	C	C	C	C	C	C	C	N	C	C	C	C	C	C	N	C	C	C
408848	G	N	N	N	T	N	N	.	.	T	.	.	.	T	T	T	T	T	T	T	T	T	T	T	T	T	T	T	T	T	T	T	T	T	T	N	T	T	T	T	T	T	T	T	T	T
413124	G	N	N	C	C	N	N	C	C	N	.	.	C	C	C	C	C	C	C	C	C	C	C	C	C	C	C	C	C	C	C	C	C	C	C	C	C	C	C	C	N	C	C	C	C	N
415145	T	N	N	.	N	C	N	.	.	.	.	.	.	.	.	.	.	.	.	.	.	.	.	.	.	.	.	.	.	.	.	.	.	.	.	N	.	.	.	.	.	.	.	.	.	N
418129	T	N	N	C	C	N	C	.	.	.	.	.	.	C	C	C	C	C	C	C	C	C	C	C	C	C	C	C	C	C	C	C	C	C	C	N	C	C	C	C	C	C	C	C	C	C
419844	C	.	A	.	.	N	.	.	.	.	.	.	.	.	.	.	.	.	.	.	.	.	.	.	.	.	.	.	.	.	.	.	.	.	.	N	.	.	.	.	.	.	.	.	.	.
422169	A	N	N	C	N	N	C	.	.	.	.	.	.	C	C	C	C	C	C	C	C	C	T	T	C	C	C	C	.	C	C	T	C	C	C	N	C	N	C	C	C	C	C	C	C	C
422379	T	N	N	C	C	N	N	C	C	C	.	.	C	C	C	C	C	C	C	C	C	C	C	C	C	C	C	C	C	C	C	C	C	C	C	N	C	C	C	C	C	C	C	C	C	C
425060	A	N	N	N	G	N	N	.	.	.	.	.	.	G	G	G	G	G	G	G	G	G	G	G	G	G	G	G	G	G	G	G	G	G	G	N	G	G	G	N	G	G	G	G	G	G
426553	T	N	N	C	C	N	N	.	.	C	.	.	.	C	C	C	C	C	C	C	C	C	C	C	C	C	C	C	C	C	C	C	C	C	C	N	C	C	C	C	C	C	C	C	C	C
427415	T	N	N	C	C	N	N	C	C	C	.	.	.	C	C	C	C	C	C	C	C	C	C	C	C	C	C	C	C	C	C	C	C	C	C	C	C	C	C	C	C	C	C	C	C	C
427881	A	N	N	G	G	N	N	.	.	.	.	.	.	G	G	G	G	G	G	G	G	G	G	G	G	G	G	G	G	G	G	G	G	G	G	N	G	G	G	G	G	G	G	G	G	G
429591	T	N	N	C	C	N	N	.	.	C	.	.	.	C	C	C	C	C	C	C	C	C	C	C	C	C	C	C	C	C	C	C	C	C	C	N	C	C	C	C	N	C	C	C	C	C
432648	T	N	N	C	C	N	N	C	C	C	.	C	C	C	C	C	C	C	C	C	C	C	C	C	C	C	C	C	C	C	C	C	C	C	C	N	N	N	N	C	C	N	C	C	C	C
432840	T	N	N	N	C	N	N	.	.	.	.	.	.	C	C	C	C	C	C	C	C	C	N	C	C	N	C	C	C	C	C	C	C	C	C	N	C	C	C	C	C	C	C	C	C	C
434278	A	N	N	G	N	N	N	G	G	G	.	.	G	G	G	G	G	G	G	G	G	G	G	G	G	G	G	G	G	G	G	G	G	G	G	N	G	G	G	G	G	.	G	G	G	G
441478	A	N	N	G	N	N	N	.	.	.	.	.	.	.	.	.	.	.	.	.	.	.	.	.	.	.	.	.	.	.	.	.	.	.	.	N	.	.	.	.	.	.	.	.	.	.
444357	T	N	N	N	C	N	N	.	.	N	.	.	.	.	.	.	C	C	C	C	C	C	C	C	C	C	C	C	C	C	C	C	C	C	C	N	C	C	C	C	C	C	C	.	.	.
447634	C	N	N	N	A	N	N	A	A	A	.	.	A	A	A	A	A	A	A	A	A	A	A	A	A	A	A	A	A	A	A	A	A	A	A	A	A	A	A	A	A	A	A	A	A	A
454099	A	N	N	G	G	N	N	.	.	.	.	.	.	G	G	G	G	G	G	G	G	G	G	G	G	G	G	G	G	G	G	G	G	G	G	G	G	G	G	G	G	G	G	G	G	G
454188	C	N	N	A	A	N	N	A	A	A	.	.	A	A	A	A	A	A	A	A	A	A	A	A	A	A	A	A	A	A	A	A	A	A	A	A	A	A	A	A	A	A	A	A	A	A
456238	C	N	N	T	T	N	N	.	.	T	.	.	.	T	T	T	T	T	T	T	T	T	T	T	T	T	T	T	T	T	T	T	T	T	T	T	T	T	T	T	T	T	T	T	T	T
457556	T	N	N	N	C	N	N	C	C	N	.	.	C	C	C	C	C	C	C	C	C	C	C	C	C	C	C	C	C	C	C	C	C	C	C	N	N	C	N	N	C	C	C	C	C	C
458072	T	N	N	C	C	N	N	.	.	.	.	.	.	C	C	C	C	C	C	C	C	C	C	C	C	C	C	C	C	C	C	C	C	C	C	C	C	N	C	N	C	C	C	.	.	C
462706	T	N	N	C	C	N	N	.	.	.	.	.	.	C	C	C	C	C	C	C	C	C	C	C	C	C	C	C	C	C	C	C	C	C	C	N	C	C	C	C	C	C	C	C	C	C
463318	T	G	N	G	G	N	N	.	.	N	.	.	.	G	G	G	G	G	G	G	G	G	G	G	G	G	G	G	G	G	G	G	G	G	G	N	G	N	G	G	G	G	G	.	.	G
469878	C	A	N	A	A	N	N	A	A	N	.	.	A	A	A	A	A	G	G	G	G	G	G	G	G	G	G	G	G	G	G	G	G	G	G	N	A	G	A	G	A	A	A	A	A	A
472380	T	N	N	N	C	N	N	.	.	.	.	.	.	C	C	C	C	C	C	C	C	C	C	C	C	C	C	C	C	C	C	C	C	C	C	.	C	C	C	C	C	C	C	C	C	C
473105	T	N	N	C	C	N	N	.	.	C	.	.	.	C	C	C	C	C	C	C	C	C	C	C	C	C	C	C	C	C	C	C	C	C	C	N	C	C	C	C	N	C	C	C	C	C
477049	T	N	N	C	.	N	.	.	.	.	.	.	.	.	.	.	.	.	.	.	.	.	.	.	.	.	.	.	.	.	.	.	.	.	N	N	.	.	.	.	.	.	.	.	.	.
478594	T	N	N	N	G	N	N	G	G	N	.	.	.	G	G	G	G	G	G	G	G	G	G	G	G	G	G	G	G	G	G	G	G	G	N	N	G	G	G	G	G	G	G	G	G	G
481504	A	N	N	C	N	N	N	.	.	.	.	.	.	C	C	C	C	C	C	C	C	C	C	C	C	C	C	C	C	C	C	C	C	C	C	N	C	C	C	C	C	C	C	C	C	C
483557	A	N	N	T	T	N	N	.	.	N	.	.	.	T	T	T	T	T	T	T	T	T	T	T	T	T	T	T	T	T	T	T	T	T	T	T	T	T	T	T	T	T	T	T	T	T
486177	A	N	N	G	G	N	N	.	.	N	.	.	.	G	G	G	G	G	G	G	G	G	G	G	G	G	G	G	G	G	G	N	G	G	G	N	G	N	G	G	G	G	G	G	G	G
488112	A	N	N	G	G	N	N	.	.	.	.	.	.	G	G	G	G	G	.	.	.	.	G	.	G	.	G	G	G	G	G	G	G	G	G	N	G	G	G	G	G	G	G	.	.	G
489990	G	N	N	T	T	N	N	.	.	.	.	.	.	T	T	T	T	T	T	T	T	T	T	T	T	T	T	T	T	T	T	T	T	T	T	T	T	T	T	T	T	T	T	T	T	T
491324	A	N	N	.	.	C	N	.	.	.	.	.	.	.	.	.	.	C	.	.	.	.	C	C	.	C	C	C	C	C	C	C	.	.	C	.	.	.	.	C	C	.	.	.	.	.
498699	A	N	N	.	.	G	N	.	.	.	.	.	.	.	.	.	.	.	.	.	.	.	.	.	.	.	.	.	.	.	.	.	.	.	.	.	.	.	.	.	.	.	.	.	.	.
499843	G	N	N	N	A	N	N	.	.	.	.	.	.	.	.	.	.	.	.	.	.	.	.	.	.	.	.	.	.	.	.	.	.	.	.	.	.	.	.	.	.	.	.	.	.	.
500141	C	G	N	N	N	N	N	.	.	.	.	.	.	.	.	.	G	.	.	.	.	.	.	.	.	.	.	.	.	.	.	.	.	.	.	A	G	.	G	.	G	.	.	.	.	.
504689	A	N	N	G	G	N	N	.	.	.	.	.	.	G	G	G	G	G	G	G	G	G	G	G	G	G	G	G	G	G	G	G	G	G	G	N	G	N	G	N	G	G	G	G	G	G
504820	A	N	N	G	G	N	N	.	.	G	.	.	.	G	G	G	G	G	G	G	G	G	G	G	G	G	G	G	G	G	G	G	G	G	G	N	G	G	G	G	G	G	G	G	G	G
505281	T	N	N	C	N	N	N	.	.	N	.	.	.	C	C	C	C	C	C	C	C	C	C	C	C	C	C	C	C	C	C	C	C	C	C	N	C	C	C	C	C	C	C	C	C	C
505689	T	N	G	.	.	N	N	.	.	N	.	.	.	.	.	.	.	.	.	.	.	.	.	.	.	.	.	.	.	.	.	.	.	.	.	N	.	.	.	.	.	.	.	.	.	.
505757	T	.	C	.	.	N	N	.	.	.	.	.	.	.	.	.	.	.	.	.	.	.	.	.	.	.	.	.	.	.	.	.	.	.	.	N	.	.	.	.	.	.	.	.	.	.
507871	C	N	N	N	.	T	.	.	.	.	.	.	.	.	.	.	.	.	.	.	.	.	.	.	.	.	.	.	.	.	.	.	.	.	.	N	.	.	.	.	.	.	.	.	.	.
509302	T	N	N	C	C	N	N	.	.	.	.	.	.	C	C	C	C	C	C	C	C	C	C	C	C	C	C	C	C	C	C	C	C	C	C	N	C	C	C	C	C	C	C	C	C	C
511885	T	N	N	C	N	N	N	.	.	.	.	.	.	.	.	.	C	C	C	C	C	C	C	C	C	C	C	C	C	C	C	C	C	C	C	N	N	C	C	C	N	C	C	.	.	.
518344	T	N	N	C	N	N	C	.	.	N	.	.	.	C	C	C	C	C	C	C	C	C	C	C	C	C	C	C	C	C	C	C	C	C	C	N	C	C	C	N	C	C	C	C	C	C
524181	T	N	N	C	N	N	N	.	.	N	.	.	.	C	C	C	C	C	C	C	C	C	C	C	C	C	C	C	C	C	C	C	C	C	C	N	C	C	C	C	C	C	C	C	C	C
525254	T	N	N	C	N	N	N	.	.	.	.	.	.	C	C	C	C	C	C	C	C	C	C	C	C	C	C	C	C	C	C	C	C	C	C	N	N	C	C	C	N	C	C	C	C	C
525744	A	N	N	.	.	G	N	.	.	.	.	.	.	.	.	.	.	.	.	.	.	.	.	.	.	.	.	.	.	.	.	.	.	.	.	.	.	.	.	.	.	.	.	.	.	.
525873	C	.	N	.	.	G	.	.	.	.	.	.	.	.	.	.	.	.	.	.	.	.	.	.	.	.	.	.	.	.	.	.	.	.	.	.	.	.	.	.	.	.	.	.	.	.
525903	C	.	N	.	.	G	N	.	.	N	.	.	.	.	.	.	.	.	.	.	.	.	.	.	.	.	.	.	.	.	.	.	.	.	.	G	.	.	.	.	.	.	.	.	.	.
527430	T	N	N	C	C	N	N	.	.	N	.	.	.	C	C	C	C	C	C	C	C	C	N	C	C	C	C	C	C	C	C	C	C	C	N	N	C	C	C	C	N	C	N	C	C	C
528132	T	N	N	A	A	N	N	.	.	.	.	.	.	A	A	A	A	A	A	A	A	A	A	A	A	A	A	A	A	A	A	A	A	A	A	A	A	A	A	A	A	A	A	A	A	A
528268	A	N	N	G	G	N	N	.	.	N	.	.	.	G	G	G	G	G	G	G	G	G	G	G	G	G	G	G	G	G	G	G	G	G	G	G	G	G	G	G	G	G	G	G	G	G
528984	C	N	N	N	T	N	N	.	.	.	.	.	.	.	.	.	.	.	.	.	.	.	.	.	.	.	.	.	.	.	.	.	.	.	.	N	.	N	.	.	.	.	.	.	.	.
530794	T	N	N	C	C	N	N	.	.	C	.	.	.	C	C	C	C	C	C	C	C	C	C	C	C	C	C	C	C	C	C	.	C	C	C	C	C	C	C	.	C	.	C	C	C	C
537379	T	N	N	C	C	N	C	C	C	N	.	.	C	C	C	C	C	C	C	C	C	C	C	C	C	C	C	C	C	C	C	C	C	C	C	C	C	C	C	C	C	C	C	C	C	C
543146	C	N	N	N	T	N	N	T	T	N	.	.	T	T	T	T	T	T	T	T	T	T	T	T	T	T	T	T	T	T	T	T	T	T	T	N	N	N	N	T	N	N	T	T	T	T
543878	T	N	N	C	.	N	N	.	.	.	.	.	.	.	.	.	C	C	C	C	C	C	C	C	C	C	C	C	C	C	C	C	C	C	C	C	C	C	C	C	C	C	C	.	.	.
556405	T	N	N	C	C	N	C	.	.	.	.	.	.	C	C	C	C	C	C	C	C	C	C	C	C	C	C	C	C	C	C	C	C	C	C	N	C	C	C	C	C	.	C	.	.	C
558791	G	N	N	A	N	N	N	.	.	A	.	.	.	A	A	A	A	A	A	A	A	A	A	A	A	A	A	A	A	A	A	A	A	A	A	N	N	A	N	N	N	A	A	A	A	A
558985	A	N	N	T	T	N	N	.	.	.	.	.	.	T	T	T	T	T	T	T	T	T	C	T	T	T	T	C	C	T	C	T	T	T	C	N	T	T	T	N	T	T	T	T	T	T
562053	T	N	N	N	C	N	N	C	C	C	.	.	C	C	C	C	C	C	C	C	C	C	C	C	C	C	C	C	C	C	C	C	C	C	C	N	N	C	C	C	C	C	C	C	C	C
563242	C	N	N	A	A	N	N	.	.	A	.	.	.	A	A	A	A	A	N	N	N	N	A	A	N	A	A	A	A	N	A	A	A	A	A	N	N	N	A	A	N	N	A	A	A	A
564387	A	N	N	N	G	N	N	.	.	.	.	.	.	G	G	G	G	G	G	G	G	G	G	G	G	G	G	G	G	G	G	G	G	G	G	N	G	G	G	G	G	G	G	G	G	G
570656	A	N	N	G	G	N	N	.	.	.	.	.	.	G	N	N	G	G	G	G	G	G	G	G	G	G	G	G	G	G	G	N	G	G	N	N	N	N	N	N	N	N	N	N	N	N
570657	A	N	N	G	G	N	N	.	.	.	.	.	.	G	N	N	G	G	G	G	G	G	G	G	G	G	G	G	G	G	G	N	G	G	N	N	N	N	N	N	N	N	N	N	N	N
570710	T	C	N	C	C	N	N	.	.	.	.	.	.	C	C	C	C	C	C	C	C	C	C	C	C	C	C	C	C	C	C	N	C	C	C	N	C	C	C	C	C	C	C	C	C	C
572808	T	N	N	G	G	N	N	.	.	.	.	.	.	G	G	G	G	G	G	G	G	G	G	G	G	G	G	G	G	G	G	N	G	G	G	N	G	N	G	N	G	N	G	G	G	G
577597	A	N	N	G	G	N	N	.	.	N	.	.	.	G	G	G	G	G	G	G	G	G	G	G	G	G	G	G	G	G	G	N	G	G	G	N	G	G	G	G	G	G	G	G	G	G
578664	G	N	N	C	N	N	N	.	.	.	.	.	.	C	C	C	C	C	C	C	C	C	C	C	C	C	C	C	C	C	C	N	C	C	C	N	N	C	C	C	C	C	C	C	C	C
579938	C	N	N	T	T	N	N	.	.	.	.	.	.	T	T	T	T	T	T	T	T	T	T	T	T	T	T	T	T	T	T	N	T	T	T	N	T	T	T	T	T	T	T	.	.	T
581733	C	N	N	A	N	N	N	.	.	.	.	.	.	.	.	.	.	.	.	.	.	.	.	.	.	.	.	.	.	.	.	N	.	.	.	N	.	.	.	.	.	.	.	.	.	.
582525	G	N	N	N	A	N	N	.	.	.	.	.	.	A	A	A	A	A	A	A	A	A	A	A	A	A	A	A	A	A	A	N	A	A	A	N	A	N	A	A	A	A	A	A	A	A
585283	G	N	N	T	N	N	N	.	.	.	.	.	.	T	T	T	T	T	T	T	T	T	T	T	T	T	T	T	T	T	T	N	T	T	T	N	T	T	T	T	T	T	T	.	.	T
587257	T	N	N	N	C	N	N	.	.	N	.	.	.	C	C	C	C	C	C	C	C	C	C	C	C	C	C	C	C	C	C	N	C	C	C	N	C	C	C	C	C	C	C	.	.	C
589201	G	N	N	A	A	N	A	.	.	N	.	.	.	A	A	A	A	A	A	A	A	A	A	A	A	A	A	A	A	A	A	N	A	A	A	N	A	A	A	A	A	A	A	A	A	A
598056	C	N	T	.	N	N	N	.	.	.	.	.	.	.	.	.	.	.	.	.	.	.	.	.	.	.	.	.	.	.	.	.	.	.	.	.	.	.	.	.	.	.	.	.	.	.
598062	T	N	G	.	N	N	N	.	.	.	.	.	.	.	.	.	.	.	.	.	.	.	.	.	.	.	.	.	.	.	.	.	.	.	.	.	.	.	.	.	.	.	.	.	.	.
598388	T	N	N	N	C	N	N	.	.	N	.	.	.	.	.	.	C	C	C	C	C	C	C	N	C	C	N	C	C	C	C	C	C	C	C	N	N	N	N	N	N	N	N	.	.	.
598390	A	N	N	N	C	N	N	.	.	N	.	.	.	C	C	C	.	C	.	.	.	.	C	N	C	C	.	C	C	C	C	C	C	C	C	N	N	N	N	N	N	N	N	C	C	C
598983	T	N	N	C	C	N	N	C	C	C	.	.	.	C	C	C	C	C	C	C	C	C	C	C	C	C	C	C	C	C	N	C	C	C	C	N	C	C	C	N	C	C	C	C	C	C
599628	A	N	N	G	G	N	N	.	.	.	.	.	.	G	G	G	G	G	G	G	G	G	G	G	G	G	G	G	G	G	N	G	G	G	G	N	N	G	G	N	N	G	G	G	G	G
602440	T	N	N	C	C	N	N	.	.	N	.	.	.	C	C	C	C	C	C	C	C	C	C	C	C	C	C	C	C	C	C	C	C	C	C	N	C	N	C	C	C	C	C	C	C	C
605035	A	N	N	N	G	N	N	.	.	.	.	.	.	G	G	G	G	G	G	G	G	G	G	G	G	G	G	G	G	G	G	N	G	G	G	N	.	N	N	N	G	G	G	G	G	G
605505	A	N	N	N	G	N	N	G	G	N	.	.	G	G	N	N	.	G	.	.	.	.	G	.	.	.	.	.	.	.	.	.	.	.	.	N	.	.	.	.	.	G	G	G	G	G
611506	G	N	N	A	A	N	A	.	.	N	.	.	.	A	A	A	N	N	N	N	N	N	N	N	N	N	N	N	N	N	N	N	N	N	N	N	N	N	N	N	N	N	N	A	A	A
614328	T	N	N	N	C	N	N	.	N	.	.	.	.	C	C	C	N	N	N	N	N	N	N	N	N	N	N	N	N	N	N	N	N	N	N	N	N	N	N	N	N	N	C	N	C	C
617231	G	N	N	N	N	N	T	.	.	.	.	.	.	T	T	T	T	T	T	T	T	T	T	T	T	T	T	T	T	T	T	T	T	T	N	N	T	T	T	T	N	T	T	T	T	T
623847	A	N	N	G	N	N	N	.	.	.	.	.	.	G	G	G	G	G	G	G	G	G	G	G	G	G	G	G	G	G	G	G	G	G	G	N	G	G	G	G	G	G	G	G	G	G
626424	A	N	N	G	G	N	N	.	.	.	.	.	.	G	G	G	G	G	N	N	N	N	G	G	G	G	G	G	G	G	G	G	G	G	G	N	G	G	G	G	G	G	G	G	G	G
626572	A	N	N	G	N	N	N	.	.	N	.	.	.	G	G	G	G	G	G	G	G	G	G	G	G	N	G	G	G	G	G	G	G	G	G	N	G	G	G	G	G	G	G	G	G	G
626691	G	N	N	T	.	N	N	.	.	.	.	.	.	.	.	.	.	.	.	.	.	.	.	.	.	.	.	.	.	.	.	.	.	.	.	N	.	.	.	.	.	.	.	.	.	.
628415	A	N	N	N	N	G	N	.	.	.	.	.	.	.	.	.	G	G	G	G	G	G	.	G	.	G	.	.	.	.	.	N	.	.	.	N	G	.	G	G	.	G	.	.	.	.
630064	A	N	N	C	N	N	N	.	.	.	.	.	.	C	C	C	C	C	C	C	C	C	C	C	C	C	C	C	C	C	C	C	C	C	C	C	C	C	C	C	C	C	C	C	C	C
634543	T	N	N	N	C	N	N	C	C	N	.	.	.	C	C	C	C	C	C	C	C	C	C	C	C	C	C	C	C	C	C	C	C	C	C	N	C	C	C	C	C	N	N	C	C	C
638720	C	N	N	G	G	N	N	.	.	.	.	.	.	G	G	G	G	G	G	G	G	G	G	G	G	G	G	G	G	G	G	G	G	G	G	N	G	G	G	G	G	G	G	G	G	G
641040	A	N	N	C	C	N	N	C	C	N	.	.	C	C	N	N	C	C	C	C	C	C	C	C	C	C	C	N	N	C	C	C	C	C	C	N	N	N	N	N	N	N	N	N	N	N
641041	T	N	N	C	C	N	N	.	.	N	.	.	.	C	N	N	C	C	C	C	C	C	C	C	C	C	C	N	N	C	C	C	C	C	C	N	N	N	N	N	N	N	N	N	N	N
647286	T	N	N	A	A	N	A	.	.	.	.	.	.	A	A	A	A	.	A	A	A	A	A	.	.	A	.	.	.	A	.	A	.	.	.	N	A	A	A	A	.	A	.	A	A	A
647459	A	N	N	N	G	N	N	.	.	.	.	.	.	G	G	G	G	G	G	G	G	G	G	G	G	G	G	G	G	G	G	G	G	G	G	G	G	N	G	G	G	G	G	G	G	G
653570	A	N	N	G	N	N	G	.	.	N	.	.	.	G	G	G	G	G	G	G	G	G	G	G	G	G	G	G	G	G	G	N	G	G	G	N	N	G	G	G	G	G	N	G	G	G
654431	T	N	N	.	N	C	N	.	.	.	.	.	.	.	.	.	.	.	.	.	.	.	.	.	.	.	.	.	.	.	.	.	.	.	.	.	.	.	.	.	.	.	.	.	.	.
658870	T	C	N	C	C	N	N	.	.	.	.	.	.	C	C	C	C	C	C	C	C	C	C	C	C	C	C	C	C	C	C	C	C	C	C	N	C	C	C	C	C	C	C	C	C	C
659446	A	N	N	G	G	N	N	.	.	.	.	.	.	G	G	G	N	G	N	N	N	N	N	G	G	N	G	G	G	G	G	N	G	G	N	N	G	G	G	G	G	G	G	G	G	G
665182	T	N	N	G	N	N	N	.	.	.	.	.	.	G	G	G	G	G	G	G	G	G	G	G	G	A	G	G	G	G	G	G	G	G	C	G	G	G	G	G	G	A	A	G	G	G
667082	C	N	N	A	N	N	N	A	A	A	.	.	A	A	A	A	N	A	N	N	N	N	A	A	A	A	A	A	A	A	A	A	A	A	A	.	A	A	A	A	A	A	A	A	A	A
667471	A	N	N	T	T	N	N	.	.	.	.	.	.	T	T	T	T	T	T	T	T	T	T	T	T	T	T	T	T	T	T	T	T	T	T	T	T	T	T	T	T	T	T	T	T	T
667515	A	N	N	G	N	N	N	.	.	N	.	.	.	G	G	G	G	G	G	G	G	G	G	G	G	G	G	G	G	G	G	G	G	G	G	G	G	G	G	G	G	G	G	G	G	G
667806	T	N	N	C	C	N	N	C	C	C	.	.	.	C	C	C	C	C	C	C	C	C	C	C	C	C	C	C	C	C	C	C	C	C	C	C	C	C	C	C	C	C	C	C	C	C
669435	G	N	N	A	A	N	N	A	A	N	.	.	A	A	A	A	A	A	A	A	A	A	A	A	A	A	A	A	A	A	A	A	A	A	A	A	A	A	A	A	A	A	A	A	A	A
670037	A	N	N	G	N	N	N	.	.	.	.	.	.	.	.	.	G	G	G	G	G	G	G	G	G	G	G	G	G	G	G	G	G	G	G	G	G	G	G	G	G	G	G	N	N	.
670248	T	N	N	C	C	N	N	.	.	.	.	.	.	C	C	C	C	.	C	C	C	C	C	C	C	C	C	C	C	C	C	C	C	C	C	C	C	N	C	C	C	C	C	N	N	C
675363	T	N	N	C	C	N	N	C	C	C	.	.	C	C	C	C	C	C	C	C	C	C	C	C	C	C	C	C	C	C	C	C	C	C	C	C	C	C	C	C	C	C	C	N	N	C
677026	G	N	N	C	C	N	N	.	.	.	.	.	.	C	C	C	C	C	C	C	C	C	C	C	C	C	C	C	C	C	C	C	C	C	C	C	C	C	C	C	C	C	C	C	C	C
680671	A	N	N	C	N	N	N	.	.	.	.	.	.	C	C	C	C	C	C	C	C	C	C	C	C	C	C	C	C	C	C	C	C	C	C	N	C	C	C	C	C	C	C	C	C	C
682689	T	N	N	G	N	N	G	.	.	.	.	.	.	G	G	G	G	G	G	G	G	G	G	G	G	G	G	G	G	G	G	G	G	G	G	G	G	G	G	G	G	G	G	G	G	G
685299	C	N	N	T	N	N	N	.	.	.	.	.	.	T	T	T	T	T	T	T	T	T	T	T	T	T	T	T	T	T	T	T	T	T	T	T	T	T	T	T	N	T	T	T	T	T
687237	A	.	T	.	.	.	.	.	.	N	.	.	.	.	.	.	.	.	.	.	.	.	.	.	.	.	.	.	.	.	.	.	.	.	.	.	.	.	.	.	.	.	.	.	.	.
697615	T	N	N	C	C	N	C	.	.	C	.	.	.	C	C	C	C	C	C	C	C	C	C	C	C	C	C	C	C	C	C	C	C	C	C	C	C	C	C	C	C	C	C	C	C	C
698332	A	N	N	N	C	N	N	C	C	C	.	.	C	C	C	C	C	C	C	C	C	C	C	C	C	C	C	C	C	C	C	C	C	C	C	C	C	C	C	C	C	C	C	C	C	C
702580	C	A	N	.	.	N	N	.	.	.	.	.	.	.	.	.	.	.	.	.	.	.	.	.	.	.	.	.	.	.	.	.	.	.	.	N	.	.	.	.	.	.	.	.	.	.
709823	T	N	N	C	C	N	N	.	.	C	.	.	.	C	C	C	N	C	N	N	N	N	C	C	C	C	C	C	C	C	C	N	C	C	C	N	C	C	C	C	C	C	C	C	C	C
709889	C	N	N	N	G	N	N	.	.	.	.	.	.	G	G	G	N	G	N	N	N	N	N	N	N	N	G	G	G	G	G	N	G	G	N	N	N	N	N	N	N	N	N	G	G	G
715386	A	N	N	N	C	N	N	.	.	.	.	.	.	C	C	C	N	C	N	N	N	N	N	N	N	N	N	N	N	N	N	N	N	N	N	N	N	N	N	N	N	N	N	N	N	C
715779	T	N	N	C	C	N	N	.	.	.	.	.	.	C	C	C	N	C	N	N	N	N	C	C	C	C	C	C	C	C	C	N	C	C	C	N	C	C	C	N	C	C	C	N	N	C
719170	T	N	N	A	A	N	N	.	.	A	.	.	.	A	A	A	A	A	A	A	A	A	A	A	A	A	A	A	A	A	A	A	A	A	A	N	A	A	A	A	N	N	A	A	A	A
719349	C	N	N	N	T	N	N	.	.	.	.	.	.	.	.	.	.	.	.	.	.	.	.	.	.	.	.	.	.	.	.	.	.	.	.	N	.	.	.	.	.	.	.	.	.	.
720741	C	N	N	T	T	N	T	.	.	.	.	.	.	.	.	.	T	T	T	T	T	T	T	T	T	T	T	T	T	T	T	T	T	T	T	T	T	T	T	T	T	T	T	.	.	.
721539	T	N	N	N	C	N	N	C	C	C	.	.	.	C	C	C	C	C	N	N	N	N	C	C	C	C	C	C	C	C	C	C	C	C	N	C	N	N	N	N	N	C	N	C	C	C
725614	A	N	N	N	G	N	N	G	G	G	.	.	.	G	G	G	G	G	G	G	G	G	G	G	G	G	G	G	G	G	G	G	G	G	G	G	G	G	G	G	G	G	G	G	G	G
726640	A	N	N	G	G	N	N	.	.	N	.	.	.	G	G	G	G	G	G	G	G	G	G	G	G	G	G	G	G	G	G	G	G	G	G	N	N	N	N	N	G	N	G	G	G	G
727809	T	N	N	C	C	N	N	.	.	.	.	.	.	C	C	C	C	C	C	C	C	C	C	C	C	C	C	C	C	C	C	C	C	C	C	N	C	C	C	C	N	C	C	C	C	C
730691	T	N	N	C	C	N	N	.	.	.	.	.	.	C	C	C	N	C	N	N	N	N	C	C	C	C	N	C	N	C	A	C	C	C	C	C	C	C	C	N	N	C	C	C	C	C
731913	T	N	N	C	N	N	N	.	.	.	.	.	.	C	C	C	C	C	C	C	C	C	C	C	C	C	C	C	C	C	C	C	C	C	C	N	C	C	C	C	C	C	C	C	C	C
733661	T	N	N	N	C	N	N	.	.	.	.	.	.	C	C	C	C	C	C	C	C	C	C	C	C	C	C	C	C	C	C	C	C	C	C	N	C	C	C	C	C	C	C	C	C	C
737244	A	N	N	C	C	N	N	.	.	.	.	.	.	C	C	C	C	C	C	C	C	C	C	C	C	C	C	C	C	C	C	C	C	C	C	G	N	N	N	C	N	C	C	C	C	C
738744	A	N	N	N	G	N	N	.	.	.	.	.	.	G	G	G	G	G	G	G	G	G	G	G	G	G	.	.	.	G	N	G	G	G	G	G	G	G	G	G	G	G	G	.	.	G
741268	T	N	N	N	C	N	N	.	.	.	.	.	.	C	C	C	C	C	C	C	C	C	C	C	C	C	C	C	C	C	C	C	C	C	C	C	C	C	C	C	C	C	C	C	C	C
743902	T	N	N	C	N	N	N	.	.	.	.	.	.	C	C	C	C	C	C	C	C	C	C	C	C	C	C	C	C	C	C	C	C	C	C	C	C	C	C	C	C	C	C	.	.	C
745050	T	N	N	C	C	N	N	.	.	.	.	.	.	C	C	C	C	C	C	C	C	C	C	C	C	C	C	C	C	C	C	C	C	C	C	N	C	N	C	C	C	C	C	C	C	C
748389	T	N	A	.	N	N	.	.	.	.	.	.	.	.	.	.	.	.	.	.	.	.	.	.	.	.	.	.	.	.	.	.	.	.	.	.	.	.	.	.	.	.	.	.	.	.
748399	A	N	G	.	N	N	.	.	.	N	.	.	.	.	.	.	.	.	.	.	.	.	.	.	.	.	.	.	.	.	.	.	.	.	.	.	.	.	.	.	.	.	.	.	.	.
752006	T	N	N	G	N	N	N	.	.	.	.	.	.	.	.	.	G	G	G	G	G	G	G	G	G	G	G	G	G	G	G	G	G	G	G	G	G	N	G	G	G	G	G	.	.	.
754711	T	N	N	C	C	N	C	C	C	C	.	.	C	C	C	C	C	C	C	C	C	C	C	C	C	C	C	C	C	C	C	C	C	C	C	N	C	C	C	C	C	C	C	C	C	C
756761	G	N	N	A	N	N	N	.	.	.	.	.	.	.	.	.	.	.	.	.	.	.	.	.	.	.	.	.	.	.	.	.	.	.	.	.	.	.	.	.	.	.	.	.	.	.
759198	A	N	N	G	G	N	N	G	G	G	.	.	.	G	G	G	G	G	G	G	G	G	G	G	G	G	G	G	G	G	G	G	G	G	G	N	N	N	N	G	G	G	G	G	G	G
762118	T	N	N	C	N	N	N	C	C	N	.	.	C	C	C	C	C	C	C	C	C	C	C	C	C	C	C	C	C	C	C	C	C	C	C	C	C	C	C	C	C	C	C	C	C	C
762300	A	N	G	.	N	G	N	.	.	.	.	.	.	.	.	.	.	.	N	N	N	N	.	.	.	.	.	.	.	.	.	.	.	.	.	.	.	.	.	.	.	.	.	.	.	.
762877	C	N	N	N	T	N	N	T	T	N	.	.	T	T	T	T	T	T	T	T	T	T	T	T	T	T	T	T	T	T	T	T	T	T	T	T	T	T	T	T	T	T	T	T	T	T
767784	T	C	N	C	C	N	C	.	.	N	.	.	.	C	C	C	C	C	C	C	C	C	C	C	C	C	C	C	C	C	C	C	C	C	C	N	C	C	C	C	C	C	C	C	C	C
771274	T	N	N	A	A	N	A	.	.	A	.	.	.	A	A	A	A	A	A	A	A	A	A	A	A	A	A	A	A	A	A	A	A	A	A	A	A	A	A	A	A	A	A	A	A	A
774320	T	N	N	.	A	N	N	N	.	.	.	.	.	.	.	.	.	.	.	.	.	.	.	.	.	.	.	.	.	.	.	.	.	.	.	.	.	.	.	.	.	.	.	.	.	.
774360	A	N	N	.	N	G	N	.	.	.	.	.	.	.	.	.	.	.	.	.	.	.	.	.	.	.	.	.	.	.	.	.	.	.	.	.	.	.	.	.	.	.	.	.	.	.
780569	A	N	N	G	N	N	N	G	G	G	.	.	G	G	G	G	G	G	G	G	G	G	G	G	G	G	G	G	G	G	G	G	G	G	G	N	G	G	G	G	G	G	G	G	G	G
780644	G	N	N	T	T	N	N	.	.	.	.	.	.	T	T	T	T	T	T	T	T	T	T	T	T	T	T	T	T	T	T	T	T	T	T	N	N	N	N	N	T	N	T	T	T	T
784270	C	.	N	.	N	T	.	.	.	N	.	.	.	.	.	.	.	.	.	.	.	.	.	.	.	.	.	.	.	.	.	.	.	.	.	N	.	.	.	.	.	.	.	.	.	.
784987	T	N	N	.	G	N	N	N	.	.	.	.	.	.	.	.	.	.	.	.	.	.	.	.	.	.	.	.	.	.	.	.	.	.	.	N	.	.	.	.	.	.	.	.	.	.
785026	C	N	N	.	G	N	N	N	.	.	.	.	.	.	.	.	.	.	.	.	.	.	.	.	.	.	.	.	.	.	.	.	.	.	.	.	.	.	.	.	.	.	.	.	.	.
785050	T	C	N	.	N	N	N	.	.	.	.	.	.	.	.	.	.	.	.	.	.	.	.	.	.	.	.	.	.	.	.	.	.	.	.	C	.	.	.	.	.	.	.	.	.	.
787639	G	N	T	.	N	N	N	.	.	.	.	.	.	.	.	.	.	.	.	.	.	.	.	.	.	.	.	.	.	.	.	.	.	.	.	.	.	.	.	.	.	.	.	.	.	.
787693	A	N	C	.	N	N	N	.	.	.	.	.	.	.	.	.	.	.	.	.	.	.	.	.	.	.	.	.	.	.	.	.	.	.	.	.	.	.	.	.	.	.	.	.	.	.
789096	A	N	N	G	G	N	G	.	.	.	.	.	.	.	.	.	G	G	G	G	G	G	G	G	G	G	G	G	G	G	G	G	G	G	G	G	G	G	G	G	G	G	G	.	.	.
789425	A	N	N	G	G	N	N	.	.	N	.	.	.	G	G	G	G	G	G	G	G	G	G	G	G	G	G	G	G	G	G	G	G	G	G	N	G	G	G	G	G	G	G	G	G	G
791422	A	N	N	G	N	N	N	.	.	.	.	.	.	G	G	G	G	G	G	G	G	G	G	G	G	G	G	G	G	G	G	G	G	G	G	G	G	G	G	G	G	G	G	G	G	G
792575	A	.	G	.	.	N	N	.	.	.	.	.	.	.	.	.	.	.	.	.	.	.	.	.	.	.	.	.	.	.	.	.	.	.	.	.	.	.	.	.	.	.	.	.	.	.
805423	C	N	N	A	.	N	.	.	.	.	.	.	.	.	.	.	N	.	N	N	N	N	.	.	.	.	.	.	.	.	.	N	.	.	.	N	.	.	.	N	.	.	.	.	.	.
812014	A	N	N	N	G	N	N	G	G	G	.	.	.	G	G	G	G	G	G	G	G	G	G	G	G	G	G	G	G	G	G	G	G	G	G	N	G	G	G	G	G	G	G	G	G	G
816542	T	N	N	C	N	N	N	C	C	C	.	.	C	C	C	C	C	C	C	C	C	C	C	C	C	C	C	C	C	C	C	C	C	C	C	C	C	C	C	C	C	C	C	C	C	C
819544	A	N	N	G	N	N	N	.	.	.	.	.	.	G	G	G	G	G	G	G	G	G	G	G	G	G	G	G	G	G	G	G	G	G	G	N	G	G	G	G	G	G	G	G	G	G
822699	G	N	N	A	A	N	N	.	.	.	.	.	.	A	A	A	A	A	A	A	A	A	A	A	A	A	A	A	A	A	A	A	A	A	A	A	A	A	A	A	A	A	A	A	A	A
823498	A	N	N	C	C	N	C	.	.	C	.	.	.	C	C	C	C	C	C	C	C	C	C	C	C	C	C	C	C	C	C	C	C	C	C	C	C	C	C	C	C	C	C	C	C	C
824531	A	N	N	C	C	N	N	.	.	.	.	.	.	C	C	C	C	C	C	C	C	C	C	C	C	C	C	C	C	C	C	C	C	C	C	N	C	C	C	C	C	C	C	C	C	C
826885	G	N	N	A	A	N	N	.	.	.	.	.	.	A	A	A	A	A	A	A	A	A	A	A	A	A	A	A	A	A	A	A	A	A	A	N	A	A	A	A	A	A	A	.	.	A
828592	T	N	N	C	N	N	N	.	.	.	.	.	.	C	C	C	C	C	C	C	C	C	C	C	C	C	C	C	C	C	C	.	C	C	C	N	C	C	C	C	C	C	C	C	C	C
829480	T	N	N	N	C	N	N	.	.	.	.	.	.	C	C	C	C	C	C	C	C	C	C	C	C	C	C	C	C	C	C	C	C	C	C	N	C	N	C	N	N	N	C	C	C	C
853110	T	N	N	N	.	C	N	.	.	.	.	.	.	.	.	.	C	C	C	C	C	C	.	.	C	C	C	C	C	C	C	C	.	.	C	N	C	.	C	C	.	.	.	.	.	.
856270	C	T	N	T	T	N	N	.	.	.	.	.	.	T	T	T	T	T	T	T	T	T	T	T	T	T	T	T	T	T	T	T	T	T	T	T	T	T	T	T	T	T	T	T	T	T
856949	A	N	N	C	C	N	N	C	C	N	.	.	C	C	C	C	C	C	C	C	C	C	C	C	C	C	C	C	C	C	C	C	C	C	C	C	C	C	C	C	N	C	C	C	C	C
858648	C	N	N	T	N	N	N	T	T	T	.	.	T	T	T	T	T	T	T	T	T	T	T	T	T	T	T	T	T	T	T	T	T	T	T	N	T	T	T	T	T	T	T	T	T	T
864892	T	N	N	C	C	N	C	.	.	.	.	.	.	C	C	C	C	C	C	C	C	C	C	C	C	C	C	C	C	C	C	C	C	C	C	C	C	C	C	C	C	C	C	C	C	C
865536	T	N	N	C	C	N	N	.	.	.	.	.	.	C	C	C	C	C	C	C	C	C	C	C	C	C	C	C	C	C	C	C	C	C	C	N	C	C	C	C	C	C	C	C	C	C
869202	T	N	N	C	N	N	N	.	.	.	.	.	.	C	C	C	C	C	C	C	C	C	C	C	C	C	C	C	C	C	C	C	C	C	C	N	N	C	C	C	C	C	C	C	C	C
874084	T	N	N	G	N	N	N	.	.	.	.	.	.	.	.	.	G	G	G	G	G	G	G	G	G	G	G	G	G	G	G	G	G	G	G	N	G	G	G	N	G	G	G	.	.	.
874461	T	N	N	N	C	N	N	.	.	.	.	.	.	C	C	C	C	C	C	C	C	C	C	C	C	C	C	C	C	C	C	C	C	C	C	N	C	C	C	C	C	C	C	C	C	C
882019	T	N	N	N	C	N	N	.	.	N	.	.	.	C	C	C	C	C	C	C	C	C	C	C	C	C	C	C	C	C	C	C	C	C	C	C	C	C	C	C	C	C	C	C	C	C
882668	A	N	N	.	N	G	N	.	.	.	.	.	.	.	.	.	G	G	G	G	G	G	G	G	G	G	.	G	G	G	G	G	G	G	.	G	G	.	G	.	.	N	.	.	.	.
883878	G	N	N	N	A	N	N	.	.	A	.	.	.	A	A	A	N	A	A	A	A	A	A	N	N	A	A	A	A	N	A	N	N	N	A	N	A	A	A	N	A	A	A	A	A	A
890728	A	N	N	G	G	N	N	.	.	G	.	.	.	G	G	G	G	G	G	G	G	G	G	G	G	G	G	G	G	G	G	G	G	G	G	G	G	G	G	G	G	G	G	G	G	G
893047	A	N	N	G	N	N	N	.	.	.	.	.	.	G	G	G	G	G	G	G	G	G	G	G	G	G	G	G	G	G	G	G	G	G	G	N	G	G	G	G	G	G	G	G	G	G
893389	A	N	N	N	G	N	N	.	.	.	.	.	.	.	.	.	.	.	.	.	.	.	.	.	.	.	.	.	.	.	.	.	.	.	.	N	.	.	.	.	.	.	.	.	.	.
896196	T	N	N	C	C	N	N	.	.	.	.	.	.	C	C	C	C	C	C	C	C	C	C	C	C	C	C	C	C	C	C	C	C	C	C	N	C	C	C	C	C	C	C	C	C	C
896923	T	N	N	C	C	N	N	C	C	C	.	.	C	C	C	C	C	C	C	C	C	C	C	C	C	C	C	C	C	C	C	C	C	C	C	N	C	C	C	C	C	C	C	C	C	C
899445	T	N	N	C	N	N	N	.	.	N	.	.	.	C	C	C	C	C	C	C	C	C	C	C	C	C	C	C	C	C	C	C	C	C	C	N	C	C	C	C	C	C	C	C	C	C
901879	T	N	N	C	C	N	N	.	.	N	.	.	.	C	C	C	N	C	N	N	N	N	N	C	C	N	C	C	C	C	C	C	C	C	C	N	C	C	C	C	C	C	N	C	C	C
902987	T	N	N	N	C	N	C	C	C	C	.	.	C	C	C	C	N	C	N	N	N	N	N	C	C	N	C	C	C	C	C	C	C	C	C	G	C	C	C	C	C	C	C	C	C	C
904155	C	N	N	A	A	N	A	.	.	N	.	.	.	A	A	A	N	A	N	N	N	N	N	A	A	N	A	A	A	A	A	A	A	A	A	A	A	A	A	A	A	A	A	A	A	A
911452	C	N	N	G	G	N	G	.	.	.	.	.	.	G	G	G	G	G	G	G	G	G	G	G	G	G	G	G	G	G	G	G	G	G	G	N	G	G	G	G	G	G	G	G	G	G
916462	T	N	N	C	N	N	N	C	C	N	.	.	C	C	C	C	C	C	C	C	C	C	C	C	C	C	C	C	C	C	C	C	C	C	C	N	C	C	C	C	C	C	C	C	C	C
950858	A	N	N	N	T	N	N	.	.	N	.	.	.	T	T	T	T	T	T	T	T	T	T	T	T	T	T	T	T	T	T	T	T	T	T	N	T	T	T	T	T	T	T	T	T	T
957521	G	N	N	A	A	N	N	.	.	N	.	.	.	A	A	A	A	A	A	A	A	A	A	A	A	A	A	A	A	A	A	A	A	A	A	N	A	A	A	A	A	A	A	.	.	A
958871	T	N	N	C	C	N	C	.	.	C	.	.	.	C	C	C	C	C	C	C	C	C	C	C	C	C	C	C	C	C	C	C	C	C	C	C	C	C	C	C	C	C	C	C	C	C
966869	C	N	N	T	T	N	T	T	T	T	.	.	.	T	T	T	T	T	T	T	T	T	T	T	T	T	T	T	T	T	T	T	T	T	T	T	T	T	T	T	T	T	T	T	T	T
969715	T	N	N	C	C	N	N	C	C	N	.	.	C	C	C	C	C	C	C	C	C	C	C	C	C	C	C	C	C	C	C	C	C	C	C	N	N	N	N	N	C	N	N	C	C	C
970366	T	N	N	C	C	N	N	.	.	N	.	.	.	C	C	C	C	C	C	C	C	C	C	C	C	C	C	C	C	C	C	C	C	C	C	N	C	C	C	C	C	C	C	C	C	C
973996	A	N	N	C	C	N	N	.	.	.	.	.	.	C	C	C	C	C	C	C	C	C	C	C	C	C	C	C	C	C	C	C	C	C	C	N	C	C	C	C	C	C	C	C	C	C
974730	C	N	N	T	T	N	N	.	.	.	.	.	.	T	T	T	T	T	T	T	T	T	T	T	T	T	T	T	T	T	T	T	T	T	T	T	N	N	T	T	N	N	N	T	T	T
985672	C	N	T	.	.	N	.	.	.	.	.	.	.	.	.	.	.	.	.	.	.	.	.	.	.	.	.	.	.	.	.	.	.	.	.	.	.	.	.	.	.	.	.	.	.	.
989403	A	G	N	.	.	N	N	.	.	.	.	.	.	.	.	.	G	.	G	G	G	G	G	G	.	G	G	G	G	.	G	.	.	.	.	G	.	.	.	.	.	.	.	.	.	.
996304	T	N	N	C	N	N	N	C	C	C	.	.	C	C	C	C	C	C	C	C	C	C	C	C	C	C	C	C	C	C	C	C	C	C	C	N	C	C	C	C	C	C	C	C	C	C
997850	T	N	N	C	N	N	N	.	.	.	.	.	.	C	C	C	C	C	C	C	C	C	C	C	C	C	C	C	C	C	C	C	C	C	C	N	C	C	C	C	C	C	C	C	C	C
999919	A	N	N	N	C	N	N	.	.	.	.	.	.	C	C	C	C	C	C	C	C	C	C	C	C	C	C	C	C	C	C	C	C	C	C	N	C	C	C	C	C	C	C	C	C	C
1005550	T	N	N	A	A	N	N	.	.	.	.	.	.	A	A	A	A	A	A	A	A	A	A	A	A	A	.	.	.	A	.	A	.	.	.	N	A	A	A	A	A	A	A	A	A	A
1005674	T	C	C	C	C	N	N	.	.	.	.	.	.	C	C	C	C	C	C	C	C	C	C	C	C	C	C	C	C	C	C	C	C	C	C	C	C	C	C	C	C	C	C	C	C	C
1007922	A	N	N	C	N	N	N	.	.	.	.	.	.	C	C	C	C	C	C	C	C	C	C	C	C	C	C	C	C	C	C	C	C	C	C	N	C	N	C	C	C	C	C	C	C	C
1008045	A	N	N	G	G	N	N	.	.	.	.	.	.	G	G	G	N	G	G	G	G	G	G	G	G	G	G	G	G	G	G	G	G	G	G	N	G	G	G	G	G	G	G	G	G	G
1014354	A	N	N	G	N	N	N	.	.	.	.	.	.	.	.	.	.	.	.	.	.	.	.	.	.	.	.	.	.	.	.	.	.	.	.	N	.	.	.	.	.	.	.	.	.	.
1015584	A	N	N	T	.	N	N	.	.	.	.	.	.	.	.	.	.	.	.	.	.	.	.	.	.	.	.	.	.	.	.	.	.	.	.	N	.	.	.	.	.	.	.	.	.	.
1016509	C	N	N	N	T	N	N	.	.	.	.	.	.	T	T	T	N	T	T	T	T	T	N	T	T	N	T	T	T	N	T	N	T	T	T	N	T	T	T	T	T	T	T	T	T	T
1017635	G	A	N	.	N	N	.	.	.	.	.	.	.	.	.	.	.	.	.	.	.	.	.	.	.	.	.	.	.	.	.	.	.	.	.	.	.	.	.	.	.	.	.	.	.	.
1017689	G	A	N	N	.	N	N	.	.	.	.	.	.	.	.	.	.	.	.	.	.	.	.	.	.	.	.	.	.	.	.	.	.	.	.	N	.	.	.	.	.	.	.	.	.	.
1017707	G	A	N	N	N	N	N	.	.	.	.	.	.	.	.	.	.	.	.	.	.	.	.	.	.	.	.	.	.	.	.	.	.	.	.	N	.	.	.	A	.	.	.	.	.	.
1019044	A	N	N	C	N	N	N	.	.	.	.	.	.	T	T	T	C	C	C	C	C	C	C	C	C	C	C	C	C	C	C	C	C	C	C	N	C	C	C	C	C	C	C	C	C	C
1019758	T	N	N	N	C	N	N	.	.	N	.	.	.	C	C	C	C	C	C	C	C	C	C	C	C	C	C	C	C	C	C	C	C	C	C	C	C	C	C	C	C	C	C	C	C	C
1020106	C	N	N	N	T	N	N	.	.	N	.	.	.	T	T	T	T	T	T	T	T	T	T	T	T	T	T	T	T	T	T	T	T	T	T	T	T	T	T	T	T	T	T	.	.	T
1020660	A	N	N	G	G	N	N	G	G	G	.	.	G	G	G	G	G	G	G	G	G	G	G	G	G	G	G	G	G	G	G	G	G	G	G	G	G	G	G	G	G	G	G	G	G	G
1024855	A	N	N	G	.	N	N	.	.	.	.	.	.	.	.	.	.	.	.	.	.	.	.	.	.	.	.	.	.	.	.	.	.	.	.	.	.	.	.	.	.	.	.	.	.	.
1026607	T	N	N	C	N	N	N	C	C	C	.	.	C	C	C	C	C	C	C	C	C	C	C	C	C	C	C	C	C	C	C	C	C	C	C	N	C	C	C	C	C	C	C	C	C	C
1027682	C	G	N	.	N	N	N	.	.	.	.	.	.	.	.	.	.	.	.	.	.	.	.	.	.	.	.	.	.	.	.	.	.	.	.	.	.	.	.	.	.	.	.	.	.	.
1027940	A	N	C	.	.	N	N	.	.	N	.	.	.	.	.	.	.	.	.	.	.	.	.	.	.	.	.	.	.	.	.	.	.	.	.	.	.	.	.	.	.	.	.	.	.	.
1028012	T	N	C	.	.	N	N	.	.	N	.	.	.	.	.	.	.	.	.	.	.	.	.	.	.	.	.	.	.	.	.	.	.	.	.	.	.	.	.	.	.	.	.	.	.	.
1028225	G	.	.	.	.	C	N	.	.	.	.	.	.	.	.	.	.	.	.	.	.	.	.	.	.	.	.	.	.	.	.	.	.	.	.	.	.	.	.	.	.	.	.	.	.	.
1028243	T	C	N	.	N	.	N	.	.	N	.	.	.	.	.	.	.	.	.	.	.	.	.	.	.	.	.	.	.	.	.	.	.	.	.	.	.	.	.	.	.	.	.	.	.	.
1028462	T	N	N	.	N	A	.	.	.	.	.	.	.	.	.	.	.	.	.	.	.	.	.	.	.	.	.	.	.	.	.	A	.	.	.	.	.	.	.	.	.	.	.	.	.	.
1028933	A	N	N	.	.	G	N	.	.	.	.	.	.	.	.	.	.	.	.	.	.	.	.	.	.	.	.	.	.	.	.	.	.	.	.	G	.	.	.	.	.	.	.	.	.	.
1028984	T	N	N	C	C	N	N	.	.	.	.	.	.	C	C	C	C	C	C	C	C	C	C	C	C	C	C	C	C	C	C	C	C	C	C	C	C	C	C	C	C	C	C	C	C	C
1029131	G	N	N	.	N	A	A	.	.	.	.	.	.	.	.	.	.	.	.	.	.	.	.	.	.	.	.	.	.	.	.	.	.	.	.	.	.	.	.	.	.	.	.	.	.	.
1029158	C	N	A	.	.	.	.	.	.	.	.	.	.	.	.	.	.	.	.	.	.	.	.	.	.	.	.	.	.	.	.	.	.	.	A	.	.	.	.	.	.	.	.	.	.	.
1031975	A	N	N	G	N	N	N	.	.	G	.	.	.	G	G	G	N	N	N	N	N	N	N	N	N	N	N	N	N	N	N	N	N	N	N	N	N	N	N	N	N	N	N	G	G	G
1038766	C	N	N	N	T	N	N	.	.	N	.	.	.	T	T	T	T	T	T	T	T	T	T	T	T	T	T	T	T	T	T	T	T	T	T	T	T	T	T	T	T	T	T	T	T	T
1038894	A	N	N	G	N	N	N	.	.	N	.	.	.	G	G	G	G	G	G	G	G	G	G	G	G	G	G	G	G	G	G	G	G	G	G	N	G	G	G	G	G	G	G	G	G	G
1044596	G	N	N	N	T	N	N	T	T	N	.	T	T	T	T	T	T	T	T	T	T	T	T	T	T	T	T	T	T	T	T	T	T	T	T	T	T	T	T	T	T	T	T	T	T	T
1047145	A	.	N	N	.	G	N	.	.	.	.	.	.	.	.	.	G	G	G	G	G	G	G	.	G	G	G	G	G	G	G	G	.	.	G	N	G	G	G	N	G	G	G	.	.	.
1048987	T	C	N	C	C	N	N	C	C	C	.	.	.	C	C	C	C	C	C	C	C	C	C	C	C	C	C	C	C	C	C	C	C	C	C	N	C	C	C	C	C	C	C	C	C	C
1049862	A	N	N	.	.	T	N	.	.	.	.	.	.	.	.	.	.	.	T	T	T	T	.	.	T	.	.	.	.	T	.	.	.	.	.	N	.	T	.	.	.	.	T	.	.	.
1049972	A	N	N	G	G	N	N	.	.	N	.	.	.	G	G	G	G	G	G	G	G	G	G	G	G	G	G	G	G	G	G	G	G	G	G	G	G	G	G	G	G	G	G	G	G	G
1051764	C	N	N	N	A	N	N	.	.	.	.	.	.	A	A	A	A	A	A	A	A	A	A	A	A	A	A	A	A	A	A	A	A	A	A	N	A	A	A	A	A	A	A	A	A	A
1052160	C	N	N	T	T	N	T	.	.	.	.	.	.	T	T	T	T	T	T	T	T	T	T	T	T	T	T	T	T	T	T	T	T	T	T	N	T	T	T	T	T	T	T	.	.	T
1052793	C	N	N	N	G	N	N	.	.	N	.	.	.	G	G	G	G	G	G	G	G	G	G	G	G	G	G	G	G	G	G	G	G	G	G	G	G	G	G	G	G	G	G	G	G	G
1054278	C	T	N	T	T	N	N	T	T	T	.	.	T	T	T	T	T	T	N	N	N	N	T	T	T	T	T	T	T	N	T	T	N	N	N	N	N	T	N	T	N	N	N	N	N	T
1061765	C	N	N	G	G	G	N	.	.	N	.	.	.	G	G	G	N	G	G	G	G	G	N	G	G	G	G	N	N	G	N	N	G	G	G	N	G	G	N	G	G	N	N	G	G	G
1083073	A	N	N	N	G	N	N	.	.	N	.	N	.	G	G	G	N	N	N	N	N	N	N	N	N	G	N	N	N	N	N	N	N	N	N	N	G	N	G	N	N	N	N	N	N	G
1085644	A	N	N	G	G	N	N	.	.	.	.	N	.	G	G	G	N	N	N	G	G	G	N	N	N	N	N	N	N	N	N	N	N	N	N	N	G	N	G	N	N	N	N	N	N	G
1087822	G	A	N	A	A	N	N	.	.	N	.	N	.	A	A	A	N	A	A	A	A	A	N	N	N	A	N	N	N	N	N	N	N	N	N	N	A	N	A	N	N	N	N	N	N	A
1088217	T	N	N	C	C	N	N	C	C	C	.	N	.	C	C	C	N	C	C	C	C	C	N	N	N	C	N	N	N	N	N	N	N	N	N	N	C	N	C	N	N	N	N	N	N	C
1088474	T	N	N	C	C	N	N	.	.	N	.	N	.	C	C	C	N	C	C	C	C	C	N	N	N	C	N	N	N	N	N	N	N	N	N	N	C	N	C	N	N	N	N	N	N	C
1096661	T	N	N	C	C	N	N	.	.	N	.	N	.	C	C	C	N	N	C	C	C	C	N	N	N	N	N	N	N	N	N	N	N	N	N	N	C	N	N	N	N	N	N	N	N	C
1097771	T	N	N	C	C	N	N	.	.	N	.	N	.	C	C	C	N	N	N	N	N	N	N	N	N	N	N	N	N	N	N	N	N	N	N	N	N	N	N	N	N	N	N	N	N	C
1107222	G	N	N	.	.	C	C	.	N	.	.	.	.	.	.	.	.	.	.	.	.	.	.	.	.	.	.	.	.	.	.	.	.	.	.	.	.	.	.	.	.	.	.	.	.	.
1107659	G	N	N	C	C	N	N	.	.	.	.	.	.	C	C	C	C	C	C	C	C	C	C	C	C	C	C	C	C	C	C	C	C	C	C	N	C	C	C	C	C	C	C	C	C	C
1112312	A	N	N	N	G	N	N	.	.	.	.	.	.	G	G	G	G	G	G	G	G	G	G	G	G	G	G	G	G	G	G	G	G	G	G	N	N	N	N	N	N	G	G	G	G	G
1112335	A	N	N	N	C	N	N	C	C	C	.	.	C	C	C	C	C	C	C	C	C	C	C	C	C	C	C	C	C	C	C	C	C	C	C	N	C	C	C	C	C	C	C	C	C	C
1114682	A	N	N	G	G	N	N	G	G	G	.	.	.	G	G	G	G	G	G	G	G	G	G	G	G	G	G	G	G	G	G	G	G	G	G	N	G	G	G	G	G	G	G	G	G	G
1115041	G	N	N	T	T	N	N	.	.	.	.	.	.	T	T	T	T	T	T	T	T	T	T	T	T	T	T	T	T	T	T	T	T	T	T	N	T	N	T	T	T	T	T	T	T	T
1121280	T	N	N	N	C	N	N	.	.	.	.	.	.	C	C	C	C	C	C	C	C	C	C	C	C	C	C	C	C	C	C	C	C	C	C	N	C	C	C	C	N	C	C	C	C	C
1122565	G	N	N	A	A	N	A	A	A	A	.	A	A	A	A	A	A	A	A	A	A	A	A	A	A	A	A	A	A	A	A	A	A	A	A	N	A	A	A	A	N	A	A	A	A	A
1123769	C	N	N	.	.	T	N	.	.	N	.	.	.	.	.	.	T	T	T	T	T	T	T	T	T	T	T	T	T	T	T	T	T	T	T	N	T	T	T	N	T	T	T	.	.	.
1126497	G	N	N	T	T	N	N	.	.	.	.	.	.	.	.	.	T	T	T	T	T	T	T	T	T	T	T	T	T	T	T	T	T	T	T	N	T	T	T	T	T	T	T	.	.	.
1130264	A	N	N	N	G	N	G	.	.	N	.	.	.	G	G	G	G	G	G	G	G	G	G	G	G	G	G	G	G	G	G	G	G	G	G	N	G	G	G	G	G	G	G	.	.	G
1131365	T	N	A	N	N	N	.	.	.	.	.	.	.	.	.	.	.	.	.	.	.	.	.	.	.	.	.	.	.	.	.	.	.	.	.	.	.	.	.	.	.	.	.	.	.	.
1136552	T	N	N	N	C	N	C	.	.	.	.	.	.	C	C	C	C	C	C	C	C	C	C	C	C	C	C	C	C	C	C	C	C	C	C	N	C	C	C	C	C	C	C	C	C	C
1141596	T	N	N	C	C	N	N	.	.	.	.	.	.	C	C	C	C	C	C	C	C	C	C	C	C	C	C	C	C	C	C	C	C	C	C	N	N	C	C	C	C	C	C	C	C	C
1143640	T	N	N	C	C	N	N	.	.	.	.	.	.	C	C	C	C	C	C	C	C	C	C	C	C	C	C	C	C	C	C	C	C	C	C	N	C	C	C	C	C	C	C	.	.	C
1145082	A	N	N	C	C	N	N	.	.	.	.	.	.	C	C	C	C	C	C	C	C	C	C	C	C	C	C	C	C	C	C	C	C	C	C	N	C	N	C	C	C	C	C	C	C	C
1150588	C	N	N	N	N	A	N	.	.	N	.	.	.	.	.	.	.	.	A	A	A	A	.	.	.	.	.	A	A	.	A	A	.	.	A	N	A	.	A	.	.	.	.	.	.	.
1150869	G	N	T	.	.	N	N	.	.	.	.	.	.	.	.	.	.	.	.	.	.	.	.	.	.	.	.	.	.	.	.	.	.	.	.	.	.	.	.	.	.	.	.	.	.	.
1152532	A	N	G	.	N	N	N	.	.	N	.	.	.	.	.	.	.	.	.	.	.	.	.	.	.	.	.	.	.	.	.	.	.	.	.	.	.	.	.	.	.	.	.	.	.	.
1152743	T	N	N	G	G	N	N	G	G	G	.	.	.	G	G	G	G	G	G	G	G	G	G	G	G	G	G	G	G	G	G	G	G	G	G	N	G	G	G	G	G	G	G	G	G	G
1153344	T	N	N	N	C	N	N	.	.	.	.	.	.	C	C	C	C	C	C	C	C	C	C	C	C	C	C	C	C	C	C	C	C	C	C	C	C	C	C	C	C	C	C	C	C	C
1157373	C	N	N	T	T	N	N	T	T	T	.	.	T	T	T	T	T	T	T	T	T	T	T	T	T	T	T	T	T	T	T	T	T	T	T	.	T	.	T	.	.	T	T	T	T	T
1161059	C	N	N	N	A	N	N	.	.	N	.	.	.	A	A	A	A	A	A	A	A	A	A	A	A	A	A	A	.	A	.	N	A	A	A	N	A	A	A	N	A	A	A	A	A	A
1165827	G	N	N	A	A	N	A	.	.	A	.	.	.	A	A	A	A	A	A	A	A	A	A	A	A	A	A	A	A	A	A	A	A	A	A	A	A	A	A	A	A	A	A	A	A	A
1167136	T	N	N	C	C	N	N	.	.	N	.	.	.	C	C	C	C	C	C	C	C	C	C	C	C	C	C	C	C	C	C	C	C	C	C	C	C	C	C	C	C	C	C	C	C	C
1169395	T	N	N	C	N	N	N	.	.	.	.	.	.	.	.	.	C	C	C	C	C	C	C	C	C	C	C	C	C	C	C	C	C	C	C	N	C	C	C	C	C	C	C	.	.	.
1171548	T	N	N	C	C	N	N	C	C	C	.	.	C	C	C	C	C	C	C	C	C	C	C	C	C	C	C	C	C	C	C	C	C	C	C	N	C	C	C	C	C	C	C	C	C	C
1173224	T	N	N	C	C	N	N	.	.	N	.	.	.	C	C	C	C	C	C	C	C	C	C	C	C	C	C	C	C	C	C	C	C	C	C	C	C	C	C	C	C	C	C	C	C	C
1173671	T	N	N	C	N	N	N	.	.	N	.	.	.	C	N	N	C	C	C	C	C	C	C	C	C	C	C	C	C	C	C	C	C	C	C	N	C	C	C	C	C	C	C	C	C	C
1174564	T	N	N	N	C	N	N	.	.	.	.	.	.	C	C	C	C	C	C	C	C	C	C	C	C	C	C	C	C	C	C	C	C	C	C	N	C	C	C	C	C	C	C	C	C	C
1181788	T	N	N	C	C	N	N	.	.	.	.	.	.	C	C	C	C	C	C	C	C	C	C	C	C	C	C	C	C	C	C	C	C	C	C	C	C	C	C	N	C	C	C	C	C	C
1184630	T	N	N	C	C	N	N	.	.	N	.	.	.	C	C	C	C	C	C	C	C	C	C	C	C	C	C	N	C	C	C	C	C	C	C	N	C	C	C	C	C	C	C	C	C	C
1186282	A	N	N	G	G	N	N	G	G	G	.	.	G	G	G	G	G	G	G	G	G	G	G	G	G	G	G	G	G	G	G	G	G	G	G	N	G	G	G	G	G	G	G	G	G	G
1189552	C	N	N	T	T	N	N	.	.	.	.	.	.	T	T	T	N	T	N	N	N	N	N	T	T	N	T	T	T	T	T	N	T	T	N	N	N	T	T	T	T	T	T	T	T	T
1192264	A	N	N	T	N	N	N	.	.	.	.	.	.	.	.	.	N	.	N	N	N	N	.	.	.	.	.	.	.	.	.	N	.	.	N	N	.	.	.	.	N	.	.	.	.	.
1192454	C	N	N	T	T	N	N	.	.	.	.	.	.	T	T	T	N	T	N	N	N	N	T	T	T	T	T	T	T	T	T	N	T	T	N	N	T	T	T	N	N	T	T	T	T	T
1197094	T	N	N	N	G	N	N	.	.	N	.	.	.	G	G	G	N	G	N	N	N	N	N	G	G	N	G	G	G	G	G	N	G	G	G	N	G	G	G	G	N	G	G	G	G	G
1202142	A	N	N	T	T	N	N	T	T	T	.	.	T	T	T	T	N	T	N	N	N	N	N	N	T	N	T	T	T	T	T	N	T	T	N	N	T	T	T	N	N	T	T	T	T	T
1202863	T	N	N	N	C	N	N	.	.	.	.	.	.	C	C	C	N	C	N	N	N	N	N	N	C	N	C	C	C	C	C	N	C	C	N	N	C	C	C	C	N	C	C	C	C	C
1208066	A	N	N	G	N	N	N	.	.	.	.	.	.	G	G	G	G	G	G	G	G	G	G	G	G	.	G	G	G	G	G	G	G	G	G	G	.	G	G	G	G	G	G	G	N	G
1210062	G	N	N	A	.	N	N	.	.	N	.	.	.	.	.	.	.	.	.	.	.	.	.	.	.	.	.	.	.	.	.	.	.	.	.	N	N	.	N	N	.	.	.	.	.	.
1210080	G	N	N	A	N	N	N	.	.	.	.	.	.	.	.	.	.	.	.	.	.	.	.	.	.	.	.	.	.	.	.	.	.	.	.	N	.	.	.	.	.	.	.	.	.	.
1210082	G	N	N	A	N	N	N	.	.	.	.	.	.	.	.	.	.	.	.	.	.	.	.	.	.	.	.	.	.	.	.	.	.	.	.	N	.	.	.	.	.	.	.	.	.	.
1210093	G	N	N	A	N	N	N	.	.	.	.	.	.	.	.	.	.	.	.	.	.	.	.	.	.	.	.	.	.	.	.	.	.	.	.	N	.	.	.	.	.	.	.	.	.	.
1212607	T	N	N	.	.	G	N	.	.	.	.	.	.	.	.	.	N	N	N	N	N	N	.	N	N	N	N	N	N	N	N	N	N	N	N	N	N	N	N	N	N	.	N	.	.	.
1213343	G	N	N	A	N	N	N	A	A	A	.	.	A	A	A	A	N	N	N	N	N	N	A	N	N	N	N	N	N	N	N	N	N	N	N	N	N	N	N	N	N	A	N	A	A	A
1213876	A	N	N	.	N	G	N	.	.	.	.	.	.	.	.	.	N	N	N	N	N	N	.	N	N	N	N	N	N	N	N	N	N	N	N	N	N	N	N	N	N	.	N	.	.	.
1216738	G	N	N	T	T	N	N	T	T	T	.	.	T	T	T	T	T	T	T	T	T	T	T	T	T	T	.	T	T	T	T	T	T	T	T	T	T	N	T	.	T	T	T	T	.	.
1218459	A	N	N	G	G	N	N	.	.	.	.	.	.	G	G	G	G	G	G	G	G	G	G	G	G	G	G	G	G	G	G	G	G	G	G	.	G	G	G	G	G	G	G	G	G	G
1224067	C	N	N	T	N	N	N	.	.	.	.	.	.	.	.	.	.	.	.	.	.	.	.	.	.	.	.	.	.	.	.	.	.	.	.	N	.	.	.	.	.	.	.	.	.	.
1224859	T	N	N	G	G	N	N	.	.	.	.	.	.	G	G	G	G	G	G	G	G	G	G	G	G	G	G	G	G	G	G	G	G	G	G	G	G	G	G	G	G	G	G	.	.	G
1225838	T	N	N	G	G	N	N	.	.	.	.	.	.	G	G	G	G	G	G	G	G	G	G	G	G	G	G	G	G	G	G	G	G	G	G	G	G	G	G	G	G	N	G	G	G	G
1229564	C	N	N	T	T	N	N	.	.	.	.	.	.	.	.	.	T	T	T	T	T	T	T	T	T	T	T	T	T	T	T	T	T	T	T	T	T	T	T	T	T	T	T	.	.	.
1237773	T	N	N	C	N	N	C	.	.	N	.	.	.	C	C	C	C	C	C	C	C	C	C	C	C	C	C	C	C	C	C	C	C	C	C	N	C	C	C	C	C	C	C	C	C	C
1238729	A	N	N	.	T	N	N	N	.	.	.	.	.	.	.	.	.	.	.	.	.	.	.	.	.	.	.	.	.	.	.	.	.	.	.	.	.	.	.	.	.	.	.	.	.	.
1246856	T	G	N	G	G	N	G	.	.	N	.	.	.	G	G	G	G	G	G	G	G	G	G	G	G	G	G	G	G	G	G	G	G	G	G	G	G	G	G	G	G	G	G	G	G	G
1247123	A	N	N	G	G	N	N	.	.	.	.	.	.	G	G	G	G	G	G	G	G	G	G	G	G	G	G	G	G	G	G	G	G	G	G	G	G	G	G	G	G	G	G	G	G	G
1248001	T	N	N	N	C	N	N	C	C	C	.	C	C	C	C	C	C	C	C	C	C	C	N	C	C	C	C	N	N	N	N	C	N	N	N	N	C	C	C	C	C	C	C	C	C	C
1264357	G	N	N	T	.	N	N	.	.	N	.	.	.	.	.	.	.	.	.	.	.	.	.	.	.	.	.	.	.	.	.	.	.	.	.	.	.	.	.	.	.	.	.	.	.	.
1269392	A	N	N	G	N	N	N	.	.	.	.	.	.	G	G	G	G	G	G	G	G	G	G	G	G	G	G	G	G	G	G	G	G	G	G	N	G	N	G	G	G	G	T	G	G	G
1271664	T	N	A	.	.	N	N	.	.	.	.	.	.	.	.	.	.	.	.	.	.	.	.	.	.	.	.	.	.	.	.	.	.	.	.	.	.	N	.	.	.	.	.	.	.	.
1273170	G	N	N	.	.	A	N	.	.	.	.	.	.	.	.	.	A	A	A	A	A	A	A	.	A	A	A	A	A	A	A	.	.	.	A	.	A	N	A	.	A	.	A	.	.	.
1287690	T	C	N	C	C	N	N	C	C	C	.	.	C	C	C	C	N	C	N	N	N	N	C	C	C	N	C	N	N	N	N	N	C	C	N	N	C	C	C	C	C	C	C	C	C	C
1288364	A	N	N	G	G	N	N	G	G	G	.	.	G	G	G	G	G	G	G	G	G	G	G	G	G	G	G	G	G	G	G	G	G	G	G	N	G	G	G	G	G	N	G	G	G	G
1292770	T	C	N	.	.	N	N	.	.	.	.	.	.	.	.	.	C	C	C	C	C	C	C	C	C	C	C	C	C	C	C	C	C	C	C	C	C	C	C	C	C	C	C	.	.	.
1292788	A	G	N	.	.	N	N	.	.	.	.	.	.	.	.	.	.	.	.	.	.	.	.	.	.	.	.	.	.	.	.	.	.	.	.	.	.	.	.	.	.	.	.	.	.	.
1292791	G	A	N	.	.	N	N	.	.	.	.	.	.	.	.	.	.	.	.	.	.	.	.	.	.	.	.	.	.	.	.	.	.	.	.	A	.	.	.	.	.	.	.	.	.	.
1304076	T	N	N	C	C	N	N	.	.	.	.	.	.	C	C	C	N	C	C	C	C	C	C	C	C	C	C	C	C	C	C	C	C	C	C	N	C	C	C	N	C	C	C	.	.	C
1305096	T	N	N	G	G	N	N	.	.	.	.	.	.	G	G	G	N	G	G	G	G	G	G	G	G	G	G	G	G	G	G	G	G	G	G	N	G	G	G	N	G	G	G	G	G	G
1307433	G	.	C	.	.	N	N	.	.	N	.	.	.	.	.	.	.	.	.	.	.	.	.	.	.	.	.	.	.	.	.	.	.	.	.	.	.	.	.	.	.	.	.	.	.	.
1307511	A	N	N	G	G	N	N	G	G	G	.	G	G	G	G	G	G	.	.	.	.	.	.	.	G	G	.	G	G	.	G	G	.	.	.	G	.	G	.	.	.	.	G	G	G	G
1309560	T	N	N	C	C	N	N	.	.	.	.	.	.	C	C	C	C	C	C	C	C	C	C	C	C	C	C	C	C	C	C	C	C	C	C	C	C	C	C	C	C	C	C	C	C	C
1310103	A	N	N	N	N	C	N	.	N	.	.	.	.	.	.	.	T	.	.	.	.	.	.	.	.	.	.	.	.	.	.	.	.	.	.	.	.	.	.	.	.	.	.	.	.	.
1311269	C	N	N	T	N	N	N	.	.	.	.	.	.	T	T	T	T	T	T	T	T	T	T	T	T	T	T	T	T	T	T	T	T	T	T	N	N	N	N	N	N	N	T	T	T	T
1311792	T	N	N	N	C	N	N	C	C	C	.	C	C	C	C	C	C	C	C	C	C	C	C	C	C	C	C	C	C	C	C	C	C	C	C	N	C	C	C	C	C	C	C	C	C	C
1316180	C	N	N	A	N	N	N	.	.	N	.	.	.	.	.	.	A	A	A	A	A	A	A	A	A	A	A	A	A	A	A	A	A	A	A	N	A	A	A	A	A	A	A	.	.	.
1318431	G	N	N	T	N	N	N	.	.	T	.	.	.	T	T	T	T	T	T	T	T	T	T	T	T	T	T	T	T	T	T	T	T	T	T	N	T	N	T	T	T	N	T	T	T	T
1320377	T	N	N	N	C	N	N	C	C	N	.	.	.	C	C	C	C	C	C	C	C	C	C	C	C	C	C	C	C	C	C	C	C	C	C	C	C	C	C	C	C	C	C	C	C	C
1325335	A	N	N	G	N	N	N	.	.	G	.	.	.	G	G	G	G	G	G	G	G	G	G	G	G	G	G	G	G	G	G	G	G	G	G	N	G	G	G	G	G	G	G	G	G	G
1328998	T	N	N	G	G	N	N	G	G	G	.	.	G	G	G	G	G	G	G	G	G	G	G	G	G	G	G	G	G	G	G	G	G	G	G	N	G	N	G	G	G	G	G	G	G	G
1329449	T	G	N	G	G	N	G	.	.	.	.	.	.	G	G	G	N	G	G	G	G	G	G	G	G	G	G	G	G	G	G	G	G	G	G	N	G	G	G	N	N	G	N	G	G	G
1330308	T	N	N	N	G	N	N	.	.	.	.	.	.	G	G	G	G	G	G	G	G	G	G	G	G	G	G	G	G	G	G	G	G	G	G	N	G	G	G	G	G	G	G	G	G	G
1335060	A	N	N	N	G	N	N	.	.	N	.	.	N	G	G	G	N	N	N	N	N	N	N	N	N	N	N	N	N	N	N	N	N	N	N	N	N	N	G	.	N	N	N	N	N	G
1336352	T	N	N	G	G	N	N	.	.	N	.	.	N	G	N	N	N	N	N	N	N	N	N	N	N	N	N	N	N	N	N	N	N	N	.	N	N	N	N	N	N	N	G	N	N	N
1336986	C	N	N	N	T	N	N	.	.	N	.	.	N	N	N	N	N	N	N	N	N	N	N	N	N	N	N	N	N	N	N	N	N	N	N	N	N	N	N	N	N	N	N	N	N	N
1339042	T	N	N	N	G	N	N	.	.	N	.	.	N	G	N	N	N	N	N	N	N	N	N	N	N	.	N	N	N	N	N	N	N	N	N	N	N	N	N	N	N	N	N	N	N	N
1339050	C	N	N	N	T	N	N	.	.	N	.	.	N	T	N	N	N	N	N	N	N	N	N	N	N	.	T	N	N	N	N	T	N	N	N	N	N	N	N	N	N	N	N	N	N	N
1339077	G	N	N	N	A	N	N	.	.	N	.	.	N	A	A	A	A	N	N	N	N	N	N	N	N	.	A	N	N	N	N	A	N	N	N	N	N	N	A	A	N	N	N	N	N	A
1339183	G	N	N	T	T	N	N	.	.	T	.	.	N	T	T	T	N	N	N	N	N	N	N	N	N	.	.	N	N	N	N	.	N	N	N	N	N	N	.	.	N	N	N	N	N	T
1339460	G	N	N	A	A	N	N	.	.	A	.	.	N	A	A	A	N	N	N	N	N	N	N	N	N	N	N	N	N	N	N	N	N	N	N	N	N	N	N	N	N	N	N	N	N	A
1339498	A	N	N	G	G	N	N	G	G	G	.	.	N	G	G	G	N	N	N	N	N	N	N	N	N	N	N	N	N	N	N	N	N	N	N	N	N	N	N	N	N	N	N	N	N	G
1339555	T	N	N	C	C	N	N	.	.	N	.	.	N	C	C	C	N	N	N	N	N	N	N	N	N	N	N	N	N	N	N	N	N	N	N	N	N	N	N	N	N	N	N	N	N	C
1339565	T	N	N	C	C	N	N	.	.	N	.	.	N	C	C	C	N	N	N	N	N	N	N	N	N	N	N	N	N	N	N	N	N	N	N	N	N	N	N	N	N	N	N	N	N	C
1339740	C	N	N	N	T	N	N	.	.	N	.	.	N	T	T	T	N	N	N	N	N	N	N	N	N	N	N	N	N	N	N	N	N	N	N	N	N	N	N	N	N	N	N	N	N	T
1340001	G	N	N	N	T	N	N	.	.	N	.	.	N	T	T	T	.	N	N	N	N	N	N	N	N	N	.	N	N	N	N	N	N	N	N	N	N	N	.	.	N	N	N	N	N	T
1340005	T	N	N	N	G	N	N	.	.	N	.	.	N	N	N	N	.	N	N	N	N	N	N	N	N	N	.	N	N	N	N	N	N	N	N	N	N	N	.	N	N	N	N	N	N	N
1340006	G	N	N	N	A	N	N	.	.	N	.	.	N	N	N	N	A	N	N	N	N	N	N	N	N	N	A	N	N	N	N	N	N	N	N	N	N	N	.	N	N	N	N	N	N	N
1340019	G	N	N	N	T	N	N	.	.	N	.	.	N	T	T	T	N	N	N	N	N	N	N	N	N	N	N	N	N	N	N	N	N	N	N	N	N	N	N	N	N	N	N	N	N	T
1340222	A	N	N	G	G	N	N	.	.	N	.	.	N	G	N	N	N	N	N	N	N	N	N	N	N	N	N	N	N	N	N	N	N	N	N	N	N	N	N	N	N	N	N	N	N	N
1340232	T	N	N	G	G	N	N	.	.	N	.	.	N	G	G	G	N	N	N	N	N	N	N	N	N	N	N	N	N	N	N	N	N	N	N	N	N	N	N	N	N	N	N	N	N	G
1340702	C	N	N	T	T	N	N	.	.	N	.	.	N	T	T	T	N	N	N	N	N	N	N	N	N	.	.	N	N	N	N	N	N	N	N	N	N	N	N	.	N	N	N	N	N	T
1340804	T	N	N	N	G	N	N	G	G	G	.	.	N	G	G	G	N	N	N	N	N	N	N	N	N	G	G	N	N	N	N	N	N	N	N	N	N	N	N	G	N	N	N	N	N	G
1340898	T	N	N	G	G	N	N	.	.	N	.	.	N	.	.	.	N	N	N	N	N	N	N	N	N	N	N	N	N	N	N	N	N	N	N	N	N	N	N	N	N	N	N	N	N	.
1342360	A	N	N	C	C	N	C	.	.	N	.	.	N	C	C	C	C	N	N	N	N	N	N	N	N	N	N	N	N	N	C	N	N	N	N	N	N	N	C	N	N	N	N	N	N	C
1342445	G	N	N	T	T	N	N	.	.	N	.	.	N	T	T	T	N	N	N	N	N	N	N	N	N	.	N	N	N	N	T	N	N	N	N	N	N	N	N	.	N	N	N	N	N	T
1342448	T	N	N	G	G	N	N	.	.	N	.	.	N	G	N	N	N	N	N	N	N	N	N	N	N	.	N	N	N	N	G	N	N	N	N	N	N	N	N	.	N	N	N	N	N	N
1342493	G	N	N	N	T	N	N	.	.	N	.	.	N	T	T	T	N	N	N	N	N	N	N	N	N	.	N	N	N	N	.	N	N	N	N	N	N	N	N	.	N	N	N	N	N	T
1343064	A	N	N	N	C	N	N	.	.	C	.	.	N	N	C	C	N	N	N	N	N	N	N	N	N	N	N	N	N	N	N	N	N	N	N	N	N	N	N	C	N	N	N	N	N	C
1343245	G	N	N	N	A	N	A	.	.	N	.	.	N	A	A	A	N	N	N	N	N	N	N	N	N	N	N	N	N	N	N	N	N	N	A	N	N	N	N	A	N	N	N	N	N	A
1343253	G	N	N	N	A	N	N	.	.	N	.	.	N	A	N	N	N	N	N	N	N	N	N	N	N	N	N	N	N	N	N	N	N	N	A	N	N	N	N	N	N	N	N	N	N	N
1344232	A	N	N	N	G	N	N	.	.	N	.	.	N	N	G	G	G	N	N	N	N	N	N	N	N	N	G	N	N	G	G	G	N	N	G	N	N	N	N	.	N	N	N	N	N	G
1344282	T	N	N	N	C	N	N	.	.	N	.	.	N	N	C	C	N	N	N	N	N	N	N	N	N	.	.	N	N	.	N	N	N	N	.	N	N	N	N	.	N	N	N	N	N	C
1344553	G	N	N	C	C	N	C	.	.	C	.	.	N	C	C	C	.	N	N	N	N	N	N	N	N	.	.	N	N	N	.	C	N	N	.	N	N	N	.	.	N	N	N	N	N	C
1344677	G	N	N	N	A	N	N	.	.	N	.	.	N	A	N	N	N	N	N	N	N	N	N	N	N	N	N	N	N	N	N	A	N	N	N	N	N	N	N	N	N	N	N	N	N	A
1344681	G	N	N	N	A	N	N	.	.	N	.	.	N	A	A	A	N	N	N	N	N	N	N	N	N	N	N	N	N	N	N	A	N	N	N	N	N	N	N	N	N	N	N	N	N	A
1345725	T	N	N	N	C	N	N	.	.	N	.	.	N	C	N	N	N	N	N	N	N	N	N	N	N	N	N	N	N	N	N	.	N	N	N	N	N	N	N	.	N	N	N	N	N	N
1345726	C	N	N	N	A	N	N	.	.	N	.	.	N	A	N	N	N	N	N	N	N	N	N	N	N	N	N	N	N	N	N	.	N	N	N	N	N	N	N	.	N	N	N	N	N	N
1345735	T	N	N	N	G	N	N	.	.	N	.	.	N	G	G	G	N	N	N	N	N	N	N	N	N	N	N	N	N	N	N	N	N	N	N	N	N	N	N	.	N	N	N	N	N	G
1346000	A	N	N	G	G	N	G	.	.	G	.	.	N	G	G	G	N	N	N	N	N	N	N	N	N	N	N	N	N	N	N	N	N	N	N	N	N	N	N	N	N	N	N	N	N	G
1346019	G	N	N	A	A	N	N	.	.	A	.	.	N	A	A	A	N	N	N	N	N	N	N	N	N	N	N	N	N	N	N	N	N	N	N	N	N	N	N	N	N	N	N	N	N	A
1346940	T	N	N	C	C	N	N	.	.	C	.	.	N	N	C	C	N	N	N	N	N	N	N	N	N	N	N	N	N	N	N	N	N	N	N	N	N	N	N	N	N	N	N	N	N	C
1347165	C	N	N	N	T	N	N	.	.	N	.	.	N	T	T	T	N	N	N	N	N	N	N	N	N	N	N	N	N	N	N	N	N	N	N	N	N	N	N	N	N	N	N	N	N	T
1347231	C	N	N	A	A	N	A	.	.	A	.	.	N	A	A	A	N	N	N	N	N	N	N	N	N	N	N	N	N	N	N	N	N	N	N	N	N	N	N	N	N	N	N	N	N	A
1347509	A	N	N	G	G	N	N	.	.	G	.	.	N	G	G	G	N	N	N	N	N	N	N	N	N	N	N	N	N	N	N	N	N	N	N	N	N	N	N	N	N	N	N	N	N	G
1347765	G	N	N	A	A	N	N	.	.	A	.	.	N	A	A	A	N	N	N	N	N	N	N	N	N	N	N	N	N	N	N	A	N	N	N	N	N	N	N	N	N	N	N	N	N	A
1347843	T	N	N	A	N	N	N	.	.	N	.	.	N	A	N	N	N	N	N	N	N	N	N	N	N	N	N	N	N	N	N	A	N	N	N	N	N	N	N	N	N	N	N	N	N	N
1347849	T	N	N	C	C	N	C	.	.	N	.	.	N	C	C	C	N	N	N	N	N	N	N	N	N	N	N	N	N	N	N	C	N	N	N	N	N	N	N	N	N	N	N	N	N	C
1347985	G	N	N	T	T	N	N	.	.	T	.	.	N	T	T	T	N	N	N	N	N	N	N	N	N	N	N	N	N	N	N	T	N	N	N	N	N	N	N	N	N	N	N	N	N	T
1348185	G	N	N	N	A	N	N	.	.	A	.	.	N	A	A	A	N	N	N	N	N	N	N	N	N	N	N	N	N	N	N	N	N	N	N	N	N	N	N	N	N	N	N	N	N	A
1348242	A	N	N	N	C	N	N	.	.	N	.	.	N	C	C	C	N	N	N	N	N	N	N	N	N	N	N	N	N	N	N	N	N	N	N	N	N	N	N	N	N	N	N	N	N	C
1348245	A	N	N	N	G	N	N	.	.	N	.	.	N	G	N	N	N	N	N	N	N	N	N	N	N	N	N	N	N	N	N	N	N	N	N	N	N	N	N	N	N	N	N	N	N	N
1348254	T	N	N	N	C	N	N	.	.	N	.	.	N	C	N	N	N	N	N	N	N	N	N	N	N	N	N	N	N	N	N	C	N	N	N	N	N	N	N	N	N	N	N	N	N	N
1348266	A	N	N	N	C	N	N	.	.	N	.	.	N	C	C	C	N	N	N	N	N	N	N	N	N	N	N	N	N	N	N	C	N	N	N	N	N	N	N	N	N	N	N	N	N	C
1348404	C	N	N	A	A	N	N	.	.	A	.	.	N	A	A	A	N	N	N	N	N	N	N	N	N	N	N	N	N	N	N	A	N	N	N	N	N	N	N	N	N	N	N	N	N	A
1348443	C	N	N	N	T	N	N	.	.	N	.	.	N	T	N	N	N	N	N	N	N	N	N	N	N	N	N	N	N	N	N	.	N	N	N	N	N	N	N	N	N	N	N	N	N	N
1348482	G	N	N	A	A	N	N	.	.	N	.	.	N	A	N	N	N	N	N	N	N	N	N	N	N	N	N	N	N	N	N	N	N	N	N	N	N	N	N	N	N	N	N	N	N	N
1348506	A	N	N	G	G	N	G	.	.	G	.	.	N	G	G	G	N	N	N	N	N	N	N	N	N	N	N	N	N	N	N	N	N	N	N	N	N	N	N	N	N	N	N	N	N	G
1348542	T	C	N	C	C	N	C	.	.	N	.	.	N	C	C	C	N	N	N	N	N	N	N	N	N	N	N	N	N	N	N	N	N	N	N	N	N	N	N	N	N	N	N	N	N	C
1348584	C	N	N	T	T	N	T	.	.	N	.	.	N	T	T	T	N	N	N	N	N	N	N	N	N	N	N	N	N	N	N	N	N	N	N	N	N	N	N	N	N	N	N	N	N	T
1348608	T	N	N	C	C	N	C	.	.	C	.	.	N	C	C	C	N	N	N	N	N	N	N	N	N	N	N	N	N	N	N	C	N	N	N	N	N	N	N	N	N	N	N	N	N	C
1348692	G	N	N	T	T	N	N	.	.	N	.	.	N	T	T	T	N	N	N	N	N	N	N	N	N	N	N	N	N	N	N	.	N	N	N	N	N	N	N	N	N	N	N	N	N	T
1348770	G	N	N	A	A	N	N	.	.	N	.	.	N	A	A	A	N	N	N	N	N	N	N	N	N	N	N	N	N	N	N	A	N	N	N	N	N	N	N	N	N	N	N	N	N	A
1348779	G	N	N	A	A	N	N	.	.	N	.	.	N	A	N	N	N	N	N	N	N	N	N	N	N	N	N	N	N	N	N	A	N	N	N	N	N	N	N	N	N	N	N	N	N	N
1348815	A	N	N	N	G	N	N	.	.	N	.	.	N	G	G	G	N	N	N	N	N	N	N	N	N	N	N	N	N	N	N	G	N	N	N	N	N	N	N	N	N	N	N	N	N	G
1348848	A	N	N	N	G	N	G	.	.	N	.	.	N	G	G	G	N	N	N	N	N	N	N	N	N	N	N	N	N	N	N	G	N	N	N	N	N	N	N	N	N	N	N	N	N	G
1348878	T	N	N	N	G	N	N	.	.	N	.	.	N	G	G	G	N	N	N	N	N	N	N	N	N	N	N	N	N	N	N	G	N	N	N	N	N	N	N	N	N	N	N	N	N	G
1348911	A	N	N	N	G	N	N	.	.	N	.	.	N	G	G	G	N	N	N	N	N	N	N	N	N	N	N	N	N	N	N	G	N	N	N	N	N	N	N	N	N	N	N	N	N	G
1348948	T	N	N	N	C	N	N	.	.	C	.	.	N	C	C	C	N	N	N	N	N	N	N	N	N	N	N	N	N	N	N	C	N	N	N	N	N	N	N	N	N	N	N	N	N	C
1349059	G	N	N	N	A	N	N	.	.	N	.	.	N	A	A	A	N	N	N	N	N	N	N	N	N	N	N	N	N	N	N	.	N	N	N	N	N	N	N	N	N	N	N	N	N	A
1349062	C	N	N	N	A	N	N	.	.	N	.	.	N	A	N	N	N	N	N	N	N	N	N	N	N	N	N	N	N	N	N	.	N	N	N	N	N	N	N	N	N	N	N	N	N	N
1349064	A	N	N	N	G	N	N	.	.	N	.	.	N	G	N	N	N	N	N	N	N	N	N	N	N	N	N	N	N	N	N	.	N	N	N	N	N	N	N	N	N	N	N	N	N	N
1349105	C	N	N	N	A	N	N	.	.	N	.	.	N	A	A	A	N	N	N	N	N	N	N	N	N	N	N	N	N	N	N	.	N	N	N	N	N	N	N	N	N	N	N	N	N	A
1349196	G	N	N	N	A	N	N	.	.	N	.	.	N	A	A	A	N	N	N	N	N	N	N	N	N	N	N	N	N	N	N	.	N	N	N	N	N	N	N	N	N	N	N	N	N	A
1349226	C	N	N	N	T	N	N	.	.	N	.	.	N	T	T	T	N	N	N	N	N	N	N	N	N	N	.	N	N	N	.	.	N	N	N	N	N	N	N	.	N	N	N	N	N	T
1349280	A	N	N	N	T	N	N	.	.	N	.	.	N	T	T	T	N	N	N	N	N	N	N	N	N	N	.	N	N	.	.	.	N	N	N	N	N	N	N	N	N	N	N	N	N	T
1349329	T	N	N	N	C	N	C	.	.	N	.	.	N	C	N	N	N	N	N	N	N	N	N	N	N	N	.	N	N	.	.	.	N	N	N	N	N	N	N	N	N	N	N	N	N	N
1349332	C	N	N	N	T	N	T	.	.	N	.	.	N	T	N	N	N	N	N	N	N	N	N	N	N	N	.	N	N	.	.	.	N	N	N	N	N	N	N	N	N	N	N	N	N	N
1350107	G	N	N	.	T	N	N	.	.	N	.	.	N	T	T	T	N	N	N	N	N	N	N	N	N	N	N	N	N	N	.	.	N	N	N	N	N	N	N	N	N	N	N	N	N	T
1350128	A	N	N	N	C	N	N	.	.	N	.	.	N	C	N	N	N	N	N	N	N	N	N	N	N	N	N	N	N	N	C	C	N	N	N	N	N	N	N	N	N	N	N	N	N	N
1350146	T	N	N	N	A	N	N	.	.	N	.	.	N	A	A	A	N	N	N	N	N	N	N	N	N	N	N	N	N	A	A	A	N	N	N	N	N	N	N	N	N	N	N	N	N	A
1350182	G	N	N	N	A	N	N	.	.	N	.	.	N	A	N	N	N	N	N	N	N	N	N	N	N	N	N	N	N	.	A	A	N	N	N	N	N	N	N	N	N	N	N	N	N	N
1350206	C	N	N	N	A	N	N	.	.	N	.	.	N	A	A	A	N	N	N	N	N	N	N	N	N	N	N	N	N	A	A	A	N	N	N	N	N	N	N	N	N	N	N	N	N	A
1350769	G	N	N	A	A	N	A	.	.	N	.	.	N	A	A	A	N	N	N	N	N	N	N	N	N	N	A	N	N	N	N	A	N	N	N	N	N	N	N	N	N	N	N	N	N	A
1350785	T	C	N	C	C	N	C	.	.	N	.	.	N	C	C	C	N	N	N	N	N	N	N	N	N	N	C	N	N	N	N	C	N	N	N	N	N	N	N	N	N	N	N	N	N	C
1354941	C	N	N	N	T	N	N	T	T	N	.	.	N	T	T	T	T	N	N	N	N	N	N	N	N	N	T	N	N	T	T	N	N	N	T	T	N	N	N	N	N	N	N	N	N	T
1354972	T	N	N	G	G	N	N	G	G	G	.	.	N	G	G	G	.	N	N	N	N	N	N	N	N	N	.	N	N	.	.	N	N	N	.	.	N	N	.	N	N	N	N	N	N	G
1355025	T	C	N	C	C	N	C	N	N	C	.	.	N	C	C	C	N	N	N	N	N	N	N	N	N	N	N	N	N	N	N	N	N	N	N	N	N	N	N	N	N	N	N	N	N	C
1355143	C	N	N	T	T	N	N	N	N	N	.	.	N	T	T	T	N	N	N	N	N	N	N	N	N	N	N	N	N	N	N	N	N	N	.	N	N	N	N	N	N	N	N	N	N	T
1355147	A	N	N	T	T	N	N	N	N	N	.	.	N	T	N	N	N	N	N	N	N	N	N	N	N	N	N	N	N	N	N	N	N	N	.	N	N	N	N	N	N	N	N	N	N	N
1355175	T	N	N	C	C	N	N	.	.	N	.	.	N	C	C	C	N	N	N	N	N	N	N	N	N	N	.	N	N	N	N	N	N	N	.	N	N	N	N	N	N	N	N	N	N	C
1355283	G	N	N	A	A	N	A	.	.	A	.	.	N	A	A	A	N	N	N	N	N	N	N	N	N	N	A	N	N	A	N	N	N	N	A	N	N	N	N	N	N	N	N	N	N	A
1355313	G	N	N	A	A	N	N	.	.	N	.	.	N	A	N	N	N	N	N	N	N	N	N	N	N	N	A	N	N	.	N	N	N	N	A	N	N	N	N	N	N	N	N	N	N	N
1355331	C	N	N	T	T	N	N	T	N	N	.	.	N	T	N	N	N	N	N	N	N	N	N	N	N	N	.	N	N	T	N	N	N	N	.	T	N	N	N	N	N	N	N	N	N	N
1355344	T	N	N	C	C	N	N	C	C	N	.	.	N	C	C	C	N	N	N	N	N	N	N	N	N	N	N	N	N	N	N	N	N	N	N	.	N	N	N	N	N	N	N	N	N	C
1355412	T	N	N	N	A	N	N	A	A	A	.	.	N	A	A	A	N	N	N	N	N	N	N	N	N	N	.	N	N	N	N	N	N	N	.	.	N	N	N	N	N	N	N	N	N	A
1362521	T	N	N	N	C	N	N	.	.	N	.	.	N	C	C	C	N	N	N	N	N	N	N	N	N	N	N	N	N	N	N	N	N	N	N	N	N	N	N	N	N	N	N	N	N	C
1362581	C	N	N	N	T	N	T	.	.	T	.	.	N	T	T	T	N	N	N	N	N	N	N	N	N	N	N	N	N	N	N	N	N	N	N	N	N	N	N	N	N	N	N	N	N	T
1362888	A	N	N	G	G	N	N	G	G	G	.	.	N	G	G	G	N	N	N	N	N	N	N	N	N	N	N	N	N	N	N	N	N	N	N	N	N	N	N	N	N	N	N	N	N	G
1365072	A	N	N	N	N	N	G	.	.	N	.	.	N	N	G	G	N	N	N	N	N	N	N	N	N	N	N	N	N	N	N	N	N	N	N	N	N	N	G	N	N	N	N	N	N	G
1365084	C	N	N	N	N	N	T	.	.	N	.	.	N	N	N	N	N	N	N	N	N	N	N	N	N	N	N	N	N	N	N	N	N	N	N	N	N	N	N	N	N	N	N	N	N	N
1370047	A	N	N	C	C	N	N	.	.	N	.	.	N	.	.	.	C	N	N	N	N	N	N	N	N	N	C	N	N	N	C	N	N	N	N	N	N	N	C	N	N	N	N	N	N	.
1370084	T	N	N	G	G	N	N	.	.	.	.	.	N	.	.	.	G	N	N	N	N	N	N	N	N	N	G	N	N	G	G	N	N	N	N	N	N	N	G	N	N	N	N	N	N	.
1370174	C	N	N	A	A	N	N	.	.	N	.	.	N	.	.	.	.	N	N	N	N	N	N	N	N	N	.	N	N	.	.	N	N	N	N	N	N	N	.	N	N	N	N	N	N	.
1370219	T	N	N	C	C	N	C	.	.	N	.	.	N	.	.	.	N	N	N	N	N	N	N	N	N	N	N	N	N	N	N	N	N	N	N	N	N	N	N	N	N	N	N	N	N	.
1370271	A	N	N	C	C	N	C	.	.	N	.	.	N	.	.	.	N	N	N	N	N	N	N	N	N	N	N	N	N	N	N	N	N	N	N	N	N	N	N	N	N	N	N	N	N	.
1370584	T	N	N	G	G	N	N	.	.	G	.	.	N	G	G	G	N	N	N	N	N	N	N	N	N	N	N	N	N	N	N	N	N	N	N	N	N	N	N	N	N	N	N	N	N	G
1375465	A	N	N	N	G	N	G	.	.	N	.	.	.	G	G	G	G	G	G	G	G	G	G	G	G	G	G	G	G	G	G	G	G	G	G	N	G	G	G	G	G	G	G	G	G	G
1378870	T	N	N	C	C	N	N	.	.	N	.	.	.	C	C	C	C	C	C	C	C	C	G	C	G	C	G	C	C	G	C	C	C	C	G	N	G	C	G	C	G	C	C	C	C	C
1378923	G	N	N	A	A	N	N	A	A	N	.	.	A	A	A	A	A	A	A	A	A	A	A	A	A	A	A	A	A	A	A	A	A	A	A	A	A	A	A	A	A	A	A	A	A	A
1379079	C	N	N	T	T	N	N	.	.	.	.	.	.	T	T	T	T	T	T	T	T	T	T	T	T	T	T	T	T	T	T	T	T	T	T	N	T	T	T	T	T	T	T	.	.	T
1380135	T	C	N	C	C	N	C	.	.	.	.	.	.	C	C	C	C	C	C	C	C	C	C	C	C	C	C	C	C	C	C	C	C	C	C	N	C	C	C	C	C	C	C	C	C	C
1381633	T	N	N	N	C	N	N	.	.	C	.	.	.	C	C	C	C	C	C	C	C	C	C	C	C	C	C	C	C	C	C	C	C	C	C	N	C	C	C	C	C	C	C	C	C	C
1384034	A	N	N	N	C	N	N	N	.	.	.	.	.	.	.	.	.	.	.	.	.	.	.	.	.	.	.	.	.	.	.	.	.	.	.	.	.	.	.	.	.	.	.	.	.	.
1385690	T	C	N	C	C	N	C	C	C	C	.	.	C	C	C	C	C	C	C	C	C	C	C	C	C	C	C	C	C	C	C	C	C	C	C	C	C	C	C	C	C	C	C	C	C	C
1385941	A	N	N	N	G	N	N	.	.	.	.	.	.	G	G	G	G	G	G	G	G	G	G	G	G	G	G	G	G	G	G	G	G	G	G	G	G	G	G	G	G	G	G	G	G	G
1389277	C	N	N	G	G	N	N	G	G	N	.	.	G	G	G	G	G	G	G	G	G	G	G	G	G	G	G	G	G	G	G	G	G	G	G	N	G	G	G	G	N	G	G	G	G	G
1394193	C	N	N	A	N	N	N	.	.	.	.	.	.	.	.	.	.	.	.	.	.	.	.	.	.	.	.	.	.	.	.	.	.	.	.	N	.	.	.	.	.	.	.	.	.	.
1394665	T	N	N	N	C	N	N	.	.	.	.	.	.	C	C	C	C	C	C	C	C	C	C	C	C	C	C	C	C	C	C	C	C	C	C	N	C	C	C	N	C	C	C	.	.	C
1396060	A	N	N	G	G	N	G	G	G	G	.	.	G	G	G	G	G	G	G	G	G	G	G	G	G	G	G	G	G	G	G	G	G	G	G	N	G	G	G	G	G	G	G	G	G	G
1400683	C	N	T	.	.	N	N	.	.	.	.	.	.	.	.	.	.	.	.	.	.	.	.	.	.	.	.	.	.	.	.	.	.	.	.	.	.	.	.	.	.	.	.	.	.	.
1400749	T	N	G	.	.	N	N	.	.	N	.	.	.	.	.	.	.	.	.	.	.	.	.	.	.	.	.	.	.	.	.	.	.	.	.	.	.	.	.	.	.	.	.	.	.	.
1400764	T	N	C	.	.	N	N	.	.	N	.	.	.	.	.	.	.	.	.	.	.	.	.	.	.	.	.	.	.	.	.	.	.	.	.	.	.	.	.	.	.	.	.	.	.	.
1402673	T	N	N	N	C	N	N	.	.	N	.	.	.	C	C	C	C	C	C	C	C	C	C	C	C	C	C	C	C	C	C	C	C	C	C	C	C	C	C	C	C	C	C	C	C	C
1402935	C	A	N	A	A	N	N	A	A	A	.	A	A	A	A	A	A	A	A	A	A	A	A	A	A	A	A	A	A	A	A	A	A	A	A	A	A	A	A	A	A	A	A	A	A	A
1404929	A	N	N	G	N	N	N	.	.	.	.	.	.	G	G	G	G	G	G	G	G	G	G	G	G	G	G	G	G	G	G	.	G	G	G	N	G	G	G	.	G	G	G	G	G	G
1407190	T	N	N	C	C	N	C	.	.	.	.	.	.	C	C	C	C	C	C	C	C	C	C	C	C	C	C	C	C	C	C	C	C	C	C	C	C	C	C	N	C	C	N	C	C	C
1407374	C	N	N	T	N	N	N	.	.	.	.	.	.	.	.	.	.	.	.	.	.	.	.	.	.	.	.	.	.	.	.	.	.	.	.	.	.	.	.	.	.	.	.	.	.	.
1407405	A	N	N	G	N	N	N	.	.	.	.	.	.	G	G	G	G	N	N	G	G	G	G	N	N	G	G	G	G	G	G	N	N	N	N	N	N	N	N	G	G	G	N	G	G	G
1407497	C	N	N	T	N	N	N	T	T	T	.	.	.	T	T	T	T	T	T	T	T	T	T	T	T	.	T	T	T	T	T	T	T	T	T	T	T	T	T	T	N	T	T	T	T	T
1407625	G	N	N	N	C	N	N	C	C	C	.	.	.	C	C	C	C	C	C	C	C	C	C	C	C	C	C	C	C	C	C	C	C	C	C	C	C	C	C	C	C	C	C	C	C	C
1412911	T	N	N	N	G	N	N	.	.	.	.	.	.	G	G	G	G	G	G	G	G	G	G	G	G	G	G	G	G	G	G	G	G	G	G	N	G	G	G	G	G	G	G	G	G	G
1413741	T	N	N	C	C	N	N	.	.	.	.	.	.	C	C	C	C	C	C	C	C	C	C	C	C	C	C	C	C	C	C	C	C	C	C	C	C	C	C	C	C	C	C	C	C	C
1418508	A	N	N	N	N	G	N	.	.	.	.	.	.	.	.	.	G	G	G	G	G	G	G	G	G	G	G	G	G	.	G	G	G	G	G	N	G	.	G	G	G	G	.	.	.	.
1418909	G	N	N	A	A	N	A	.	.	.	.	.	.	A	A	A	A	A	A	A	A	A	A	A	A	A	A	A	A	A	A	A	A	A	A	N	A	A	A	A	A	A	A	.	.	A
1423459	C	N	N	N	T	N	T	.	.	.	.	.	.	T	T	T	T	T	T	T	T	T	T	.	T	T	T	T	T	T	T	T	T	T	T	T	.	.	.	T	T	T	T	T	T	T
1427069	A	N	N	N	G	N	N	G	G	G	.	.	.	G	G	G	T	G	G	G	G	G	G	G	G	G	G	G	G	G	G	G	G	G	G	N	G	G	G	G	G	G	G	G	G	G
1427794	A	N	N	G	N	N	N	.	.	N	.	.	.	G	G	G	G	G	G	G	G	G	G	G	G	G	G	G	G	G	G	G	G	G	G	G	G	N	G	G	G	G	G	G	G	G
1429811	T	N	N	C	N	N	N	.	.	N	.	.	.	C	C	C	C	C	C	C	C	C	C	C	C	C	C	C	C	C	C	C	C	C	C	C	C	C	C	C	C	C	C	.	.	C
1434743	C	N	N	.	.	T	N	.	.	N	.	.	.	.	.	.	.	.	T	T	T	T	.	.	T	.	.	.	.	.	.	T	.	.	.	T	.	T	.	T	.	.	.	.	.	.
1435642	A	N	N	C	C	N	C	.	.	N	.	.	.	C	C	C	C	C	C	C	C	C	C	C	C	C	C	C	C	C	C	C	C	C	C	N	C	N	C	C	C	C	C	C	C	C
1438589	A	N	N	N	G	N	N	.	.	N	.	.	.	G	G	G	G	G	G	G	G	G	G	G	G	G	G	G	G	G	G	G	G	G	G	N	G	N	G	N	G	G	N	G	N	G
1440088	G	N	N	A	A	N	A	.	.	.	.	.	.	A	A	A	A	A	A	A	A	A	A	A	A	A	A	A	A	A	A	A	A	A	A	N	A	A	A	A	A	A	A	A	A	A
1440810	C	N	T	.	.	N	N	.	.	.	.	.	.	.	.	.	.	.	.	.	.	.	.	.	.	.	.	.	.	.	.	.	.	.	.	T	.	.	.	.	.	.	.	.	.	.
1441233	T	N	N	C	C	N	N	C	C	N	.	.	.	C	C	C	C	C	C	C	C	C	C	C	C	C	C	C	C	C	C	C	C	C	C	C	C	C	C	C	C	C	C	C	C	C
1444887	G	N	N	A	N	N	N	.	.	.	.	.	.	.	.	.	.	.	.	.	.	.	.	.	.	.	.	.	.	.	.	.	.	.	.	N	.	.	.	.	.	.	.	.	.	.
1447656	C	N	N	T	T	N	N	T	T	T	.	.	T	T	T	T	T	T	T	T	T	T	T	T	T	T	T	T	T	T	T	T	T	T	T	T	T	T	T	N	T	T	T	T	T	T
1449023	T	N	N	N	N	G	.	.	.	N	.	.	.	.	.	.	G	G	.	.	.	.	.	.	.	.	.	.	.	.	.	G	G	G	.	.	.	.	.	.	.	.	.	.	.	.
1451493	C	.	N	N	.	G	N	.	.	.	.	.	.	.	.	.	.	G	.	.	.	.	T	.	.	T	T	G	G	G	G	T	.	.	T	N	T	.	T	.	.	.	.	.	.	.
1451496	C	G	N	N	.	.	N	.	.	.	.	.	.	.	.	.	.	G	.	.	.	.	.	.	.	.	.	G	G	G	G	.	.	.	.	N	.	.	.	.	.	.	.	.	.	.
1451673	T	N	N	N	C	N	N	.	.	.	.	.	.	.	.	.	.	.	.	.	.	.	.	.	.	.	.	.	.	.	.	.	.	.	.	.	.	.	.	.	.	.	.	.	.	.
1452552	A	N	N	N	G	N	N	.	.	N	.	.	.	G	G	G	G	G	G	G	G	G	N	G	G	N	G	G	G	N	G	N	G	G	G	N	G	G	G	G	G	N	G	G	G	G
1455078	C	N	N	T	T	N	N	T	T	T	.	.	.	T	T	T	T	T	T	T	T	T	T	T	T	T	T	T	T	T	T	T	T	T	T	T	T	T	T	T	T	T	T	T	T	T
1456610	C	N	N	T	T	N	N	T	T	N	.	.	T	T	T	T	N	T	N	N	N	N	N	N	T	T	T	T	T	N	T	N	T	T	T	N	T	T	T	N	N	T	T	T	T	T
1458161	A	N	N	G	N	N	N	.	.	.	.	.	.	G	G	G	N	G	N	N	N	N	G	N	G	G	G	G	G	N	G	N	G	G	G	N	G	G	G	G	N	G	G	G	G	G
1459010	T	N	N	C	C	N	N	C	C	C	.	.	C	C	C	C	C	C	C	C	C	C	C	C	C	C	C	C	C	C	C	C	C	C	C	N	C	C	C	C	C	C	C	C	C	C
1466947	G	N	N	N	N	N	C	C	C	N	.	.	.	C	C	C	C	C	C	C	C	C	C	C	C	C	C	C	C	C	C	C	C	C	C	N	C	C	C	C	C	C	C	C	C	C
1473908	A	N	N	C	N	N	N	.	.	.	.	.	.	C	C	C	C	C	C	C	C	C	C	C	C	C	C	C	C	C	C	C	C	C	C	N	C	C	C	C	C	C	C	C	C	C
1474497	T	N	N	N	C	N	N	.	.	.	.	.	.	C	C	C	C	C	C	C	C	C	C	C	C	C	C	C	C	C	C	N	C	C	C	N	N	N	N	N	N	N	C	.	.	C
1474537	T	N	N	C	C	N	N	.	.	.	.	.	.	C	C	C	A	C	A	A	A	A	C	A	C	C	C	C	C	A	C	A	C	C	C	N	C	C	C	C	C	A	C	C	C	C
1474780	C	N	N	T	T	N	N	.	.	.	.	.	.	T	T	T	T	T	T	T	T	T	T	T	T	T	T	T	T	T	T	T	T	T	T	N	T	T	T	T	T	T	T	T	T	T
1475628	T	N	N	C	N	N	N	.	.	.	.	.	.	C	C	C	C	C	C	C	C	C	C	C	C	C	C	C	C	C	C	C	C	C	C	N	C	C	C	C	C	C	C	C	C	C
1475879	G	N	N	A	N	N	N	.	.	.	.	.	.	.	.	.	.	.	.	.	.	.	.	.	.	.	.	.	.	.	.	.	.	.	.	N	.	.	.	.	.	.	.	.	.	.
1481714	G	N	N	A	A	N	N	.	.	.	.	.	.	A	A	A	A	A	A	A	A	A	A	A	A	A	A	A	A	A	A	A	A	A	N	N	A	A	A	A	A	N	A	A	A	A
1485154	T	N	N	.	.	C	N	.	.	.	.	.	.	.	.	.	C	C	.	.	.	.	C	C	C	C	.	C	C	C	C	C	C	C	C	N	.	C	.	C	.	.	.	.	.	.
1486080	G	N	N	T	.	N	N	.	.	.	.	.	.	.	.	.	.	.	A	A	A	A	.	.	.	.	.	.	.	.	.	.	.	.	.	N	.	.	.	.	.	.	.	.	.	.
1490190	C	T	N	T	T	N	T	T	T	T	.	.	.	T	T	T	T	T	N	N	N	N	T	T	T	T	T	T	T	T	T	T	T	T	T	T	T	.	T	T	T	T	T	N	T	N
1490632	C	G	N	G	G	N	G	.	.	.	.	.	.	G	G	G	G	G	G	G	G	G	G	G	G	G	G	G	G	G	G	G	G	G	G	G	G	G	G	G	G	G	G	G	G	G
1490898	C	N	N	T	N	N	N	.	.	.	.	.	.	.	.	.	T	.	.	.	.	.	.	.	.	.	.	.	.	.	.	.	.	.	.	.	.	.	.	.	.	.	.	.	.	.
1491867	G	N	N	N	N	C	N	.	.	N	.	.	.	.	.	.	.	.	.	.	.	.	.	.	.	.	.	.	.	.	.	.	.	.	.	.	.	.	.	.	.	.	.	.	.	.
1510344	G	A	N	.	.	N	N	.	.	N	.	.	.	.	.	.	.	.	.	.	.	.	.	.	.	.	.	.	.	.	.	.	.	.	.	.	.	.	.	.	.	.	.	.	.	.
1510658	C	N	N	T	T	N	N	.	.	.	.	.	.	T	T	T	T	T	T	T	T	T	T	T	T	T	T	T	T	T	T	T	T	T	T	N	T	T	T	T	T	T	T	.	.	T
1516815	G	N	N	A	N	N	N	A	A	N	.	.	A	A	A	A	A	A	A	A	A	A	A	A	A	A	A	A	A	A	A	A	A	A	A	N	N	A	N	N	N	N	A	A	A	A
1520146	T	N	N	C	C	N	N	C	C	C	.	.	.	C	C	C	C	C	C	C	C	C	C	C	C	C	C	C	C	C	C	C	C	C	C	N	C	C	C	C	C	C	C	C	C	C
1523629	T	N	N	C	N	N	C	C	C	C	.	.	C	C	C	C	C	C	C	C	C	C	C	C	C	C	C	C	C	C	C	C	C	C	C	C	C	C	C	C	C	C	C	C	C	C
1533025	T	N	N	C	C	N	N	.	.	.	.	.	.	C	C	C	C	C	C	C	C	C	C	C	C	C	C	C	C	C	C	C	C	C	C	N	C	N	C	C	C	C	C	C	C	C
1534908	T	N	N	G	G	N	N	G	G	G	.	.	G	G	G	G	G	G	G	G	G	G	G	G	G	G	G	G	G	G	G	G	G	G	G	N	G	G	G	G	G	G	G	G	G	G
1535570	T	G	N	G	N	N	N	G	G	G	.	.	G	G	G	G	N	G	G	G	G	G	N	G	G	N	G	G	G	G	G	N	G	G	G	N	G	G	G	N	N	G	G	G	G	G
1543191	A	N	N	G	G	N	N	.	.	.	.	.	.	G	G	G	G	G	G	G	G	G	G	G	G	G	G	G	G	G	G	G	G	G	G	N	G	G	N	G	G	G	N	G	G	G
1549304	G	N	N	T	T	N	T	T	T	T	.	.	T	T	T	T	T	T	T	T	T	T	T	T	T	T	T	T	T	T	T	T	T	T	T	N	T	T	T	T	T	T	T	T	T	T
1549562	T	N	N	C	C	N	N	.	.	.	.	.	.	C	C	C	C	C	C	C	C	C	C	C	C	C	C	C	C	C	C	C	C	C	C	N	C	C	C	C	C	C	C	C	C	C
1550744	C	G	N	.	.	N	N	.	.	.	.	.	.	.	.	.	.	.	.	.	.	.	.	.	.	.	.	.	.	.	.	.	.	.	.	.	.	.	.	.	.	.	.	.	.	.
1558869	T	N	N	.	.	C	.	.	.	.	.	.	.	.	.	.	.	C	C	C	C	C	C	C	C	C	C	C	C	C	C	C	C	C	C	N	C	.	C	C	C	.	.	.	.	.
1566400	T	N	N	N	C	N	N	.	.	C	.	.	.	C	C	C	C	C	C	C	C	C	C	C	C	C	C	C	C	C	C	C	C	C	C	N	C	C	C	C	C	C	C	C	C	C
1569271	T	N	N	C	C	N	N	.	.	C	.	.	.	C	C	C	C	C	C	C	C	C	C	C	C	C	C	C	C	C	C	C	C	C	C	C	C	C	C	C	C	C	C	C	C	C
1570381	G	N	N	A	A	N	N	.	.	.	.	.	.	A	A	A	A	A	A	A	A	A	A	A	A	A	A	A	A	A	A	A	A	A	A	A	A	A	A	A	A	A	A	.	.	A
1570636	G	N	N	.	N	C	N	.	.	.	.	.	.	.	.	.	.	.	.	.	.	.	.	.	.	.	.	.	.	.	.	.	.	.	.	.	.	.	.	.	.	.	.	.	.	.
1570669	T	N	N	.	N	G	N	.	.	.	.	.	.	.	.	.	.	.	.	.	.	.	.	.	.	.	.	.	.	.	.	.	.	.	.	.	.	.	.	.	.	.	.	.	.	.
1570768	T	N	N	.	.	C	.	.	.	.	.	.	.	.	.	.	C	C	C	C	C	C	C	C	C	C	C	C	C	C	C	C	C	C	C	N	N	C	C	C	C	C	.	.	.	.
1571994	A	C	N	N	C	N	N	.	.	.	.	.	.	C	C	C	C	.	C	C	C	C	C	C	C	C	.	.	.	C	.	C	C	C	C	C	C	C	C	.	C	.	C	C	C	C
1573854	T	N	N	N	C	N	N	.	.	.	.	.	.	C	C	C	C	C	C	C	C	C	C	C	C	C	C	C	C	C	C	C	C	C	C	C	C	C	C	C	N	C	C	C	C	C
1580411	C	N	N	T	T	N	N	.	.	.	.	.	.	T	T	T	T	T	T	T	T	T	T	T	T	T	T	T	T	T	T	T	T	T	T	T	T	T	T	T	T	T	T	.	.	T
1581575	T	N	N	N	C	N	N	.	.	.	.	.	.	C	C	C	C	C	C	C	C	C	C	C	C	C	C	C	C	C	C	C	C	C	C	C	C	C	C	C	C	C	C	C	C	C
1581860	T	N	N	N	G	N	N	G	G	G	.	.	G	G	G	G	G	G	G	G	G	G	G	G	G	G	G	G	G	G	G	G	G	G	G	G	G	G	G	G	G	G	G	G	G	G
1584649	T	N	N	C	N	N	N	.	.	.	.	.	.	C	C	C	C	C	C	C	C	C	C	C	C	C	C	C	C	C	C	C	C	C	C	N	C	C	C	C	C	C	C	C	C	C
1594043	A	N	N	C	C	N	N	C	C	C	.	C	C	C	C	C	T	C	C	C	C	C	C	C	C	C	C	C	C	C	C	T	C	C	C	N	C	C	C	C	C	C	C	N	C	C
1594385	T	N	N	C	C	N	N	.	.	.	.	.	.	C	C	C	C	C	C	C	C	C	C	C	C	C	C	C	C	C	C	C	C	C	C	N	C	C	C	C	C	C	C	N	C	C
1595460	T	N	N	A	A	N	N	.	.	.	.	.	.	A	A	A	A	A	A	A	A	A	A	A	A	A	A	A	A	A	A	A	A	A	A	N	A	A	A	A	N	A	A	N	A	A
1599356	A	N	N	C	N	N	N	.	.	.	.	.	.	C	C	C	C	C	C	C	C	C	C	C	C	C	C	C	C	C	C	C	C	C	C	N	C	C	C	C	C	C	C	C	C	C
1600848	A	N	N	N	G	N	N	G	G	G	.	.	.	G	G	G	G	G	G	G	G	G	G	G	G	G	G	G	G	G	G	G	G	G	G	N	G	G	G	N	G	G	G	G	G	G
1602722	G	N	N	T	N	N	N	.	.	.	.	.	.	.	.	.	T	T	T	T	T	T	T	T	T	T	T	T	T	T	T	T	T	T	T	T	T	T	T	T	T	T	T	.	.	.
1602788	G	N	N	C	N	N	N	.	.	.	.	.	.	C	C	C	C	C	C	C	C	C	C	C	C	C	C	C	C	C	C	C	C	C	C	N	C	C	C	C	C	C	C	C	C	C
1603045	C	N	N	A	.	N	N	.	.	.	.	.	.	.	.	.	.	.	.	.	.	.	.	.	.	.	.	.	.	.	.	.	.	.	.	N	.	.	.	.	.	.	.	.	.	.
1606428	T	N	N	C	N	N	N	.	.	N	.	.	.	C	C	C	C	C	C	C	C	C	C	C	C	C	C	C	C	C	C	C	C	C	C	C	C	C	C	C	C	C	C	.	.	C
1609386	A	N	N	C	N	N	N	.	.	.	.	.	.	C	C	C	C	C	C	C	C	C	C	C	C	C	C	C	C	C	C	C	C	C	C	C	C	C	C	C	C	C	C	C	C	C
1610638	A	N	N	G	N	N	N	.	.	.	.	.	.	G	G	G	G	G	G	G	G	G	G	G	G	G	G	G	G	G	G	G	G	G	G	N	G	G	G	G	G	G	G	G	G	G
1613247	G	N	N	A	N	N	N	.	.	N	.	.	.	A	A	A	A	A	A	A	A	A	A	A	A	A	A	A	A	A	A	A	A	A	A	N	A	N	A	N	N	N	N	.	.	A
1619640	G	.	N	.	.	A	N	.	.	N	.	.	.	.	.	.	.	.	A	A	A	A	.	.	.	A	A	.	.	A	.	.	A	A	A	.	A	.	A	A	.	A	.	.	.	.
1620994	T	N	N	G	G	N	N	.	.	.	.	.	.	G	G	G	G	G	G	G	G	G	G	G	G	G	G	G	G	G	G	G	G	G	G	G	G	G	G	G	G	G	G	G	G	G
1621152	A	N	N	G	.	N	N	.	.	N	.	.	.	.	.	.	.	.	.	.	.	.	.	.	.	.	.	.	.	.	.	.	.	.	.	N	.	.	.	.	.	.	.	.	.	.
1623166	C	N	N	T	T	N	N	T	T	T	.	.	T	T	T	T	N	T	T	T	T	T	T	T	T	N	N	N	N	T	N	N	T	T	N	N	N	T	T	T	T	T	T	T	T	T
1627640	A	N	N	C	C	N	N	C	C	C	.	.	C	C	C	C	N	C	C	C	C	C	C	C	C	N	N	N	N	C	N	N	C	C	N	N	C	C	C	C	C	C	C	C	C	C
1627978	T	N	N	C	N	N	N	.	.	N	.	.	.	C	C	C	N	C	C	C	C	C	C	C	.	N	N	N	N	.	N	N	C	C	N	N	C	C	C	C	C	C	C	C	C	C
1630494	T	N	N	N	C	N	N	.	.	.	.	.	.	C	C	C	C	C	C	C	C	C	C	C	C	C	C	C	C	C	C	C	C	C	C	C	C	C	C	C	C	C	C	C	C	C
1642756	C	T	N	N	T	N	N	.	.	.	.	.	.	T	T	T	N	N	N	N	N	N	N	N	N	T	N	N	N	N	N	N	N	N	T	N	T	T	T	N	T	N	T	.	.	T
1644483	T	N	N	C	C	N	N	C	C	N	.	.	C	C	C	C	N	N	N	N	N	N	N	N	N	N	N	N	N	N	N	N	N	N	N	N	N	N	N	N	N	N	C	C	C	C
1645299	G	N	N	T	N	N	N	T	T	T	.	.	T	T	T	T	N	N	N	N	N	N	N	N	N	N	N	N	N	N	N	N	N	N	N	N	N	N	N	N	N	N	T	T	T	T
1647441	A	N	N	N	G	N	N	.	.	N	.	.	.	G	G	G	N	N	N	N	N	N	N	N	N	G	N	N	N	N	N	N	N	N	N	N	G	G	G	G	N	G	G	G	G	G
1648982	A	N	N	G	G	N	N	.	.	N	.	.	.	G	G	G	N	N	N	N	N	N	N	N	N	G	N	N	N	N	N	N	N	N	N	N	G	G	G	G	G	N	G	G	G	G
1650875	T	N	N	A	A	N	N	A	A	A	.	.	A	A	A	A	A	N	A	A	A	A	A	N	N	A	N	N	N	N	N	N	N	N	A	N	A	A	A	N	A	A	A	A	A	A
1652077	G	N	N	.	N	A	N	.	.	.	.	.	.	.	.	.	A	A	A	A	A	A	A	A	A	.	A	A	A	A	A	A	A	A	.	N	A	N	A	A	A	A	.	.	.	.
1655144	T	N	N	N	A	N	A	.	.	N	.	.	.	A	A	A	A	A	A	A	A	A	A	A	A	A	A	A	A	A	A	A	A	A	A	N	A	A	A	A	A	A	A	A	A	A
1656413	T	N	N	C	C	N	N	C	C	C	.	.	C	C	C	C	C	C	C	C	C	C	C	C	C	C	C	C	C	C	C	C	C	C	C	N	C	C	C	N	C	C	C	C	C	C
1657335	A	N	N	G	N	N	N	.	.	.	.	.	.	G	G	G	G	G	G	G	G	G	G	G	G	G	G	G	G	G	G	G	G	G	G	N	G	G	G	G	G	G	G	.	.	G
1658081	C	N	N	T	N	N	N	T	T	N	.	.	.	T	T	T	T	T	T	T	T	T	T	T	T	T	T	T	T	T	T	T	T	T	T	N	T	T	T	T	T	T	T	T	T	T
1658897	T	N	N	C	N	N	N	.	.	C	.	.	.	C	C	C	C	C	C	C	C	C	C	C	C	C	C	C	C	C	C	C	C	C	C	N	C	C	C	C	C	C	C	C	C	C
1658967	G	N	N	A	A	N	A	.	.	A	.	.	.	A	A	A	A	A	A	A	A	A	A	A	A	A	A	A	A	A	A	A	A	A	A	N	A	A	A	A	A	A	A	A	A	A
1660010	A	N	N	G	G	N	N	.	.	.	.	.	.	G	G	G	G	G	G	G	G	G	G	G	G	G	G	G	G	G	G	G	G	G	G	N	G	N	G	G	G	G	G	G	G	G
1664205	T	N	N	C	N	N	N	C	C	N	.	.	C	C	C	C	C	C	C	C	C	C	C	C	C	C	C	C	C	C	C	C	C	C	C	C	C	C	C	C	C	C	C	C	C	C
1668708	A	G	N	G	G	N	N	.	.	.	.	.	.	G	G	G	G	G	G	G	G	G	G	G	G	G	G	G	G	G	G	G	G	G	G	N	G	G	G	N	G	G	G	G	G	G
1674867	T	N	N	C	N	N	N	.	.	.	.	.	.	C	C	C	C	C	C	C	C	C	C	C	C	C	C	C	C	C	C	C	C	C	C	N	C	C	C	C	C	C	C	C	C	C
1676957	T	N	N	N	G	N	N	.	.	.	.	.	.	G	G	G	G	G	G	G	G	G	G	G	G	G	G	G	G	G	G	G	G	G	G	G	G	G	G	G	G	G	G	G	G	G
1677608	C	N	N	T	T	N	N	.	.	N	.	.	.	T	T	T	T	T	T	T	T	T	T	T	T	T	T	T	T	T	T	T	T	T	T	.	T	T	T	T	T	T	T	T	T	T
1677894	G	N	N	A	N	N	N	.	.	.	.	.	.	A	A	A	A	A	A	A	A	A	A	A	A	A	A	A	A	A	A	A	A	A	A	A	A	A	A	A	A	A	A	A	A	A
1681283	T	N	N	C	C	N	N	.	.	.	.	.	.	C	C	C	C	C	.	.	.	.	C	C	C	C	C	C	C	C	C	C	C	C	C	N	C	C	C	C	C	C	C	C	C	C
1688593	A	N	N	C	N	N	N	.	.	.	.	.	.	C	C	C	C	C	C	C	C	C	C	C	C	C	C	C	C	C	C	C	C	C	C	C	N	N	N	C	C	C	C	C	C	C
1688659	G	N	N	C	C	N	N	.	.	.	.	.	.	C	C	C	C	C	N	N	N	N	C	C	C	C	C	C	C	C	C	C	N	N	C	N	C	C	C	C	C	C	C	C	C	C
1693797	A	.	G	.	.	N	N	.	.	.	.	.	.	.	.	N	.	.	.	.	.	.	.	.	.	.	.	.	.	.	.	.	.	.	.	N	.	.	.	.	.	.	.	.	.	.
1693803	C	.	G	.	.	N	.	.	.	.	.	.	.	.	.	N	.	.	.	.	.	.	.	.	.	.	.	.	.	.	.	.	.	.	.	N	.	.	.	.	.	.	.	.	.	.
1696032	A	N	N	N	G	N	N	G	G	G	.	.	G	G	G	N	G	G	G	G	G	G	G	G	G	G	G	G	G	G	G	G	G	G	G	N	G	G	G	G	G	G	G	G	G	G
1696977	A	N	N	G	N	N	N	.	.	G	.	.	.	G	G	N	G	G	G	G	G	G	G	G	G	G	G	G	G	G	G	G	G	G	G	N	G	G	G	G	G	G	G	G	G	G
1697052	A	N	N	C	C	N	N	.	.	.	.	.	.	C	C	N	C	C	C	C	C	C	C	C	C	C	C	C	C	C	C	C	C	C	C	N	C	C	C	C	C	C	C	C	C	C
1698759	G	N	N	A	N	N	A	A	A	N	.	.	A	A	A	N	A	A	A	A	A	A	A	A	A	A	A	A	A	A	A	A	A	A	A	N	N	A	A	N	A	N	A	A	A	A
1707712	T	N	N	N	C	N	N	.	.	.	.	.	.	C	C	N	N	N	N	N	N	N	N	C	N	N	N	N	N	N	N	N	N	N	N	N	N	N	N	N	C	C	C	N	C	C
1710275	G	N	N	N	A	N	N	.	.	N	.	.	.	A	A	A	N	N	N	N	N	N	N	A	N	N	N	N	N	N	N	N	N	N	N	N	N	N	N	N	A	A	A	A	A	A
1711196	C	N	T	N	.	N	N	.	.	.	.	.	.	.	.	.	.	.	.	.	.	.	.	.	.	.	.	.	.	.	.	.	.	.	.	.	.	.	.	.	.	.	.	.	.	.
1714735	G	N	N	A	N	N	N	.	.	A	.	.	.	A	A	A	A	A	A	A	A	A	A	A	A	A	A	A	A	A	A	A	A	A	A	A	A	A	A	A	A	A	A	A	A	A
1716017	G	N	N	A	A	N	N	.	.	.	.	.	.	A	A	A	A	A	A	A	A	A	A	A	A	A	A	A	A	A	A	A	A	A	A	A	A	A	A	A	A	A	A	A	A	A
1718009	A	N	N	C	C	N	N	.	.	.	.	.	.	C	C	C	C	C	C	C	C	C	C	C	C	C	C	C	C	C	C	C	C	C	C	N	C	C	C	C	C	C	C	.	.	C
1718558	C	N	N	N	A	N	N	.	.	.	.	.	.	A	A	A	A	A	A	A	A	A	A	A	A	A	N	A	A	A	A	A	A	A	A	N	N	N	N	N	N	N	A	A	A	A
1721447	T	N	N	C	C	N	N	C	C	C	.	.	C	C	C	C	C	C	C	C	C	C	C	C	C	C	C	C	C	C	C	C	C	C	C	N	C	C	C	C	C	C	C	C	C	C
1725257	A	N	N	C	C	N	N	.	.	.	.	.	.	C	C	C	C	C	C	C	C	C	C	C	C	C	C	C	C	C	C	C	C	C	C	C	C	C	C	C	C	C	C	C	C	C
1725880	C	N	N	A	N	N	N	A	A	A	.	.	.	A	A	A	N	A	N	N	N	N	A	A	A	A	A	A	A	A	A	A	A	A	A	A	A	A	A	A	N	A	A	A	A	A
1726419	T	N	N	C	C	N	N	.	.	C	.	.	.	C	C	C	C	C	C	C	C	C	C	C	C	C	C	C	C	C	C	C	C	C	C	C	C	C	C	C	C	C	C	C	C	C
1730856	A	N	N	N	G	N	N	.	.	G	.	.	.	G	G	G	N	G	N	N	N	N	G	G	G	G	N	G	G	G	G	G	G	G	G	N	N	N	N	N	N	N	G	G	G	G
1733691	T	N	N	C	C	N	N	C	C	C	.	.	C	C	C	C	C	C	C	C	C	C	C	C	C	C	C	C	C	C	C	C	C	C	C	N	C	C	C	C	C	C	C	C	C	C
1734572	A	N	N	G	G	N	N	.	.	G	.	.	.	G	G	G	G	G	G	G	G	G	G	G	G	G	G	G	G	G	G	G	G	G	G	G	G	G	G	N	G	G	G	G	G	G
1739490	C	N	N	N	T	N	N	.	.	.	.	.	.	T	T	T	T	T	T	T	T	T	T	T	T	T	T	T	T	T	T	T	T	T	T	N	N	N	N	N	N	N	T	T	T	T
1740333	G	N	N	.	N	T	N	.	.	N	.	.	.	.	.	.	.	.	.	.	.	.	.	.	.	.	.	.	.	.	.	.	.	.	.	.	.	.	.	.	.	.	.	.	.	.
1744123	G	N	N	T	T	N	N	.	.	.	.	.	.	T	T	T	.	.	.	.	.	.	.	.	.	.	.	.	.	.	.	.	.	.	.	N	T	.	T	.	.	.	T	T	T	T
1748047	A	N	N	C	N	N	N	.	.	C	.	.	.	C	C	C	C	C	C	C	C	C	.	C	C	C	C	C	C	C	C	C	C	C	C	N	C	C	C	N	C	C	C	C	C	C
1748488	A	N	N	G	N	N	N	G	G	N	.	.	G	G	G	G	G	G	G	G	G	G	G	G	G	G	G	G	G	G	G	G	G	G	G	N	G	G	G	G	G	G	G	G	G	G
1753034	T	N	N	C	C	N	N	.	.	.	.	.	.	C	C	C	N	C	N	N	N	N	C	N	N	C	C	C	C	C	C	C	C	C	C	N	N	C	N	N	C	C	C	C	N	C
1758149	C	N	N	T	T	N	N	.	.	.	.	.	.	T	T	T	T	T	T	T	T	T	T	T	T	T	T	T	T	T	T	T	T	T	T	T	T	T	T	T	T	T	T	T	T	T
1760052	A	N	N	G	G	N	N	.	.	.	.	.	.	G	G	G	G	G	G	G	G	G	G	G	G	G	G	G	G	G	G	G	G	G	G	G	G	G	G	G	G	G	G	G	G	G
1761075	A	N	N	G	G	N	N	.	.	N	.	.	.	G	G	G	G	G	G	G	G	G	G	G	G	G	G	G	G	G	G	G	G	G	G	G	N	G	N	G	G	G	G	G	G	G
1762706	T	C	N	C	N	N	N	.	.	C	.	.	.	C	C	C	N	N	N	N	N	N	C	N	C	C	C	C	C	C	C	C	C	C	N	N	C	C	C	C	N	C	C	C	C	C
1767044	A	N	N	N	G	N	N	G	G	G	.	.	G	G	G	G	G	G	G	G	G	G	G	N	G	G	G	G	G	G	G	G	G	G	G	G	N	G	N	G	N	N	G	G	G	G
1772780	G	N	N	N	A	N	N	.	.	.	.	.	.	A	A	A	A	A	A	A	A	A	A	A	A	A	A	A	A	A	A	A	A	A	A	N	A	A	A	A	A	A	A	A	A	A
1776299	A	N	N	G	G	N	N	.	.	.	.	.	.	G	G	G	G	G	G	G	G	G	G	G	G	G	G	G	G	G	G	G	G	G	G	N	G	G	G	G	G	G	G	.	.	G
1778340	G	N	N	A	A	N	N	.	.	.	.	.	.	A	A	A	N	A	N	N	N	N	A	A	A	A	A	A	A	A	A	N	A	A	N	N	A	A	A	A	A	A	A	A	A	A
1784102	A	N	N	T	T	N	N	.	.	.	.	.	.	T	T	T	N	T	N	N	N	N	T	T	T	T	T	T	T	T	T	N	T	T	N	N	T	T	T	T	T	T	T	T	T	T
1786842	T	N	N	C	C	N	C	C	C	N	.	C	C	C	C	C	C	N	C	C	C	C	C	N	C	C	C	C	C	C	C	C	C	C	C	N	C	C	C	C	C	C	C	C	C	C
1786909	C	N	N	A	N	N	N	A	A	N	.	A	A	A	A	A	A	N	A	A	A	A	A	N	A	A	A	A	A	A	A	A	A	A	A	N	A	A	A	A	A	A	A	A	A	A
1788588	T	N	N	C	C	N	N	.	.	.	.	.	.	C	C	C	C	C	C	C	C	C	C	C	C	C	C	C	C	C	C	C	C	C	C	C	C	C	C	C	C	C	C	C	C	C
1790808	G	N	N	T	T	N	N	.	.	T	.	.	.	T	T	T	T	T	T	T	T	T	N	T	T	T	N	N	N	T	N	T	T	T	N	N	T	.	T	T	T	T	T	T	T	T
1793063	T	N	N	N	G	N	N	.	.	.	.	.	.	G	G	G	G	G	G	G	G	G	G	G	G	G	G	G	G	G	G	G	G	G	G	N	G	G	G	G	G	G	G	N	N	G
1793496	A	N	N	N	G	N	N	.	.	.	.	.	.	G	G	G	G	G	G	G	G	G	G	G	G	G	G	G	G	G	N	G	G	G	G	N	G	N	G	N	N	G	G	N	G	G
1797986	C	N	N	N	T	N	N	T	T	T	.	.	.	T	T	T	G	G	G	G	G	G	G	G	G	G	G	G	G	G	G	G	G	G	G	N	G	G	G	T	G	G	G	T	T	T
1798189	G	N	N	A	A	N	N	A	A	A	.	.	A	A	A	A	A	A	A	A	A	A	A	A	A	A	A	A	A	A	A	A	A	A	A	N	N	N	N	N	N	N	N	A	A	A
1798923	T	N	N	N	C	N	N	.	.	N	.	.	.	C	C	C	C	C	C	C	C	C	C	C	C	C	C	C	C	C	C	C	C	C	C	N	C	C	C	C	C	C	C	C	C	C
1799392	T	N	N	N	C	N	N	.	.	C	.	.	.	C	C	C	C	C	C	C	C	C	C	C	C	C	C	C	.	C	.	C	C	C	C	N	C	C	C	C	C	C	C	C	C	C
1807904	T	N	N	C	C	N	N	.	.	C	.	.	.	C	C	C	C	C	C	C	C	C	C	C	C	C	C	C	C	C	C	C	C	C	C	C	C	C	C	C	C	C	C	C	C	C
1810053	A	N	N	G	G	N	N	G	G	N	.	.	.	G	G	G	G	G	G	G	G	G	G	G	G	G	G	G	G	G	G	G	G	G	G	N	G	G	G	N	G	G	G	G	G	G
1812453	C	N	N	T	N	N	N	.	.	.	.	.	.	T	T	T	T	T	T	T	T	T	T	T	T	T	T	T	T	T	T	T	T	T	T	N	T	T	T	T	T	T	T	T	T	T
1816439	G	N	N	A	A	N	A	A	A	A	.	.	.	A	A	A	A	A	A	A	A	A	A	A	A	A	A	A	A	A	A	A	A	A	A	A	A	A	A	N	A	A	A	A	A	A
1818510	T	N	N	N	C	N	N	.	.	.	.	.	.	C	C	C	C	C	C	C	C	C	C	C	C	C	C	C	C	C	C	C	C	C	C	N	C	C	C	C	C	C	C	C	C	C
1819954	T	N	N	C	C	N	N	C	C	C	.	.	.	C	C	C	C	C	C	C	C	C	C	C	C	C	C	C	C	C	C	C	C	C	C	C	C	N	C	C	C	C	C	C	C	C
1824168	G	N	N	N	T	N	N	T	T	T	.	.	T	T	T	T	T	T	T	T	T	T	T	T	T	T	T	T	T	T	T	T	T	T	T	N	N	T	N	T	T	N	N	T	T	T
1827436	T	N	N	C	N	N	N	.	.	N	.	.	.	C	C	C	C	C	C	C	C	C	C	C	C	C	C	C	C	C	C	C	C	C	C	N	C	C	C	C	C	C	C	C	C	C
1830242	G	N	N	N	.	T	N	.	.	.	.	.	.	.	.	.	T	T	T	T	T	T	T	T	T	T	T	T	T	T	T	T	T	T	T	N	T	T	T	T	T	.	.	.	.	.
1831181	T	N	N	C	C	N	N	.	.	N	.	.	.	C	C	C	C	C	C	C	C	C	C	C	C	C	C	C	C	C	C	C	N	C	C	C	C	C	C	C	C	C	C	C	C	C
1833853	A	N	N	G	G	N	N	.	.	.	.	.	.	G	G	G	G	G	G	G	G	G	G	G	G	G	G	G	G	G	G	G	G	G	G	G	G	G	G	G	G	G	G	G	G	G
1836941	A	N	N	N	T	N	N	.	.	.	.	.	.	T	T	T	T	T	T	T	T	T	T	T	T	T	T	T	T	T	T	T	T	T	T	N	T	T	T	T	T	T	T	T	T	T
1837973	T	N	N	C	C	N	N	.	.	.	.	.	.	C	C	C	C	C	C	C	C	C	C	C	C	C	C	C	C	C	C	C	C	C	C	N	N	N	N	C	C	C	C	C	C	C
1838360	A	N	N	G	G	N	G	.	.	.	.	.	.	G	G	G	G	G	G	G	G	G	G	G	G	G	G	G	G	G	G	G	G	G	G	N	G	G	G	G	G	G	G	G	G	G
1839505	T	N	N	C	C	N	N	C	C	N	.	.	C	C	C	C	C	C	C	C	C	C	C	C	C	C	C	C	C	C	C	C	C	C	C	N	C	C	C	C	C	C	C	C	C	C
1841269	C	N	N	T	N	N	N	.	.	N	.	.	.	T	T	T	T	T	T	T	T	T	T	T	T	T	T	T	T	T	T	T	T	T	T	N	T	T	T	T	T	T	T	T	T	T
1841320	T	N	N	C	N	N	N	C	C	N	.	.	.	C	C	C	C	C	C	C	C	C	C	C	C	C	C	C	C	C	C	C	C	C	C	C	C	C	C	C	C	C	C	C	C	C
1841507	T	N	N	C	C	N	N	.	.	.	.	.	.	.	.	.	C	C	C	C	C	C	C	C	C	C	C	C	C	C	C	C	C	C	C	N	C	C	C	C	C	C	C	.	.	.
1841585	G	N	N	N	C	N	N	.	.	N	.	.	.	.	.	.	N	N	N	N	N	N	C	N	N	N	C	N	N	N	N	N	N	N	C	N	N	N	N	N	N	C	N	.	.	.
1843097	C	N	N	T	T	N	T	.	.	.	.	.	.	T	T	T	T	T	T	T	T	T	T	T	T	T	T	T	T	T	T	T	T	T	T	N	T	T	T	T	T	T	T	T	T	T
1844764	G	N	N	A	A	N	N	.	.	N	.	.	.	A	A	A	A	A	A	A	A	A	A	A	A	A	A	A	A	A	A	A	A	A	A	A	A	A	A	A	A	A	A	A	A	A
1847605	T	G	N	N	G	N	G	.	.	N	.	.	.	G	G	G	G	G	G	G	G	G	G	G	G	G	G	G	A	G	A	G	G	G	G	N	G	G	G	G	G	G	G	G	G	G
1847805	C	N	N	N	T	N	N	.	.	.	.	.	.	T	T	T	N	T	T	T	T	T	T	T	T	T	T	T	T	T	T	T	T	T	T	N	T	T	T	T	T	T	T	T	T	T
1849276	T	N	N	C	N	N	N	.	.	.	.	.	.	C	C	C	C	C	C	C	C	C	C	C	C	C	C	C	C	C	C	C	C	C	C	C	C	C	C	C	C	C	C	C	C	C
1852078	C	N	N	.	N	T	N	.	.	.	.	.	.	.	.	.	.	.	.	.	.	.	.	.	.	.	.	.	.	.	.	.	.	.	.	N	.	.	.	.	.	.	.	.	.	.
1852117	G	N	N	.	N	C	N	.	.	N	.	.	.	.	.	.	.	.	.	.	.	.	.	.	.	.	.	.	.	.	.	.	.	.	.	N	.	.	.	.	.	.	.	.	.	.
1858206	T	N	N	C	N	N	N	.	.	.	.	.	.	C	C	C	C	C	C	C	C	C	C	C	C	C	C	C	C	C	C	C	C	C	C	N	C	C	C	C	C	C	C	C	C	C
1861335	A	N	N	G	G	N	N	.	.	.	.	.	.	G	G	G	G	G	G	G	G	G	G	G	G	G	G	G	G	G	G	G	G	G	G	N	G	G	G	G	G	G	G	G	G	G
1867757	T	N	N	C	C	N	N	.	.	N	.	.	.	C	C	C	C	C	C	C	C	C	C	C	C	C	C	C	C	C	C	C	C	C	C	N	C	C	C	C	C	C	C	C	C	C
1869177	T	N	N	C	C	N	N	.	.	.	.	.	.	C	C	C	C	C	C	C	C	C	C	C	C	C	C	C	C	C	C	C	C	C	C	N	C	C	C	C	C	C	C	C	C	C
1869913	T	N	N	C	N	N	N	C	C	N	.	.	C	C	C	C	C	C	C	C	C	C	C	C	C	C	C	C	C	C	C	C	C	C	C	N	C	C	C	C	C	C	C	C	C	C
1869928	T	N	N	A	N	N	N	A	A	N	.	.	A	A	A	A	A	A	A	A	A	A	A	A	A	A	A	A	A	A	A	A	A	A	A	N	A	A	A	A	A	A	A	A	A	A
1870572	T	N	N	N	C	N	N	.	.	.	.	.	.	C	C	C	C	C	C	C	C	C	C	C	C	C	C	C	C	C	C	C	C	C	C	C	N	N	N	N	N	C	C	C	C	C
1873033	G	N	N	N	A	N	N	.	.	A	.	.	.	A	A	A	A	A	A	A	A	A	A	A	A	A	A	A	A	A	A	A	A	A	A	A	N	A	A	A	A	A	A	A	A	A
1873121	G	N	N	A	.	N	N	.	.	.	.	.	.	.	.	.	.	.	.	.	.	.	.	.	.	.	.	.	.	.	.	.	.	.	.	.	.	.	.	.	.	.	.	.	.	.
1873263	T	N	N	G	G	N	N	.	.	N	.	.	.	G	G	G	G	G	G	G	G	G	G	G	G	G	G	G	G	G	G	G	G	G	G	G	G	G	G	G	G	G	G	G	G	G
1874778	T	.	N	.	.	G	N	.	.	.	.	.	.	.	.	.	.	.	.	.	.	.	.	.	.	.	.	.	.	.	.	.	.	.	.	.	.	.	.	.	.	.	.	.	.	.
1874812	T	N	N	C	N	N	N	.	.	C	.	.	.	C	C	C	C	C	C	C	C	C	C	C	C	C	C	C	C	C	C	C	C	C	C	N	C	C	C	C	C	C	C	C	C	C
1883283	A	N	G	.	N	N	.	.	.	.	.	.	.	.	.	.	.	.	.	.	.	.	.	.	.	.	.	.	.	.	.	.	.	.	.	.	.	.	.	.	.	.	.	.	.	.
1883323	C	N	T	.	.	N	.	.	.	.	.	.	.	.	.	.	.	.	.	.	.	.	.	.	.	.	.	.	.	.	.	.	.	.	.	T	.	.	.	.	.	.	.	.	.	.
1884308	T	N	N	C	C	N	N	.	.	.	.	.	.	C	C	C	C	C	C	C	C	C	C	C	C	C	C	C	C	C	C	C	C	C	C	N	C	C	C	C	C	C	C	C	C	C
1884634	T	N	N	C	C	N	C	.	.	.	.	.	.	C	C	C	C	C	C	C	C	C	C	C	C	C	C	C	C	C	C	C	N	N	C	N	C	C	C	N	N	C	C	C	C	C
1884857	T	N	N	C	C	N	N	.	.	.	.	.	.	C	C	C	C	C	C	C	C	C	C	C	C	C	C	C	C	C	C	C	C	C	C	C	C	C	C	C	C	C	C	C	C	C
1887894	A	N	N	G	N	N	N	G	G	G	.	.	.	G	G	G	G	G	G	G	G	G	G	G	G	G	G	G	G	G	G	G	G	G	G	G	G	G	G	G	G	G	G	G	G	G
1890963	T	A	N	A	A	N	N	A	A	A	.	.	.	A	A	A	A	A	A	A	A	A	A	A	A	A	A	A	A	A	A	A	A	A	A	A	A	A	A	A	A	A	A	A	A	A
1895870	G	.	N	.	.	A	N	.	.	.	.	.	.	.	.	.	A	A	A	A	A	A	A	A	A	.	.	.	.	.	.	.	A	A	.	.	.	A	.	.	A	.	.	.	.	.
1903718	T	N	N	N	C	N	N	.	.	N	.	.	.	C	C	C	N	N	N	N	N	N	N	N	N	C	N	N	N	N	N	C	N	N	N	N	N	N	N	N	N	N	C	C	C	C
1904313	C	T	N	T	T	N	N	T	T	T	.	.	T	T	T	T	T	T	N	N	N	N	N	N	N	N	N	N	N	N	N	.	N	N	N	T	T	N	N	N	N	T	N	T	T	T
1908900	A	N	N	N	G	N	N	.	.	.	.	.	.	G	G	G	G	G	N	N	N	N	N	G	N	N	G	G	G	N	G	N	N	N	N	N	N	N	N	N	N	G	N	G	G	G
1916657	G	N	N	A	A	N	N	.	.	N	.	.	.	A	A	A	A	A	A	A	A	A	N	A	A	N	A	A	A	A	A	A	A	A	A	N	A	A	A	A	A	A	N	A	A	A
1917353	C	N	N	N	T	N	N	.	.	N	.	.	.	T	T	T	N	N	N	N	N	N	N	N	T	N	N	N	N	N	N	T	N	N	N	N	T	T	T	T	T	T	N	T	T	T
1917968	T	N	N	C	N	N	N	.	.	.	.	.	.	C	C	C	N	N	N	N	N	N	N	N	C	N	N	N	N	N	N	C	N	N	N	N	C	C	C	C	C	C	N	.	.	C
1918808	T	N	N	C	C	N	N	C	C	C	.	.	C	C	C	C	C	C	C	C	C	C	N	C	C	N	C	N	N	C	N	N	C	C	C	N	C	C	C	N	C	C	N	C	C	C
1921283	A	N	N	N	G	N	G	G	G	G	.	G	G	G	G	G	G	G	G	G	G	G	G	G	G	G	G	G	G	G	G	G	G	G	N	N	G	N	G	N	G	N	G	G	G	G
1925264	G	N	N	N	A	N	N	.	.	N	.	.	.	.	.	.	N	N	.	.	.	.	N	N	N	N	N	N	N	N	N	.	N	N	.	N	N	N	N	N	N	N	N	.	.	.
1926588	C	N	N	N	T	N	N	.	.	.	.	.	.	T	T	T	T	T	T	T	T	T	T	T	T	T	T	T	T	T	T	T	T	T	T	N	T	T	T	T	T	T	T	T	T	T
1930097	C	N	N	G	.	N	N	.	.	.	.	.	.	.	.	.	.	.	.	.	.	.	.	.	.	.	.	.	.	.	.	.	.	.	.	.	.	.	.	.	.	.	.	.	.	.
1930910	T	N	N	G	G	N	G	.	.	G	.	.	.	G	G	G	G	G	G	G	G	G	G	G	G	G	G	G	G	G	G	G	G	G	G	G	G	G	G	G	G	G	G	G	G	G
1932770	G	N	N	A	A	N	N	.	.	.	.	.	.	A	N	N	A	A	A	A	A	A	A	A	A	A	A	A	A	A	A	A	A	A	A	A	A	A	A	A	A	A	A	A	A	A
1934601	G	N	N	A	A	N	N	A	A	A	.	A	A	A	A	A	A	A	A	A	A	A	A	A	A	A	A	A	A	A	A	A	A	A	A	N	A	A	A	A	A	A	A	A	A	A
1935385	T	N	N	C	C	N	N	.	.	N	.	.	.	C	C	C	C	C	C	C	C	C	C	C	C	C	C	C	C	C	C	C	C	C	C	N	N	N	N	N	N	N	C	C	C	C
1938120	A	N	N	N	G	N	N	.	.	.	.	.	.	G	G	G	G	G	G	G	G	G	G	G	G	G	G	G	G	G	G	G	G	G	G	N	G	G	G	G	G	G	G	G	G	G
1940653	T	N	N	N	G	N	N	G	G	G	.	.	.	G	G	N	G	G	A	A	A	A	G	G	G	G	G	G	G	G	G	G	G	G	G	N	G	G	G	G	G	G	G	G	G	G
1945517	A	N	N	C	C	N	N	.	.	C	.	.	.	C	C	C	C	C	C	C	C	C	C	C	C	C	C	C	C	C	C	C	C	C	C	C	C	C	C	C	C	C	C	N	N	C
1949001	G	N	N	N	T	N	T	.	.	.	.	.	.	T	T	T	T	T	T	T	T	T	T	T	T	T	T	T	T	T	T	T	T	T	T	N	T	T	T	T	T	T	T	T	T	T
1950523	G	N	N	T	T	N	N	.	.	.	.	.	.	T	T	T	T	T	T	T	T	T	T	T	T	T	T	T	T	T	T	T	T	T	T	N	N	N	N	N	N	N	T	T	T	T
1951330	G	N	N	N	A	N	N	.	.	N	.	.	.	A	A	A	A	A	A	A	A	A	A	A	A	A	A	A	A	A	A	A	A	A	A	N	A	A	A	A	A	A	A	A	A	A
1952312	A	N	G	N	N	N	N	.	.	.	.	.	.	.	.	.	.	.	.	.	.	.	.	.	.	.	.	.	.	.	.	.	.	.	.	.	.	.	.	.	.	.	.	.	.	.
1958892	A	N	N	G	N	N	N	.	.	.	.	.	.	G	G	G	G	G	G	G	G	G	G	G	G	G	G	G	G	G	G	G	G	G	G	N	N	G	G	G	G	G	G	G	G	G
1965382	T	N	N	C	N	N	N	.	.	N	.	.	.	C	C	C	C	C	C	C	C	C	C	C	C	C	C	C	C	C	C	C	C	C	C	N	C	C	C	C	C	C	C	C	C	C
1972230	T	N	N	C	C	N	N	.	.	.	.	.	.	C	C	C	C	C	C	C	C	C	C	C	C	C	C	C	C	C	C	C	C	C	C	C	C	C	C	C	C	C	C	C	C	C
1973148	T	N	N	C	C	N	N	.	.	.	.	.	.	C	C	C	C	C	C	C	C	C	C	C	C	C	C	C	C	C	C	C	C	C	C	C	C	C	C	C	C	C	C	C	C	N
1973253	T	N	N	C	N	N	N	C	C	C	.	.	C	C	C	C	C	C	C	C	C	C	C	C	C	.	C	C	C	C	C	C	C	C	C	N	C	C	C	C	C	C	C	C	C	C
1973807	A	N	N	G	G	N	N	.	.	.	.	.	.	G	G	G	G	G	G	G	G	G	G	G	G	G	G	G	G	G	G	G	G	G	G	N	G	G	G	G	N	G	G	G	G	G
1974676	A	N	N	G	N	N	N	.	.	G	.	.	.	G	G	G	G	G	G	G	G	G	N	G	G	G	G	G	G	G	G	G	G	G	G	N	G	G	G	G	G	G	G	G	G	G
1975420	T	N	N	C	N	N	N	.	.	.	.	.	.	C	C	C	C	C	G	G	G	G	G	C	C	G	C	C	C	C	C	G	C	C	C	C	C	C	C	N	N	C	C	C	C	C
1977588	G	N	N	.	.	T	N	.	.	.	.	.	.	.	.	.	.	.	.	.	.	.	.	.	.	.	.	.	.	.	.	.	.	.	.	.	.	.	.	.	T	.	.	.	.	.
1981590	C	N	N	N	G	N	N	G	G	G	.	.	G	G	G	G	G	G	G	G	G	G	G	G	G	G	G	G	G	G	G	G	G	G	G	N	G	G	G	G	G	G	G	G	G	G
1984795	C	N	N	T	N	N	N	.	.	N	.	.	.	T	T	T	T	N	T	T	T	T	T	T	T	T	T	T	T	T	T	N	T	T	T	N	N	N	N	N	N	N	T	T	T	T
1987369	A	N	N	G	N	N	N	.	.	.	.	.	.	G	G	G	G	G	G	G	G	G	G	G	G	G	G	G	G	G	G	G	G	G	G	G	G	G	G	G	G	G	G	G	G	G
1987980	A	N	N	C	C	N	N	.	.	.	.	.	.	C	C	C	C	C	C	C	N	N	C	C	C	C	C	C	C	C	C	C	C	C	C	N	N	N	N	N	C	N	C	C	C	C
1988166	T	N	N	C	C	N	N	.	.	.	.	.	.	C	C	C	C	C	C	C	C	C	C	C	C	C	C	C	C	C	C	C	C	C	C	C	C	C	C	C	C	C	C	C	C	C
1993918	C	T	N	T	T	N	N	.	.	.	.	.	.	T	T	T	N	T	N	N	N	N	T	N	T	N	T	T	T	N	T	N	N	N	N	N	N	N	T	T	N	N	T	.	.	T
1994884	C	N	N	N	G	N	N	.	.	N	.	.	.	G	G	G	N	G	N	N	N	N	G	N	G	N	G	G	G	N	G	N	N	N	N	N	G	G	G	G	N	N	G	G	G	G
1996675	A	N	N	G	N	N	N	.	.	.	.	.	.	G	G	G	G	G	G	G	G	G	G	G	G	G	G	G	G	G	G	G	G	G	G	N	G	G	G	G	G	G	G	G	G	G
1996829	G	N	N	.	N	A	N	.	.	.	.	.	.	.	.	.	.	A	A	A	A	A	.	A	A	.	.	.	.	A	.	A	.	.	A	N	.	.	.	A	A	.	A	.	.	.
1998185	A	N	N	G	G	N	N	.	.	.	.	.	.	G	G	G	G	G	G	G	G	G	G	G	G	G	G	G	G	G	G	G	G	G	G	G	G	G	G	G	G	G	G	G	G	G
2001757	T	N	C	N	.	N	N	.	.	.	.	.	.	.	.	.	.	.	.	.	.	.	.	.	.	.	.	.	.	.	.	.	.	.	.	.	.	.	.	.	.	.	.	.	.	.
2001763	A	N	T	N	N	N	N	.	.	N	.	.	.	.	.	.	.	.	.	.	.	.	.	.	.	.	.	.	.	.	.	.	.	.	.	G	.	.	.	.	.	.	.	.	.	.
2006619	A	N	N	T	T	N	N	.	.	.	.	.	.	T	T	T	T	T	T	T	T	T	T	T	T	T	T	T	T	T	T	T	T	T	T	N	T	T	T	T	T	T	T	T	T	T
2010711	G	N	N	N	T	N	N	.	.	.	.	.	.	T	T	T	T	T	T	T	T	T	T	T	T	T	T	T	T	T	T	T	T	T	T	N	T	T	T	T	N	T	N	T	T	T
2020687	T	N	N	C	N	N	N	.	.	N	.	.	.	.	.	.	.	.	.	.	.	.	.	.	.	.	.	.	.	.	.	.	.	.	.	.	.	.	.	.	.	.	.	.	.	.
2020690	C	N	N	T	N	N	N	.	.	N	.	.	.	.	.	.	.	.	.	.	.	.	.	.	.	.	.	.	.	.	.	.	.	.	.	.	.	.	.	.	.	.	.	.	.	.
2029898	T	N	N	C	N	N	N	.	.	.	.	.	.	C	C	C	C	C	C	C	C	C	C	C	C	C	C	C	C	C	C	C	C	C	C	C	C	C	C	C	C	C	C	C	C	C
2034585	C	N	N	T	.	N	.	.	.	.	.	.	.	.	.	.	.	.	.	.	.	.	.	.	.	.	.	.	.	.	.	.	.	.	.	N	.	.	.	.	.	.	.	.	.	.
2036301	G	N	N	A	A	N	N	.	.	N	.	.	.	A	A	A	A	A	A	A	A	A	A	A	A	A	A	A	A	A	A	A	A	A	A	N	A	A	A	A	N	A	A	A	A	A
2036735	T	N	N	C	C	N	N	C	C	C	.	.	C	C	C	C	C	C	C	C	C	C	C	C	C	C	C	C	C	C	C	C	C	C	C	N	C	C	C	C	C	C	C	C	C	C
2041228	C	N	N	A	A	N	N	.	.	.	.	.	.	A	A	A	A	A	A	A	A	A	A	A	A	A	A	A	A	A	A	A	A	A	A	N	A	A	A	A	A	A	A	A	A	A
2042870	C	T	N	T	T	N	N	T	T	N	.	.	T	T	T	T	T	T	T	T	T	T	T	T	T	T	T	T	T	T	T	T	T	T	T	N	T	N	T	T	T	T	T	T	T	T
2044147	T	N	N	C	C	N	N	C	C	C	.	.	.	C	C	C	C	.	C	C	C	C	C	C	C	C	C	C	C	C	C	C	.	.	C	N	C	N	C	C	.	C	C	C	C	C
2046735	T	N	N	C	C	N	N	.	.	.	.	.	.	.	.	.	C	C	C	C	C	C	C	C	C	C	C	C	C	C	C	C	C	C	C	C	C	C	C	N	C	C	N	.	.	.
2046781	A	N	N	G	N	N	N	.	.	.	.	.	.	G	G	G	G	G	G	G	G	G	G	G	G	G	G	G	G	G	G	G	G	G	G	G	G	G	G	G	G	G	G	G	G	G
2047359	G	N	N	A	A	N	N	.	.	A	.	.	.	A	A	A	A	A	A	A	A	A	A	A	A	A	A	A	A	A	A	A	A	A	A	N	A	A	A	A	A	A	A	A	A	A
2048942	T	N	N	N	C	N	N	.	.	.	.	.	.	C	C	C	C	C	C	C	C	C	C	C	C	C	C	C	C	C	C	C	C	C	C	C	C	C	C	C	C	C	C	C	C	C
2049919	G	N	N	N	A	N	N	.	.	A	.	.	.	A	A	A	A	A	A	A	A	A	A	A	A	A	A	A	A	A	A	A	A	A	A	N	A	A	A	A	A	A	A	A	A	A
2052461	C	N	N	T	N	N	N	.	.	.	.	.	.	T	T	T	T	T	T	T	T	T	T	T	T	T	T	T	T	T	T	T	T	T	T	T	T	T	T	N	T	T	T	T	T	T
2054603	C	N	N	N	T	N	N	.	.	T	.	.	.	T	T	T	T	T	T	T	T	T	.	.	.	.	.	.	.	.	.	.	T	T	.	.	T	.	T	T	.	.	.	T	T	T
2054858	T	N	N	.	.	C	.	.	.	.	.	.	.	.	.	.	C	.	.	.	.	.	.	.	.	.	.	.	.	C	.	.	C	C	C	N	C	.	C	.	C	C	C	.	.	.
2055729	A	N	N	N	T	N	N	T	T	T	.	.	T	T	N	N	T	T	T	T	T	T	T	T	T	T	T	T	T	T	T	T	T	T	T	N	T	T	T	N	T	T	T	T	T	N
2056429	A	N	N	G	N	N	N	.	.	.	.	.	.	G	G	G	G	G	G	G	G	G	G	G	G	G	G	G	G	G	G	G	G	G	G	G	G	G	G	G	G	G	G	G	G	G
2062693	G	N	N	C	N	N	N	.	.	.	.	.	.	C	C	C	C	C	C	C	C	C	C	C	C	C	C	C	C	C	C	C	C	C	C	C	C	C	C	C	C	C	C	C	C	C
2064459	G	N	N	N	A	N	A	.	.	.	.	.	.	A	A	A	A	A	A	A	A	A	A	A	A	A	A	A	A	A	A	A	A	A	A	A	A	A	A	A	A	A	A	A	A	A
2066521	A	N	N	N	C	N	N	.	.	.	.	.	.	.	.	.	.	.	.	.	.	.	.	.	.	.	.	.	.	.	.	.	.	.	.	.	.	.	.	.	.	.	.	.	.	.
2066556	C	N	N	.	A	N	N	.	.	.	.	.	.	.	.	.	.	.	.	.	.	.	.	.	.	.	.	.	.	.	.	.	.	.	.	.	.	.	.	.	.	.	.	.	.	.
2069739	T	N	N	C	C	N	N	.	.	.	.	.	.	C	C	C	C	C	C	C	C	C	C	C	C	C	C	C	C	C	C	C	C	C	C	N	N	N	N	C	C	N	N	C	C	C
2073207	T	N	N	C	N	N	N	.	.	.	.	.	.	C	C	C	C	C	C	C	C	C	C	C	C	C	C	C	C	C	C	C	C	C	C	N	C	C	C	C	C	C	C	C	C	C
2073695	G	N	N	A	A	N	N	.	.	.	.	.	.	A	A	A	A	A	A	A	A	A	A	A	A	A	A	A	A	A	A	A	A	A	A	N	A	A	A	A	N	N	N	A	A	A
2077336	T	G	N	G	G	N	N	G	G	G	.	G	G	G	G	G	G	G	G	G	G	G	G	G	G	G	G	G	G	G	G	G	G	G	G	N	G	G	G	G	G	G	G	G	G	G
2078107	C	N	N	G	N	N	G	.	.	N	.	.	.	G	G	G	G	G	G	G	G	G	G	G	G	G	G	G	G	G	G	G	G	G	G	N	G	G	G	G	G	G	G	G	G	G
2082431	T	N	N	N	C	N	N	.	.	N	.	.	.	C	C	C	.	C	C	C	C	C	C	C	C	C	C	C	C	C	C	C	C	C	C	N	C	N	C	C	C	C	C	.	.	C
2085362	A	N	N	G	G	N	N	.	.	N	.	.	.	G	G	G	G	G	G	G	G	G	G	G	G	G	G	G	G	G	G	G	G	G	G	N	G	G	G	G	G	G	G	.	.	G
2085500	A	N	N	C	C	N	N	.	.	.	.	.	.	C	C	C	C	C	C	C	C	C	C	C	C	C	C	C	C	C	C	C	C	C	C	N	C	C	C	C	C	C	C	C	C	C
2086276	G	.	N	A	.	N	N	.	.	.	.	.	.	.	.	.	.	.	.	.	.	.	.	.	A	.	.	.	.	.	.	.	.	.	.	.	.	.	.	.	.	.	.	.	.	.
2089409	G	N	N	T	T	N	N	.	.	N	.	.	.	T	T	T	T	T	T	T	T	T	N	T	T	N	T	T	T	T	T	N	T	T	N	N	T	T	T	T	T	T	T	T	T	T
2090102	G	N	N	T	T	N	N	.	.	.	.	.	.	T	T	T	T	T	T	T	T	T	T	T	T	T	T	T	T	T	.	T	T	T	T	N	T	T	T	T	T	T	.	.	.	T
2093814	A	N	N	C	N	N	N	.	.	.	.	.	.	C	C	C	C	C	C	C	C	C	C	C	C	C	C	C	C	C	C	C	C	C	C	N	C	C	C	C	C	C	C	C	C	C
2098337	G	N	N	T	.	N	N	.	.	.	.	.	.	.	.	.	.	.	.	.	.	.	.	.	.	.	.	.	.	.	.	.	.	.	.	.	.	.	.	.	.	.	.	.	.	.
2099188	A	N	N	N	N	N	G	.	.	N	.	.	.	G	G	G	G	G	G	G	G	G	G	G	G	G	G	G	G	G	N	G	G	G	G	N	N	G	N	N	N	G	G	G	G	G
2099427	A	N	N	N	C	N	N	.	.	.	.	.	.	C	C	C	C	C	C	C	C	C	C	C	C	C	C	C	C	C	C	C	C	C	C	N	C	C	C	C	C	C	C	C	C	C
2107867	A	N	N	C	C	N	C	.	.	.	.	.	.	C	C	C	T	T	C	C	C	C	C	C	N	C	C	C	C	T	C	C	T	T	T	N	C	N	C	N	C	T	C	C	C	C
2109124	A	N	N	T	T	N	N	.	.	.	.	.	.	T	T	T	T	T	T	T	T	T	T	T	T	T	T	T	T	T	T	T	T	T	T	N	T	N	T	N	T	T	T	T	T	T
2114496	C	N	N	T	T	N	T	.	.	T	.	.	.	T	T	T	T	T	T	T	T	T	T	T	T	T	T	T	T	T	N	T	T	T	T	N	T	N	T	N	T	T	T	T	T	T
2116031	T	N	N	C	N	N	N	.	.	.	.	.	.	C	C	C	C	C	C	C	C	C	C	C	C	C	C	C	C	C	N	C	C	C	C	C	C	N	C	N	C	C	C	.	.	C
2116097	T	N	N	N	A	N	N	.	.	N	.	.	.	A	A	A	A	A	N	A	A	A	A	A	A	A	A	A	A	A	N	A	A	A	A	N	N	N	N	N	N	N	A	A	A	A
2117322	T	N	N	A	.	N	N	.	.	N	.	.	.	.	.	.	.	.	.	.	.	.	.	.	.	.	.	.	.	.	N	.	.	.	.	N	N	N	.	.	.	.	.	.	.	.
2117808	A	N	N	T	N	N	T	.	.	.	.	.	.	T	T	T	T	N	T	T	T	T	T	T	N	N	T	T	T	N	N	N	T	T	T	N	N	N	T	N	N	N	T	T	T	T
2119172	T	.	N	.	.	C	N	.	.	.	.	.	.	.	.	.	.	C	C	C	C	C	C	C	.	C	C	C	N	.	N	C	C	C	C	C	C	.	C	N	C	C	.	.	.	.
2119359	C	N	N	G	N	N	N	.	.	.	.	.	.	G	G	G	G	G	G	G	G	G	G	G	G	G	G	G	G	G	N	G	G	G	G	N	G	G	G	N	G	G	G	G	G	G
2120448	A	N	N	T	N	N	N	.	.	N	.	.	.	T	T	T	T	T	T	T	T	T	T	T	T	T	T	T	T	T	N	T	T	T	T	N	T	N	T	N	N	T	T	T	T	T
2126161	A	N	N	C	N	N	N	.	.	.	.	.	.	C	C	C	C	C	N	N	N	N	C	C	C	C	N	C	C	C	C	C	C	C	C	N	C	C	C	N	N	N	C	C	C	C
2126325	G	N	N	A	A	N	A	.	.	.	.	.	.	A	A	A	A	A	A	A	A	A	A	A	A	A	A	A	A	A	A	A	A	A	A	N	A	A	A	N	A	A	A	A	A	A
2131931	T	N	N	G	N	N	N	G	G	G	.	.	G	G	G	G	G	G	G	G	G	G	G	G	G	G	G	G	G	G	G	G	G	G	G	G	G	G	G	G	G	G	G	G	G	G
2137949	T	N	N	C	C	N	N	.	.	.	.	.	.	C	C	C	C	C	C	C	C	C	C	C	C	C	C	C	C	C	C	C	C	C	C	N	C	C	C	C	C	C	C	C	C	C
2139539	G	N	N	T	T	N	N	.	.	.	.	.	.	T	T	T	T	T	T	T	T	T	T	T	T	T	T	T	T	T	T	T	T	T	T	N	T	T	T	T	T	T	T	T	T	T
2141802	A	N	N	G	.	N	.	.	.	.	.	.	.	.	.	.	G	G	G	G	G	G	G	G	G	G	G	G	G	G	G	G	G	G	G	N	G	G	G	G	G	G	G	.	.	.
2145123	A	N	N	N	G	N	N	.	.	.	.	.	.	G	G	G	G	G	G	G	G	G	G	G	G	G	G	G	G	G	G	G	G	G	G	G	N	N	N	N	G	N	G	G	G	G
2145762	T	N	N	N	C	N	N	C	C	C	.	.	C	C	C	C	C	C	C	C	C	C	C	C	C	C	C	C	C	C	C	C	C	C	C	N	C	C	C	C	C	C	C	C	C	C
2148316	A	N	N	G	.	N	N	.	.	.	.	.	.	.	.	.	N	G	G	G	G	G	G	G	G	G	G	G	G	G	G	G	G	G	G	G	G	N	G	G	G	G	G	.	.	.
2150150	A	N	N	G	G	N	G	.	.	N	.	.	.	G	G	G	N	G	G	G	G	G	G	G	G	G	G	G	G	G	G	G	G	G	G	N	N	G	N	G	G	G	G	G	G	G
2155292	A	N	N	N	G	N	N	.	.	N	.	.	.	G	G	G	N	G	N	N	N	N	G	G	G	N	G	G	G	G	G	N	G	G	G	N	G	G	G	G	G	G	G	G	G	G
2158968	T	N	N	N	C	N	N	.	.	N	.	.	.	C	N	N	N	C	N	N	N	N	C	C	C	C	C	C	C	C	C	C	C	C	N	N	C	C	C	C	C	C	C	C	C	C
2159955	A	N	N	G	G	N	N	.	.	.	.	.	.	.	.	.	N	G	N	N	N	N	G	G	G	G	G	G	G	G	G	G	G	G	G	N	G	N	G	G	G	G	G	.	.	.
2162142	C	N	N	T	T	.	N	.	.	N	.	.	.	T	T	T	N	T	N	N	N	N	.	.	T	.	T	.	.	T	.	A	.	.	.	T	T	.	T	T	T	.	T	T	T	T
2162941	T	N	N	C	N	N	N	C	C	N	.	C	C	C	C	C	N	C	N	N	N	N	C	C	C	C	C	C	C	C	C	C	C	C	C	N	C	C	C	C	C	C	C	C	C	C
2166657	T	N	N	G	N	N	N	.	.	.	.	.	.	G	G	G	G	G	G	G	G	G	G	G	G	G	G	G	G	G	G	G	G	G	G	N	G	G	G	G	G	G	G	G	G	G
2169855	T	N	N	N	C	N	N	C	C	C	.	.	C	C	C	C	C	C	C	C	C	C	N	C	C	N	C	N	N	C	N	C	C	C	N	N	N	C	N	C	N	C	C	C	C	C
2179145	T	C	N	N	C	N	N	.	.	N	.	.	.	C	C	C	C	C	C	C	C	C	C	C	C	C	C	C	C	C	C	C	C	C	C	C	C	C	C	C	C	C	C	.	.	C
2179729	G	N	N	A	A	N	N	.	.	.	.	.	.	A	A	A	A	A	A	A	A	A	A	A	A	A	A	A	A	A	A	A	A	A	A	N	A	A	A	A	A	A	A	A	A	A
2186037	T	N	N	A	A	N	A	A	A	A	.	A	A	A	A	A	A	N	A	A	A	A	A	A	N	N	A	A	A	A	N	N	A	A	A	N	A	A	A	A	A	A	A	A	A	A
2189521	A	N	N	G	G	N	N	.	.	N	.	.	.	G	G	G	G	G	G	G	G	G	G	G	G	G	G	G	G	G	N	G	G	G	G	G	N	G	G	G	G	G	G	G	G	G
2189577	A	N	N	G	N	N	N	G	G	N	.	.	G	G	G	G	G	G	G	G	G	G	G	G	G	G	G	G	G	G	N	G	G	G	G	N	G	G	G	G	G	G	G	G	G	G
2190775	T	N	N	G	G	N	N	.	.	.	.	.	.	G	G	G	G	G	G	G	G	G	G	G	G	G	G	G	G	G	N	G	G	G	.	N	G	N	G	G	G	G	G	G	G	G
2199938	T	N	N	C	C	N	N	.	.	.	.	.	.	C	C	C	C	C	C	C	C	C	C	C	C	C	C	C	C	C	N	C	C	C	C	N	C	C	C	C	C	C	C	C	C	C
2201671	A	N	N	N	G	N	N	G	G	G	.	.	G	G	G	G	G	G	G	G	G	G	G	G	G	G	G	G	G	G	N	G	G	G	G	N	G	N	G	G	G	G	G	G	G	G
2203478	T	N	N	N	C	N	N	C	C	N	.	.	.	C	C	C	C	C	C	C	C	C	C	C	C	C	C	C	C	C	N	C	C	C	C	N	C	C	C	C	N	C	C	C	C	C
2204355	T	N	N	C	C	N	N	.	.	.	.	.	.	C	C	C	C	C	C	C	C	C	C	C	C	C	C	C	C	C	N	C	C	C	C	N	C	C	C	N	C	C	C	C	C	C
2204475	G	A	N	N	A	N	N	.	.	.	.	.	.	A	A	A	A	A	A	A	A	A	A	A	A	A	A	A	A	A	N	A	A	A	A	A	A	A	A	A	A	A	A	A	A	A
2207775	A	N	N	N	T	N	N	.	.	.	.	.	.	T	T	T	T	T	T	T	T	T	T	T	T	T	T	T	T	T	N	T	T	T	T	N	T	T	T	T	T	T	T	T	T	T
2207924	C	N	N	G	G	N	N	.	.	.	.	.	.	G	G	G	N	G	G	G	G	G	N	N	N	N	G	G	G	N	N	N	N	N	N	N	N	N	N	G	N	G	G	G	G	G
2210071	A	N	N	N	C	N	N	.	.	.	.	.	.	C	C	C	C	C	C	C	C	C	C	C	C	C	C	C	C	C	N	C	C	C	C	N	C	C	C	C	C	C	C	.	.	C
2213003	T	N	N	C	N	N	N	.	.	.	.	.	.	C	C	C	C	C	C	C	C	C	C	C	C	C	C	C	C	C	N	C	C	C	C	N	C	C	C	C	N	C	C	.	.	C
2213309	A	N	N	N	G	N	N	.	.	N	.	.	.	G	G	G	G	G	G	G	G	G	G	G	G	G	G	G	G	G	N	G	G	G	G	N	G	G	G	G	G	G	G	G	G	G
2213741	C	N	N	A	A	N	N	.	.	A	.	.	.	A	A	A	A	A	A	A	A	A	A	A	A	A	A	A	A	A	N	A	A	A	A	N	A	A	A	N	N	A	A	A	A	A
2217483	T	N	N	.	G	N	N	.	.	N	.	.	.	.	.	.	.	.	.	.	.	.	.	.	.	.	.	.	.	.	N	.	.	.	.	N	.	.	.	.	.	.	.	.	.	.
2219780	A	N	N	G	G	N	N	G	G	G	.	.	G	G	G	G	G	G	G	G	G	G	G	G	G	G	G	G	G	G	N	G	G	G	G	N	G	G	G	G	N	G	G	G	G	G
2227489	A	N	N	G	.	N	N	.	.	.	.	.	.	.	.	.	G	G	N	N	N	N	G	G	G	G	G	G	G	G	N	G	G	G	G	G	G	N	G	G	G	G	G	.	.	.
2230203	A	N	N	G	G	N	N	.	.	.	.	.	.	G	G	G	G	G	G	G	G	G	G	G	G	G	G	G	G	G	G	G	G	G	G	G	G	G	G	G	G	G	G	G	G	G
2230876	A	N	N	.	.	T	.	.	.	.	.	.	.	.	.	.	.	.	.	.	.	.	.	.	.	T	.	.	.	T	.	.	.	.	.	.	.	.	.	.	T	.	.	.	.	.
2231928	C	N	N	N	T	N	N	.	.	N	.	.	.	T	T	T	T	T	T	T	T	T	T	T	T	T	T	T	T	T	T	T	T	T	T	T	T	N	T	T	T	T	T	T	T	T
2234101	C	N	N	N	A	N	N	.	.	N	.	.	.	.	.	.	N	.	N	N	N	N	N	N	.	.	.	.	.	.	.	N	.	.	.	N	.	N	.	.	.	.	.	.	N	.
2235721	A	N	N	G	G	N	N	G	G	N	.	G	G	G	G	G	G	G	G	G	G	G	G	G	N	G	G	G	G	G	G	G	G	G	G	N	G	N	G	N	N	G	G	G	N	G
2236135	G	N	N	A	N	N	N	.	.	.	.	.	.	A	A	A	A	A	A	A	A	A	A	A	A	A	A	A	A	A	A	A	A	A	A	N	A	N	A	A	A	A	A	A	N	A
2237177	G	N	N	T	T	N	N	.	.	.	.	.	.	T	T	T	T	T	T	T	T	T	T	T	T	T	T	T	T	T	T	T	T	T	T	T	N	N	T	T	T	T	T	T	N	T
2240579	T	N	N	C	C	N	N	.	.	C	.	.	.	N	N	N	C	C	C	C	C	C	C	C	C	C	C	C	C	C	C	C	C	C	C	N	N	N	C	C	C	C	C	N	N	C
2241944	G	N	N	A	A	N	N	A	A	N	.	.	A	N	N	N	A	A	A	A	A	A	A	A	A	A	A	A	A	A	A	A	A	A	A	N	A	N	A	A	A	A	A	N	A	A
2244551	A	G	N	N	N	N	N	.	.	.	.	.	.	N	N	N	G	G	G	N	G	G	G	G	G	G	G	G	N	G	G	G	G	G	G	N	N	N	G	N	N	G	G	N	G	N
2244928	T	N	N	C	C	N	N	.	.	N	.	.	.	N	N	N	C	C	N	N	N	N	C	C	C	C	C	C	C	C	N	C	C	C	C	N	C	N	C	N	C	C	C	N	C	N
2246503	G	N	N	A	A	N	N	.	.	N	.	.	.	N	N	N	N	A	A	A	A	A	A	A	A	A	N	N	N	N	N	N	A	A	A	N	N	N	N	N	A	A	A	A	A	A
2248131	A	N	N	N	G	N	N	.	.	.	.	.	.	N	N	N	N	G	G	G	G	G	G	G	G	G	G	G	G	G	G	G	G	G	G	N	N	N	G	G	G	G	G	N	N	G
2250439	G	A	N	N	A	N	N	.	.	.	.	.	.	N	N	N	A	A	A	A	A	A	A	A	A	A	A	A	A	A	N	N	A	A	A	N	N	N	N	N	N	N	N	N	N	A
2255633	T	N	N	N	C	N	C	C	C	C	.	.	.	C	C	C	C	C	C	C	C	C	C	C	C	C	C	C	C	C	C	C	C	C	C	C	N	N	N	N	C	C	C	C	C	C
2260046	T	N	N	G	N	N	N	G	G	N	.	.	G	G	G	G	G	G	G	G	G	G	G	G	G	G	G	G	G	G	G	G	G	G	G	N	G	N	G	G	G	G	G	G	G	G
2260592	T	N	N	N	C	N	N	.	.	.	.	.	.	C	C	C	C	C	C	C	C	C	C	C	C	C	C	C	C	C	C	C	C	C	C	N	C	N	C	C	C	C	C	C	C	C
2260725	T	N	N	C	C	N	N	.	.	.	.	.	.	C	C	C	C	C	C	C	C	C	C	C	C	C	C	C	C	C	C	C	C	C	C	N	C	N	C	C	C	C	C	C	C	C
2263031	A	N	N	G	N	N	N	.	.	.	.	.	.	G	G	G	G	G	N	G	G	G	G	G	G	G	G	G	G	G	G	G	G	G	G	G	G	N	G	G	G	G	G	G	G	G
2272757	C	N	N	N	T	N	N	T	T	T	.	.	.	T	T	T	T	T	T	T	T	T	T	T	T	T	T	T	T	T	T	T	T	T	T	T	T	T	T	T	T	T	T	T	T	T
2278691	A	N	N	C	C	N	C	.	.	.	.	.	.	C	C	C	C	C	C	C	C	C	C	C	T	C	C	C	C	C	C	C	C	C	C	C	C	N	C	C	C	T	C	C	C	C
2278980	A	N	N	G	G	N	N	.	.	N	.	.	.	G	G	G	G	G	G	G	G	G	G	G	G	G	G	G	G	G	G	G	G	G	G	N	G	N	G	G	G	G	G	G	G	G
2280536	T	C	N	N	C	N	C	.	.	.	.	.	.	C	C	C	C	C	C	C	C	C	C	C	C	C	C	C	C	C	C	C	C	C	C	C	C	C	C	C	C	C	C	C	C	C
2281188	A	N	N	G	G	N	N	.	.	N	.	.	.	G	G	G	G	G	G	G	G	G	G	G	G	G	G	G	G	G	G	G	G	G	G	G	G	G	G	G	G	G	G	.	.	G
2282158	T	N	N	C	C	N	N	C	C	C	.	C	C	C	C	C	C	C	C	C	C	C	C	C	C	C	C	C	C	C	C	C	C	C	C	N	C	C	C	C	C	C	C	C	C	C
2283257	A	N	N	G	N	N	N	.	.	.	.	.	.	.	.	.	G	G	G	G	G	G	G	G	G	G	G	G	G	G	G	G	G	G	G	G	G	G	G	G	G	N	G	.	.	.
2283391	A	N	N	N	G	N	N	.	.	.	.	.	.	G	G	G	G	G	G	G	G	G	G	G	G	G	G	G	G	G	G	G	G	G	G	N	G	G	G	G	G	G	G	G	G	G
2283773	A	N	N	G	G	N	G	G	G	G	.	.	G	G	G	G	G	G	G	G	G	G	G	G	G	G	G	G	G	G	G	G	G	G	G	N	G	G	G	G	G	G	G	G	G	G
2285180	A	N	N	N	T	N	N	.	.	.	.	.	.	T	T	T	T	T	T	T	T	T	T	T	T	T	T	T	T	T	T	T	T	T	T	N	T	T	T	T	N	T	T	T	T	T
2287220	A	N	N	G	G	N	G	.	.	G	.	.	.	G	G	G	G	G	G	G	G	G	G	G	G	G	G	G	G	G	G	G	G	G	G	N	G	G	G	G	G	G	G	G	G	G
2287442	A	N	N	G	G	N	N	G	G	G	.	.	G	G	G	G	G	G	G	G	G	G	G	.	G	G	G	G	G	G	G	G	G	G	G	G	G	G	G	G	G	N	G	G	G	G
2289790	T	N	N	N	C	N	N	C	C	C	.	.	C	C	C	C	N	C	C	C	C	C	C	C	C	C	C	C	C	C	C	C	C	C	C	C	C	C	C	N	C	C	C	C	C	C
2290918	A	N	N	G	G	N	N	G	G	G	.	.	G	G	G	G	G	G	G	G	G	G	G	G	G	G	G	G	G	G	G	G	G	G	G	G	G	G	G	G	G	G	G	G	G	G
2291120	T	N	N	.	.	C	N	.	.	N	.	.	.	.	.	.	C	C	C	C	C	C	C	C	C	C	.	.	.	.	.	C	C	C	C	C	C	C	C	C	C	C	.	.	.	.
2293429	A	N	N	C	C	N	C	.	.	.	.	.	.	C	C	C	C	C	C	C	C	C	C	C	C	C	C	C	C	C	C	C	C	C	C	C	C	C	C	C	C	C	C	C	C	C
2299834	A	N	N	N	G	N	N	.	.	.	.	.	.	G	G	G	G	G	G	G	G	G	G	G	G	G	G	G	G	G	G	G	G	G	G	N	G	G	G	G	G	G	G	G	G	G
2300607	A	N	N	G	G	N	N	.	.	N	.	.	.	G	G	G	G	G	G	G	G	G	G	G	G	G	G	G	G	G	G	G	G	G	G	G	G	G	G	G	G	G	G	G	G	G
2301425	G	N	N	C	C	N	N	.	.	.	.	.	.	C	C	C	C	C	N	N	N	N	C	C	C	C	C	C	C	C	C	C	C	C	C	N	N	N	N	N	C	C	C	C	C	C
2304083	C	N	N	A	N	N	N	.	.	N	.	.	.	A	A	A	A	A	A	A	A	A	A	A	A	A	A	A	A	A	A	A	A	A	A	A	A	A	A	A	A	A	A	A	A	A
2306176	T	N	N	A	N	N	N	.	.	.	.	.	.	A	A	A	A	A	A	A	A	A	A	A	A	A	A	A	A	A	A	A	N	N	A	N	N	N	N	N	N	A	A	A	A	A
2307439	G	N	N	N	C	N	N	.	.	.	.	.	.	C	C	C	C	C	C	C	C	C	C	C	C	C	C	C	C	C	C	N	C	C	C	N	C	C	C	C	C	N	C	C	C	C
2309255	G	N	N	N	C	N	N	.	.	N	.	.	.	C	C	C	C	N	N	N	N	N	C	C	C	C	N	N	N	N	N	C	C	C	C	C	N	N	N	N	N	C	C	C	C	C
2316534	G	N	N	A	A	N	N	.	.	.	.	.	.	A	A	A	A	A	A	A	A	A	A	A	A	A	A	A	A	A	A	A	A	A	A	N	A	N	A	A	A	A	A	A	A	A
2316621	T	N	N	N	G	N	N	.	.	.	.	.	.	G	G	G	G	G	G	G	G	G	G	G	G	G	G	G	G	G	G	G	G	G	G	N	G	N	G	G	G	G	G	G	G	N
2316779	T	N	N	C	C	N	N	.	.	.	.	.	.	C	C	C	C	C	C	C	C	C	C	C	C	C	C	C	C	C	C	C	C	C	C	N	N	N	N	C	C	C	N	C	C	C
2324446	A	N	N	N	G	N	N	.	.	.	.	.	.	G	G	G	G	G	G	G	G	G	G	G	G	G	G	G	G	G	G	G	G	G	G	G	G	G	G	G	G	G	G	G	G	G
2327510	A	N	N	C	N	N	C	C	C	N	.	.	.	C	C	C	N	C	N	N	N	N	C	C	C	C	N	N	N	N	N	C	N	N	C	N	C	C	C	C	C	N	C	C	C	C
2338021	T	N	N	N	C	N	N	.	.	.	.	.	.	C	C	C	C	C	C	C	C	C	C	C	C	C	C	C	C	C	C	C	C	C	C	N	C	C	C	C	C	C	C	C	C	C
2338738	C	N	N	T	T	N	N	.	.	N	.	.	.	T	T	T	T	T	T	T	T	T	T	T	T	T	T	T	T	T	T	T	T	T	T	T	T	T	T	T	T	T	T	T	T	T
2339392	G	N	N	A	A	N	N	.	.	.	.	.	.	A	A	A	A	A	A	A	A	A	A	A	A	A	A	A	A	A	A	A	A	A	A	N	A	A	A	A	A	A	A	A	A	A
2342730	A	N	T	.	.	N	N	.	.	.	.	.	.	.	.	.	.	.	.	.	.	.	.	.	.	.	.	.	.	.	.	.	.	.	.	.	.	.	.	.	.	.	.	.	.	.
2343445	G	.	N	.	N	A	N	.	.	N	.	.	.	.	.	.	.	.	.	.	.	.	.	.	A	.	.	.	.	.	.	.	.	.	.	.	A	.	A	.	.	.	.	.	.	.
2344814	A	N	N	N	G	N	N	G	G	G	.	.	G	G	G	G	.	G	G	G	G	G	G	G	G	G	G	G	G	G	G	G	G	G	G	N	G	G	G	G	G	G	G	G	G	G
2355625	G	N	N	A	A	N	N	A	A	N	.	A	A	A	A	A	A	A	A	A	A	A	A	A	A	A	A	A	A	A	A	A	A	A	A	N	A	A	A	A	A	A	A	A	A	A
2356692	T	N	N	.	N	C	N	.	.	N	.	.	.	.	.	.	.	.	.	.	.	.	.	.	.	.	.	.	.	.	.	.	.	.	.	N	.	.	.	.	.	.	.	.	.	.
2358297	A	N	N	T	N	N	N	.	.	N	.	.	.	T	T	T	T	T	T	T	T	T	T	T	T	T	T	T	T	T	T	T	T	T	T	N	T	T	T	T	T	T	T	T	T	T
2358687	T	C	N	C	N	N	N	.	.	N	.	.	.	C	C	C	C	C	C	C	C	C	C	C	C	C	C	C	C	C	C	C	C	C	C	N	C	C	C	C	C	C	C	C	C	C
2361687	A	G	N	G	G	N	G	.	.	.	.	.	.	.	.	.	G	G	G	G	G	G	G	G	G	G	G	G	G	G	G	G	G	G	G	.	G	G	G	G	G	G	G	.	.	.
2364921	A	N	N	N	G	N	N	.	.	.	.	.	.	G	G	G	G	G	G	G	G	G	G	G	G	G	G	G	G	G	G	G	G	G	G	N	G	G	G	G	G	G	G	G	G	G
2376047	G	N	N	A	N	N	N	.	.	.	.	.	.	A	A	A	A	A	A	A	A	A	A	A	A	A	A	A	A	A	A	A	A	A	A	N	A	A	A	A	A	A	A	A	A	A
2376052	A	N	N	C	N	N	N	.	.	.	.	.	.	.	.	.	C	C	C	C	C	C	C	C	C	C	C	C	C	.	C	C	C	C	C	N	C	N	C	C	C	C	C	.	.	.
2379778	G	N	N	A	A	N	A	.	.	A	.	.	.	A	A	A	A	A	A	A	A	A	A	A	A	A	A	A	A	A	A	A	A	A	A	N	A	A	A	A	A	A	A	A	A	A
2380016	T	N	N	N	C	N	N	.	.	N	.	.	.	C	C	C	C	C	C	C	C	C	C	C	C	C	C	C	C	C	C	C	C	C	C	N	C	C	C	C	C	C	C	C	C	C
2380828	A	N	N	G	N	N	N	.	.	.	.	.	.	G	G	G	G	G	G	G	G	G	G	G	G	G	G	G	G	G	G	G	G	G	G	N	G	G	G	G	G	G	N	G	G	G
2381480	A	N	N	G	G	N	N	.	.	.	.	.	.	G	G	G	G	G	G	G	G	G	G	G	G	G	G	G	G	G	G	G	G	G	G	N	G	G	G	G	G	G	G	G	G	G
2386169	C	N	N	A	N	N	N	.	.	.	.	.	.	A	A	A	A	A	A	A	A	A	A	A	A	A	A	A	A	A	A	A	A	A	A	N	A	A	A	A	A	A	A	A	A	A
2387780	A	N	N	G	N	N	N	.	.	.	.	.	.	.	.	.	.	.	.	.	.	.	.	.	.	.	.	.	.	.	.	.	.	.	.	.	.	.	.	.	.	.	.	.	.	.
2388210	G	N	N	N	C	N	N	.	.	.	.	.	.	C	C	C	C	C	C	C	C	C	C	C	C	C	C	C	C	C	C	C	C	C	C	N	C	C	C	C	C	C	C	C	C	C
2389275	C	A	N	A	N	N	N	A	A	A	.	.	.	A	A	A	A	A	A	A	A	A	A	A	A	A	A	A	A	A	A	A	A	A	A	N	A	A	A	A	A	A	A	A	A	A
2396562	T	N	N	G	G	N	N	G	G	G	.	.	G	G	G	G	G	G	G	G	G	G	G	G	G	G	G	G	G	G	G	G	G	G	G	G	G	G	G	G	G	G	G	G	G	G
2404594	T	N	N	C	C	N	N	C	C	C	.	.	C	C	C	C	C	C	C	C	C	C	C	C	C	C	C	C	C	C	C	C	C	C	C	C	C	C	C	C	C	C	C	C	C	C
2408066	C	N	N	N	T	N	N	.	.	N	.	.	.	T	T	T	T	T	T	T	T	T	T	T	T	T	T	T	T	T	T	T	T	T	T	N	T	T	T	T	T	T	T	T	T	T
2414261	A	N	N	N	C	N	N	C	C	N	.	.	.	C	C	C	C	C	C	C	C	C	C	C	C	C	C	C	C	C	C	C	C	C	C	N	C	C	C	C	C	C	C	C	C	C
2414833	A	N	N	N	G	N	N	G	G	G	.	G	G	G	G	G	G	G	G	G	G	G	G	G	G	G	G	G	G	G	N	G	G	G	G	N	N	N	N	G	N	G	N	G	G	G
2415366	A	N	N	N	G	N	N	.	.	.	.	.	.	G	G	G	G	G	G	G	G	G	G	G	G	G	G	G	G	G	G	G	G	G	G	N	N	G	N	N	G	N	G	G	G	G
2421402	C	N	N	.	.	T	N	.	.	N	.	.	.	.	.	.	.	T	.	.	.	.	.	T	.	.	T	.	.	T	.	.	T	T	.	N	T	T	T	T	T	T	.	.	.	.
2424781	A	N	N	N	G	N	N	.	.	.	.	.	.	G	G	G	N	G	N	N	N	N	G	G	G	G	G	G	G	G	G	N	G	G	G	N	N	N	N	N	N	N	G	G	G	G
2425233	C	N	N	T	T	N	T	.	.	.	.	.	.	T	T	T	N	T	N	N	N	N	T	T	T	T	T	T	T	T	T	T	T	T	T	N	N	N	N	N	N	N	T	T	T	T
2427284	A	N	N	G	N	N	N	.	.	G	.	.	.	G	G	G	N	G	N	N	N	N	G	G	G	G	G	G	G	G	G	G	G	G	G	N	N	N	N	N	N	N	G	G	G	G
2432356	A	N	N	G	G	N	N	G	G	G	.	.	G	G	G	G	N	G	N	N	N	N	G	G	G	G	G	G	G	G	G	G	G	G	G	N	N	N	N	N	N	N	G	G	G	G
2436088	A	N	N	N	C	N	N	C	C	C	.	C	C	C	C	C	N	C	N	N	N	N	C	C	C	C	C	C	C	C	C	C	C	C	C	N	N	N	N	N	N	N	C	C	C	C
2438254	C	N	N	.	N	N	T	.	N	.	.	.	.	.	.	.	.	.	.	.	.	.	.	.	.	.	.	.	.	.	.	.	.	.	.	N	.	.	.	.	.	.	.	.	.	.
2441394	A	N	N	G	G	N	N	.	.	G	.	.	.	G	G	G	G	G	G	G	G	G	G	G	G	G	G	G	G	G	G	G	G	G	G	G	G	G	G	G	G	N	G	G	G	G
2443525	A	N	N	G	G	N	N	.	.	.	.	.	.	G	G	G	G	G	G	G	G	G	G	G	G	G	G	G	G	G	G	G	G	G	G	N	G	G	G	G	G	G	G	G	G	G
2444152	A	N	N	N	G	N	N	.	.	.	.	.	.	G	G	G	G	G	G	G	G	G	G	G	G	G	G	G	G	G	G	G	G	G	G	G	G	G	G	G	G	G	G	G	G	G
2449956	C	N	N	N	G	N	N	.	.	.	.	.	.	G	G	G	G	G	G	G	G	G	G	G	G	G	G	G	G	G	G	G	G	G	G	N	G	G	G	G	G	G	G	G	G	G
2450247	G	N	N	T	T	N	N	T	T	N	.	T	T	T	T	T	T	T	T	T	T	T	T	T	T	T	T	T	T	T	T	T	T	T	T	N	N	N	N	T	T	T	T	T	T	T
2450250	G	N	N	A	A	N	N	A	A	N	.	A	A	A	A	A	A	A	A	A	A	A	A	A	A	A	A	A	A	A	A	A	A	A	A	N	A	A	A	A	A	A	A	N	N	A
2452485	A	N	N	N	G	N	N	.	.	.	.	.	.	.	.	.	.	.	.	.	.	.	.	.	.	.	.	.	.	.	.	.	.	.	.	.	.	.	.	.	.	.	.	.	.	.
2452713	G	N	A	.	N	N	N	.	.	.	.	.	.	.	.	.	.	.	.	.	.	.	.	.	.	.	.	.	.	.	.	.	.	.	.	.	.	.	.	.	.	.	.	.	.	.
2452752	T	N	A	.	.	N	N	.	.	N	.	.	.	.	.	.	.	.	.	.	.	.	.	.	.	.	.	.	C	.	.	.	.	.	.	.	.	.	.	.	.	.	.	.	.	.
2453936	C	T	N	T	T	N	N	.	.	.	.	.	.	T	T	T	T	T	T	T	T	T	T	T	T	T	T	T	T	T	T	T	T	T	T	T	T	T	T	T	T	T	T	T	T	T
2454366	G	N	N	T	T	N	N	T	T	T	.	.	T	T	T	T	T	T	T	T	T	T	T	T	T	T	T	T	T	T	T	T	T	T	T	T	T	T	T	T	N	T	T	T	T	T
2455963	A	N	N	C	C	N	N	.	.	N	.	.	.	C	C	C	C	C	C	C	C	C	C	C	C	C	C	C	C	C	C	C	C	C	C	N	C	C	C	C	N	C	C	C	C	C
2457610	G	N	N	.	A	N	N	.	.	.	.	.	.	.	.	.	.	.	.	.	.	.	.	.	.	.	.	.	.	.	.	.	.	.	.	N	.	.	.	.	.	.	.	.	.	.
2460639	T	N	N	A	A	N	N	A	A	A	.	A	A	A	A	A	A	A	A	A	A	A	A	A	A	A	A	A	A	A	A	A	A	A	A	N	A	A	A	A	A	A	A	A	A	A
2462300	A	N	N	G	.	N	N	.	.	N	.	.	.	.	.	.	G	G	G	G	G	G	G	G	G	G	G	G	G	G	G	G	G	G	G	N	G	G	G	G	G	G	G	.	.	.
2463069	C	N	N	T	T	N	N	.	.	.	.	.	.	T	T	T	T	T	T	T	T	T	T	T	T	T	T	T	T	T	T	T	T	T	T	N	T	T	T	T	T	T	T	T	T	T
2463361	C	N	N	N	T	N	N	.	.	.	.	.	.	T	T	T	T	T	T	T	T	T	T	T	T	T	T	T	T	T	T	T	T	T	T	N	T	T	T	T	T	T	T	.	.	T
2463585	T	N	N	C	C	N	N	C	C	C	.	.	C	C	C	C	C	C	C	C	C	C	C	C	C	C	C	C	C	C	C	C	C	C	C	C	C	C	C	C	C	C	C	C	C	C
2467132	T	N	N	C	N	N	N	.	.	.	.	.	.	C	C	C	C	C	C	C	C	C	C	C	C	C	C	C	C	C	C	C	C	C	C	N	C	N	C	N	N	C	C	C	C	C
2468970	A	N	N	G	G	N	N	.	.	.	.	.	.	G	G	G	G	G	G	G	G	G	G	G	G	G	G	G	G	G	G	G	G	G	G	N	G	N	G	N	G	G	G	G	G	G
2471179	A	N	N	T	N	N	T	.	.	.	.	.	.	T	T	T	T	T	T	T	T	T	T	T	T	T	T	T	T	T	T	T	T	T	T	T	T	T	T	N	T	T	T	T	T	T
2472298	T	N	N	G	G	N	N	.	.	.	.	.	.	G	G	G	G	G	G	G	G	G	G	G	G	G	G	G	G	G	G	G	G	G	G	N	G	G	G	G	G	G	G	.	.	G
2475225	T	N	N	A	A	N	A	.	.	.	.	.	.	A	A	A	A	A	A	A	A	A	A	A	A	A	A	A	A	A	A	A	A	A	A	N	A	A	A	A	N	A	A	A	A	A
2480610	T	N	N	C	N	N	N	.	.	C	.	.	.	N	N	N	C	C	C	C	C	C	C	C	C	C	C	C	C	C	C	C	C	C	C	N	C	C	C	C	C	C	C	C	C	N
2484043	A	N	N	G	G	N	N	G	G	G	.	.	G	G	G	G	G	G	G	G	G	G	G	G	G	G	G	G	G	G	G	G	G	G	G	N	G	G	G	G	G	G	G	G	G	G
2485417	A	N	N	.	.	G	.	.	.	.	.	.	.	.	.	.	G	G	G	G	G	G	G	G	G	G	G	G	G	G	G	G	G	G	G	G	G	G	G	.	G	.	G	.	.	.
2495298	C	N	N	N	T	N	N	.	.	N	.	.	.	T	T	T	N	N	N	N	N	N	N	T	N	N	T	T	T	N	T	N	N	N	T	N	T	T	T	T	T	T	T	T	T	T
2495634	T	N	N	N	N	N	C	.	.	.	.	.	.	C	C	C	N	N	N	N	N	N	N	C	N	N	C	C	C	N	C	N	N	N	C	N	C	C	C	C	C	C	C	C	C	C
2499424	T	N	N	C	N	N	N	.	.	N	.	.	.	C	C	C	N	N	N	N	N	N	N	C	N	N	C	C	C	N	C	N	N	N	C	N	C	C	C	C	C	C	C	C	C	C
2500174	A	N	N	N	G	N	N	.	.	N	.	.	.	G	G	G	N	N	N	N	N	N	N	G	N	N	N	N	N	N	N	N	N	N	G	N	G	G	G	N	G	N	G	G	G	G
2501573	A	N	N	G	G	N	N	G	G	G	.	.	G	G	G	G	N	N	N	N	N	N	N	G	N	N	G	G	G	N	G	N	N	N	G	N	G	G	G	G	G	G	G	G	G	G
2506187	A	N	N	G	G	N	N	.	.	.	.	.	.	G	G	G	G	G	G	G	G	G	G	G	G	G	G	G	G	G	G	G	G	G	G	N	G	G	G	G	G	G	G	.	.	G
2506371	C	N	N	A	A	N	N	.	.	N	.	.	.	A	A	A	A	A	A	A	A	A	A	A	A	A	A	A	A	A	A	A	A	A	A	N	A	A	A	A	A	A	A	A	A	A
2506432	A	N	N	G	G	N	N	G	G	G	.	.	.	G	G	G	G	G	G	G	G	G	G	G	G	G	G	G	G	G	G	G	G	G	G	N	G	N	G	G	G	G	G	G	G	G
2506515	A	N	N	N	G	N	N	G	G	G	.	.	G	G	G	G	G	G	G	G	G	G	G	G	G	G	G	G	G	G	G	G	G	G	G	N	G	G	G	G	G	G	G	G	G	G
2508627	T	N	N	N	C	N	N	C	C	N	.	C	C	C	C	C	C	C	C	C	C	C	C	C	C	C	C	C	C	C	C	C	C	C	C	N	N	C	C	C	C	C	C	C	C	C
2509803	T	N	N	C	C	N	N	C	C	C	.	C	C	C	C	C	C	C	C	C	C	C	C	C	C	C	C	C	N	.	C	C	.	.	C	N	N	C	C	C	.	.	C	C	C	C
2516208	A	N	N	G	.	N	N	.	.	.	.	.	.	.	.	.	.	.	.	.	.	.	.	.	.	.	.	.	.	.	.	.	.	.	.	N	.	.	.	.	.	.	.	.	.	.
2517586	G	N	N	A	.	N	N	.	.	N	.	.	.	.	.	.	.	.	.	.	.	.	.	.	.	.	.	.	.	.	.	.	.	.	.	.	.	.	.	.	.	.	.	.	.	.
2518957	A	N	N	G	N	N	N	G	G	G	.	.	G	G	G	G	G	G	G	G	G	G	G	G	G	G	G	G	G	G	G	G	G	G	G	N	G	G	N	G	G	G	G	G	G	G
2519088	T	.	N	G	N	N	N	.	.	.	.	.	.	.	.	.	G	G	G	G	G	G	G	G	G	G	G	G	G	G	G	G	G	G	G	N	N	G	N	G	G	N	G	.	.	.
2522251	C	N	N	N	T	N	N	.	.	.	.	.	.	T	T	T	T	T	T	T	T	T	T	T	T	T	T	T	T	T	T	T	T	T	T	T	T	N	T	T	T	T	T	T	T	T
2528893	A	N	N	G	N	N	N	.	.	G	.	.	.	G	G	G	G	G	G	G	G	G	G	G	G	G	G	G	G	G	G	G	G	G	G	N	N	G	N	G	G	G	G	G	G	G
2529451	C	.	N	.	.	A	.	.	.	.	.	.	.	.	.	.	.	.	.	.	.	.	A	.	.	.	A	A	A	.	A	.	A	A	.	N	.	.	.	.	A	.	.	.	.	.
2543235	G	N	N	T	T	N	T	.	.	.	.	.	.	T	T	T	T	T	T	T	T	T	T	T	T	T	T	T	T	T	T	T	T	T	T	N	T	T	T	T	T	T	T	T	T	T
2544198	T	N	N	.	.	C	.	.	.	.	.	.	.	.	.	.	C	C	C	C	C	C	C	C	C	.	C	C	C	C	C	C	C	C	.	N	C	C	C	.	C	.	.	.	.	.
2544259	T	N	N	C	C	N	N	.	.	.	.	.	.	C	C	C	C	C	C	C	C	C	C	C	C	C	C	C	C	C	C	C	C	C	C	N	C	C	C	C	C	C	C	C	C	C
2546854	T	N	N	N	A	N	N	A	A	A	.	.	.	A	A	A	N	A	N	N	N	N	N	A	A	N	A	A	A	A	A	N	A	A	A	N	A	A	A	A	A	A	A	A	A	A
2549784	C	N	N	N	T	N	N	.	.	.	.	.	.	T	T	T	T	T	T	T	T	T	T	T	T	T	T	T	T	T	T	T	T	T	T	T	T	T	T	T	T	T	T	T	T	T
2552997	A	N	N	G	G	N	N	.	.	N	.	.	.	G	G	G	G	G	G	G	G	G	G	G	G	G	G	G	G	G	G	G	G	G	G	G	G	G	G	G	G	G	G	G	G	G
2553368	A	N	N	G	N	N	N	.	.	.	.	.	.	G	G	G	G	G	G	G	G	G	G	G	G	G	G	G	G	G	G	G	G	G	G	N	G	G	G	G	G	G	G	G	G	G
2553913	T	N	N	C	N	N	N	.	.	C	.	.	.	C	C	C	C	N	C	C	C	C	C	C	C	C	C	C	C	C	C	N	C	C	C	C	C	C	C	C	C	C	C	C	C	C
2562766	A	N	N	G	G	N	G	G	G	G	.	.	G	G	G	G	G	G	G	G	G	G	G	G	G	G	G	G	G	G	G	G	G	G	G	N	G	G	G	G	G	G	G	G	G	G
2573870	A	N	N	N	C	N	N	N	.	.	.	.	.	.	.	.	.	.	.	.	.	.	.	.	.	.	.	.	.	.	.	.	.	.	.	C	.	.	.	.	.	.	.	.	.	.
2573962	A	N	N	.	N	G	N	.	.	N	.	.	.	.	.	.	.	.	.	.	.	.	.	.	.	.	.	.	.	.	.	.	.	.	.	.	.	.	.	.	.	.	.	.	.	.
2576175	C	N	N	T	N	N	N	.	.	.	.	.	.	T	T	T	T	T	T	T	T	T	T	T	T	T	T	T	T	T	T	T	T	T	T	N	T	T	T	T	T	T	T	.	.	T
2591356	C	N	N	N	T	N	N	T	T	T	.	.	.	T	T	T	T	T	T	T	T	T	T	T	T	T	T	T	T	T	T	T	T	T	T	N	N	N	N	N	N	T	T	T	T	T
2594964	T	N	N	.	.	A	N	.	.	.	.	.	.	.	.	.	.	.	.	.	.	.	.	.	.	.	.	.	.	.	.	.	.	.	.	G	.	.	.	.	.	.	.	.	.	.
2595069	C	.	N	.	N	T	N	.	.	.	.	.	.	.	.	.	.	.	.	.	.	.	.	.	.	.	.	.	.	.	.	.	.	.	.	.	.	.	.	.	.	.	.	.	.	.
2595349	T	C	.	.	.	.	N	.	.	.	.	.	.	.	.	.	.	.	.	.	.	.	.	.	.	.	.	.	.	.	.	.	.	.	.	.	.	.	.	.	.	.	.	.	.	.
2595872	T	N	N	C	C	N	N	C	C	C	.	.	C	C	C	C	C	C	C	C	C	C	C	C	C	C	C	C	C	C	C	C	C	C	C	C	C	C	C	C	C	C	C	C	C	C
2600083	C	N	N	G	N	N	N	.	.	.	.	.	.	G	G	G	G	G	G	G	G	G	G	G	G	G	G	G	G	G	G	G	G	G	G	G	G	G	G	G	G	G	G	G	G	G
2600394	C	T	N	.	.	N	.	.	.	.	.	.	.	.	.	.	.	.	.	.	.	.	.	.	.	.	.	.	.	.	.	.	.	.	.	.	.	.	.	.	.	.	.	.	.	.
2600483	T	N	N	N	C	N	C	C	C	C	.	.	C	C	C	C	C	C	C	C	C	C	C	C	C	C	C	C	C	C	C	C	C	C	C	C	C	C	C	C	C	C	C	C	C	C
2610523	T	N	N	.	.	C	.	.	.	.	.	.	.	.	.	.	.	C	.	.	.	.	.	C	.	.	.	C	C	.	C	.	.	.	.	N	C	C	C	C	.	.	.	.	.	.
2612547	A	N	N	T	N	N	N	.	.	N	.	.	.	T	T	T	T	T	T	T	T	T	T	T	T	T	T	T	T	T	T	T	T	T	T	T	T	T	T	T	T	T	T	T	T	T
2612624	A	N	N	G	G	N	G	G	G	G	.	.	.	G	G	G	G	G	G	G	G	G	G	G	G	G	G	G	G	G	G	G	G	G	G	G	G	G	G	G	G	G	G	G	G	G
2615997	C	N	N	T	T	N	N	.	.	.	.	.	.	T	T	T	T	T	T	T	T	T	T	T	T	T	T	T	T	T	.	T	T	T	T	N	N	T	N	N	N	T	T	T	T	T
2619600	A	N	N	N	G	N	N	.	.	G	.	.	.	G	G	G	G	G	G	G	G	G	G	G	G	G	G	G	G	G	G	G	G	G	G	N	G	G	G	G	G	G	G	G	G	G
2619664	A	N	N	N	C	N	N	.	.	.	.	.	.	C	C	C	C	C	C	C	C	C	C	C	C	C	C	C	C	C	C	C	C	C	C	N	C	C	C	C	C	C	C	C	C	C
2623492	A	G	N	G	G	N	N	.	.	N	.	.	.	G	G	G	G	G	G	G	G	G	G	G	G	G	G	G	G	G	G	G	G	G	G	G	G	G	G	G	G	G	G	G	G	G
2624817	A	N	N	T	N	N	N	T	T	T	.	T	T	T	T	T	T	T	T	T	T	T	T	T	T	T	T	T	T	T	T	T	T	T	T	T	T	T	T	T	T	T	T	T	T	T
2626952	A	G	N	G	G	N	G	G	G	G	.	.	G	G	G	G	G	G	G	G	G	G	G	G	G	G	G	G	G	G	G	G	G	G	G	G	G	G	G	G	G	G	G	G	G	G
2627373	C	N	N	N	A	N	N	A	A	A	.	.	A	A	A	A	A	A	G	G	G	G	A	A	A	A	A	A	A	A	A	A	A	A	A	N	A	A	A	A	A	A	A	A	A	A
2629172	A	G	N	G	G	N	N	G	G	G	.	.	G	G	G	G	G	G	G	G	G	G	G	G	G	G	G	G	G	G	G	G	G	G	G	N	N	G	N	N	G	G	G	G	G	G
2633797	A	N	N	N	G	N	N	G	G	G	.	G	G	G	G	G	G	G	G	G	G	G	G	G	G	G	G	G	G	G	G	G	G	G	G	G	N	G	G	G	G	G	G	G	G	G
2634552	T	N	N	C	N	N	N	.	.	.	.	.	.	C	C	C	C	C	C	C	C	C	C	C	C	C	C	C	C	C	C	C	C	C	C	N	N	C	C	C	C	C	C	C	C	C
2642221	T	N	N	C	N	N	N	.	.	.	.	.	.	C	C	C	C	C	C	C	C	C	C	C	C	C	C	C	C	C	C	C	C	C	C	C	N	C	C	C	C	C	C	C	C	C
2644616	C	N	N	T	T	N	N	T	T	N	.	.	.	T	T	T	T	T	T	T	T	T	T	T	T	T	T	T	T	T	T	T	T	T	T	N	N	T	T	T	T	T	T	T	T	T
2655874	A	N	N	C	C	N	N	.	.	N	.	.	.	C	N	N	C	C	C	C	C	C	N	N	C	N	C	C	C	C	C	C	C	C	C	N	N	N	N	N	N	N	C	C	C	N
2655877	T	N	N	C	C	N	N	.	.	N	.	.	.	C	C	C	C	C	N	C	C	C	N	N	C	N	C	C	C	C	C	C	C	C	C	N	N	N	C	C	N	C	C	.	.	C
2660027	C	N	N	N	T	N	N	.	.	.	.	.	.	T	T	T	T	T	T	T	T	T	N	T	T	N	T	T	T	T	T	T	T	T	T	N	N	T	T	N	T	N	T	T	T	T
2660491	T	N	N	A	A	N	N	A	A	A	.	.	A	A	A	A	A	A	A	A	A	A	A	A	A	A	A	A	A	A	A	N	A	A	A	N	N	N	A	N	A	N	A	A	A	A
2663387	A	N	N	N	C	N	N	.	.	N	.	.	.	C	C	C	C	C	C	C	C	C	C	C	C	C	C	C	C	C	C	C	C	C	C	C	N	C	C	C	C	C	C	C	C	C
2664050	A	N	N	G	G	N	N	G	G	N	.	.	.	G	G	G	G	G	G	G	G	G	G	G	G	G	G	G	G	G	G	G	G	G	G	G	N	G	G	G	G	G	G	G	G	G
2665235	T	N	N	.	N	C	N	.	.	N	.	.	.	.	.	.	.	.	.	.	.	.	.	.	.	.	.	.	.	.	.	.	.	.	.	.	N	.	.	.	.	.	.	.	.	.
2665271	A	N	N	.	.	G	N	.	.	N	.	.	.	.	.	.	.	.	.	.	.	.	.	.	.	.	.	.	.	.	.	.	.	.	.	.	N	.	.	.	.	.	.	.	.	.
2665835	A	N	N	C	N	N	N	.	.	C	.	.	.	C	C	C	C	C	C	C	C	C	C	C	C	C	C	C	C	C	C	C	C	C	C	C	N	C	C	C	C	C	C	C	C	C
2666033	A	N	N	N	.	C	N	.	.	N	.	.	.	.	.	.	G	.	G	G	G	G	G	.	.	.	.	.	.	G	.	G	.	.	.	G	N	.	.	N	N	N	.	.	.	.
2666072	C	N	N	.	.	T	.	.	.	.	.	.	.	.	.	.	T	.	.	.	.	.	.	.	.	.	.	.	.	.	.	.	.	.	.	.	N	.	.	.	.	.	.	.	.	.
2666969	C	N	N	N	.	T	N	.	.	.	.	.	.	.	.	.	.	.	.	.	.	.	.	.	.	.	.	.	.	.	.	.	.	.	.	.	N	.	.	.	.	.	.	.	.	.
2684605	A	N	N	G	G	N	N	.	.	.	.	.	.	G	G	G	G	G	G	N	N	N	G	G	G	G	G	G	G	G	G	G	G	G	G	N	G	G	G	G	G	N	G	G	G	G
2692271	A	N	N	C	N	N	N	.	.	.	.	.	.	C	C	C	C	C	C	C	C	C	C	C	C	C	C	C	C	C	C	C	C	C	C	N	N	C	N	N	N	N	N	C	C	C
2693743	A	N	N	G	G	N	N	.	.	.	.	.	.	G	G	G	G	G	G	G	G	G	G	G	G	G	G	G	G	G	G	G	G	G	G	N	G	G	G	G	G	G	G	G	G	G
2701267	T	N	N	N	C	N	N	.	.	.	.	.	.	C	C	C	C	C	C	C	C	C	C	C	C	C	C	C	C	C	C	C	C	C	C	N	C	C	C	C	C	C	C	C	C	C
2703345	A	N	N	G	G	N	N	.	.	.	.	.	.	G	G	G	G	G	G	G	G	G	G	G	G	G	G	G	G	G	G	G	G	G	G	N	G	G	G	G	G	G	G	G	G	G
2704607	A	N	G	.	.	N	N	.	.	.	.	.	.	.	.	.	.	.	.	.	.	.	.	.	.	.	.	.	.	.	.	.	.	.	.	G	.	.	.	.	.	.	.	.	.	.
2705592	T	N	N	G	G	N	N	.	.	.	.	.	.	G	G	G	G	G	G	G	G	G	G	G	G	G	G	G	G	G	G	G	G	G	G	G	G	N	G	G	G	N	G	G	G	G
2708818	T	.	N	.	.	A	.	.	.	.	.	.	.	.	.	.	.	.	.	.	.	.	.	.	.	.	.	.	.	.	.	A	.	.	.	.	.	.	.	A	.	.	.	.	.	.
2712353	T	N	N	N	G	N	N	.	.	.	.	.	.	.	.	.	G	G	G	G	G	G	G	G	G	G	G	G	G	G	G	G	G	G	G	N	N	N	N	N	G	G	G	N	N	G
2712378	A	N	N	N	G	N	N	G	G	G	.	.	G	G	G	G	G	G	G	G	G	G	G	G	G	G	G	G	G	G	G	G	G	G	G	N	G	G	G	G	N	G	G	G	G	G
2714140	A	N	N	G	N	N	N	.	.	.	.	.	.	.	.	.	G	G	G	G	G	G	G	G	G	G	G	G	G	G	G	G	G	G	G	N	G	G	G	G	G	G	G	.	.	.
2715555	A	N	N	C	N	N	N	.	.	.	.	.	.	C	C	C	C	C	C	C	C	C	C	C	C	C	C	C	C	C	C	C	C	C	C	N	C	C	C	C	C	C	C	.	.	C
2716836	C	N	N	T	T	N	N	T	T	N	.	.	T	T	T	T	T	T	T	T	T	T	T	T	T	T	T	T	T	T	T	T	T	T	T	T	T	T	T	T	T	T	T	T	T	T
2718847	T	N	N	N	C	N	N	.	.	.	.	.	.	C	C	C	C	C	C	C	C	C	C	C	C	C	C	C	C	C	C	C	C	C	N	N	N	N	N	C	N	N	C	C	C	C
2720101	C	N	N	T	T	N	N	T	T	T	.	.	T	T	T	T	T	T	T	T	T	T	T	T	T	T	T	T	T	T	T	T	T	T	T	T	T	T	T	T	T	T	T	T	T	T
2720138	G	N	N	.	A	N	N	.	.	N	.	.	.	.	.	.	.	.	.	.	.	.	.	.	.	.	.	.	.	.	.	.	.	.	.	.	.	.	.	.	.	.	.	.	.	.
2720447	T	N	N	C	N	N	C	.	.	.	.	.	.	C	C	C	C	C	C	C	C	C	C	C	C	C	C	C	C	C	C	C	C	C	C	N	C	C	C	N	C	C	C	C	C	C
2725397	G	A	N	A	N	N	N	.	.	.	.	.	.	A	A	A	A	A	A	A	A	A	A	A	A	A	A	A	A	A	A	A	A	A	A	A	A	A	A	A	A	A	A	A	A	A
2725896	A	N	N	G	N	N	N	.	.	N	.	.	.	G	G	G	G	G	G	G	G	G	G	G	G	G	G	G	G	G	G	G	G	G	G	G	G	G	G	G	G	G	G	G	G	G
2726212	A	N	N	G	.	N	N	.	.	N	.	.	.	.	.	.	G	G	G	G	G	G	G	G	G	G	G	G	G	G	G	G	G	G	G	N	G	G	G	G	G	G	G	.	.	.
2726520	A	N	N	N	G	N	N	.	.	.	.	.	.	G	G	G	G	G	G	G	G	G	G	G	G	G	G	G	G	G	G	G	G	G	G	N	G	G	G	G	G	G	G	G	G	G
2726561	A	N	N	T	T	N	N	.	.	N	.	.	.	T	T	T	T	T	T	T	T	T	T	T	T	T	T	T	T	T	T	T	T	T	T	N	T	T	T	T	T	T	T	T	T	T
2730030	C	N	N	N	G	N	N	.	.	.	.	.	.	.	.	.	.	.	.	.	.	.	.	.	.	.	.	.	.	.	.	.	.	.	.	.	.	.	.	.	.	.	.	.	.	.
2733652	C	N	N	T	T	T	N	.	.	.	.	.	.	T	T	T	N	N	N	N	N	N	N	N	T	N	T	T	N	N	N	N	T	T	T	T	T	N	T	T	T	N	N	T	T	T
2735554	T	N	N	G	G	N	N	G	G	N	.	.	G	G	G	G	N	N	N	N	N	N	N	N	N	N	N	N	N	N	N	N	G	G	G	N	G	N	G	N	G	N	N	G	G	G
2745183	A	N	N	C	C	N	N	.	.	N	.	.	.	C	C	C	N	N	N	N	N	N	N	N	C	N	C	C	C	C	C	N	C	C	C	N	C	N	C	N	N	C	C	C	C	C
2745927	T	N	N	N	C	N	N	C	C	C	.	.	C	C	C	C	N	N	N	N	N	N	N	N	C	N	C	N	C	C	C	N	C	C	C	N	C	N	C	N	N	C	C	C	C	C
2752740	A	N	N	G	G	N	G	G	G	N	.	.	.	N	N	N	N	N	N	N	N	N	N	N	N	N	G	N	G	G	G	N	G	G	G	N	G	N	G	N	N	G	G	G	G	G
2756308	T	.	N	N	.	C	N	.	.	.	.	.	.	.	.	.	N	N	N	N	N	N	N	N	N	N	C	N	C	C	C	N	C	C	C	N	C	N	C	N	N	C	.	.	.	.
2756420	A	N	N	G	G	N	N	.	.	G	.	.	.	G	G	G	N	N	N	N	N	N	N	N	N	N	G	N	G	G	G	N	G	G	G	N	G	N	G	N	N	G	G	G	G	G
2756878	T	N	N	N	C	N	N	.	.	C	.	.	.	C	C	C	N	N	N	N	N	N	N	N	N	N	C	N	C	C	C	N	C	C	C	N	C	N	C	N	N	C	C	C	C	C
2758762	C	N	N	N	T	N	N	.	.	N	.	.	.	T	T	T	N	N	N	N	N	N	N	N	N	N	T	T	T	T	T	N	T	T	T	N	T	N	T	N	N	T	T	T	T	T
2777868	G	.	A	.	.	N	N	.	.	.	.	.	.	.	.	.	.	.	.	.	.	.	.	.	.	.	.	.	.	.	.	.	.	.	.	.	.	.	.	.	.	.	.	.	.	.
2782047	T	N	A	.	.	N	N	.	.	.	.	.	.	.	.	.	.	.	.	.	.	.	.	.	.	.	.	.	.	.	.	.	.	.	.	.	.	.	.	.	.	.	.	.	.	.
2785623	A	G	N	G	G	N	N	.	.	N	.	.	.	G	G	G	G	G	G	G	G	G	G	G	G	G	G	G	G	G	G	G	G	G	G	N	G	G	G	.	G	G	G	.	.	G
2786810	T	N	N	N	G	N	N	.	.	G	.	.	.	G	G	G	G	G	G	G	G	G	G	G	G	G	G	G	G	G	G	G	G	G	G	G	G	G	G	G	G	G	G	G	G	G
2788251	T	N	N	C	C	N	N	.	.	.	.	.	.	C	C	C	C	C	C	C	C	C	C	C	C	C	C	C	C	C	C	C	C	C	C	N	C	C	C	C	C	C	C	C	C	C
2791922	A	N	N	G	G	N	N	.	.	.	.	.	.	G	G	G	G	G	G	G	G	G	G	G	G	G	G	G	G	G	G	G	G	G	G	G	G	G	G	G	G	G	G	G	G	G
2793162	C	N	N	T	T	N	N	.	.	.	.	.	.	T	T	T	T	T	T	T	T	T	T	T	T	T	T	T	T	T	T	T	T	T	T	N	T	T	T	N	T	N	T	.	.	T
2795232	C	N	N	A	A	N	N	.	.	N	.	.	.	A	A	A	A	.	.	.	.	.	A	A	.	A	A	A	A	A	A	A	A	A	A	N	A	A	A	A	A	A	A	A	A	A
2801235	T	N	N	A	A	N	A	A	A	A	.	A	A	A	A	A	A	A	A	A	A	A	A	A	A	A	A	A	A	A	A	A	A	A	A	A	A	A	A	A	A	A	A	A	A	A
2805599	G	N	C	N	N	N	N	.	.	.	.	.	.	.	.	.	.	.	.	.	.	.	.	.	.	.	.	.	.	.	.	.	.	.	.	.	.	.	.	.	.	.	.	.	.	.
2811231	C	N	N	T	T	N	N	.	.	.	.	.	.	T	T	T	T	T	T	T	T	T	T	T	T	T	T	T	T	T	T	T	T	T	T	T	T	T	T	T	T	T	T	T	T	T
2811728	T	N	N	N	G	N	N	.	.	N	.	.	.	G	G	G	G	G	G	G	G	G	G	G	G	G	G	G	G	G	G	G	G	G	G	G	G	N	G	G	G	G	G	G	G	G
2812463	T	N	N	C	N	N	N	.	.	C	.	.	.	C	C	C	C	C	C	C	C	C	C	C	C	C	C	C	C	C	C	C	C	C	C	N	C	C	C	N	C	C	C	C	C	C
2813529	T	N	N	G	G	N	N	.	.	G	.	.	.	G	G	G	G	G	G	G	G	G	G	G	G	G	G	G	G	G	G	G	G	G	G	N	G	G	G	G	G	G	G	G	G	G
2814215	C	N	T	.	N	N	T	.	.	.	.	.	.	.	.	.	.	.	.	.	.	.	.	.	.	.	.	.	.	.	.	.	.	.	.	.	.	.	.	.	.	.	.	.	.	.
2814220	T	N	N	.	N	N	A	.	.	.	.	.	.	.	.	.	.	.	.	.	.	.	.	.	.	.	.	.	.	.	.	.	.	.	.	.	.	.	.	.	.	.	.	.	.	.
2814489	T	N	A	.	N	N	N	.	.	.	.	.	.	.	.	.	.	.	.	.	.	.	.	.	.	.	.	.	.	.	.	.	.	.	.	.	.	.	.	.	.	.	.	.	.	.
2815224	A	N	N	T	T	N	T	T	T	T	.	.	.	T	T	T	T	T	T	T	T	T	T	T	T	T	T	T	T	T	T	T	T	T	T	T	T	T	T	T	T	T	T	T	T	T
2816770	T	N	N	C	N	N	N	.	.	N	.	.	.	C	C	C	C	C	C	C	C	C	C	C	C	C	C	C	C	C	C	C	C	C	C	N	C	N	N	C	C	C	C	C	C	C
2823911	G	N	N	N	A	N	N	.	.	.	.	.	.	A	A	A	A	A	A	A	A	A	A	A	A	A	A	A	A	A	A	A	A	A	A	A	A	A	A	A	A	A	A	A	A	A
2828656	A	N	N	G	G	N	N	.	.	.	.	.	.	G	G	G	G	G	G	G	G	G	G	G	G	G	G	G	G	G	G	G	G	G	G	N	G	G	G	G	G	G	G	G	G	G
2831212	A	N	N	C	C	N	N	.	.	.	.	.	.	C	C	C	C	C	C	C	C	C	C	C	N	N	C	C	C	N	C	C	C	C	C	N	N	N	N	C	C	C	C	C	C	C
2833601	A	N	N	T	T	N	N	.	.	.	.	.	.	T	T	T	T	T	G	G	G	G	T	T	T	T	N	N	N	N	N	T	N	G	T	N	G	T	G	T	G	T	T	T	T	T
2836366	G	N	N	C	C	N	N	C	C	N	.	.	C	C	C	C	C	C	C	C	C	C	C	C	C	C	C	C	C	C	C	C	C	C	C	C	C	C	C	C	C	C	C	C	C	C
2838726	A	N	N	G	G	N	N	.	.	.	.	.	.	G	G	G	G	G	G	G	G	G	G	G	G	G	G	G	G	G	G	G	G	G	G	G	G	G	G	G	N	G	G	G	G	G
2843195	C	N	T	.	N	T	N	.	.	.	.	.	.	.	.	.	.	.	.	.	.	.	.	.	.	.	T	T	T	.	T	.	.	.	.	T	.	.	.	.	.	T	.	.	.	.
2844796	G	N	N	A	A	N	N	.	.	N	.	.	.	A	A	A	N	N	N	N	N	N	N	N	N	N	N	N	N	N	N	N	N	N	N	N	N	A	N	N	N	N	A	A	N	A
2851521	T	N	N	G	G	N	N	G	G	N	.	.	G	G	N	G	G	G	G	G	G	G	G	G	G	G	G	G	G	G	A	G	G	G	G	N	N	G	N	N	G	G	G	G	G	G
2853378	C	N	N	T	N	N	N	.	.	.	.	.	.	.	.	.	.	.	.	.	.	.	.	.	.	.	.	.	.	.	.	.	.	.	.	.	.	.	.	N	.	.	.	.	.	.
2854872	A	N	N	N	G	N	N	G	G	G	.	.	G	G	G	G	G	G	G	G	G	G	G	G	G	G	G	G	G	G	G	G	G	G	G	N	N	G	N	N	G	G	G	G	G	G
2858605	C	N	N	A	N	N	N	.	.	N	.	.	.	A	A	A	A	A	A	A	A	A	A	A	A	A	A	A	A	A	A	A	A	A	A	N	A	A	A	N	A	A	A	A	A	A
2859212	T	N	N	G	G	N	N	.	.	G	.	.	.	G	G	G	G	G	G	G	G	G	G	G	G	G	G	G	G	G	G	G	G	G	G	N	G	G	G	N	G	G	G	G	G	G
2859362	A	N	N	G	G	N	N	.	.	N	.	.	.	G	G	G	G	N	G	G	G	G	G	G	G	G	G	G	G	N	G	G	G	G	N	N	N	N	N	N	N	G	G	G	G	G
2859838	T	N	N	C	C	N	N	.	.	.	.	.	.	C	C	C	C	C	C	C	C	C	C	C	C	C	C	C	C	C	C	C	C	C	C	N	C	C	C	N	C	C	C	.	.	C
2860541	C	N	N	A	N	N	A	.	.	.	.	.	.	A	A	A	A	A	A	A	A	A	A	A	A	A	A	A	A	A	A	A	A	A	A	N	A	A	A	N	A	A	A	A	A	A
2860754	T	N	N	C	N	N	N	C	C	N	.	.	C	C	C	C	C	C	C	C	C	C	C	C	C	C	C	C	C	C	C	C	C	C	C	N	C	C	C	N	C	C	C	C	C	C
2863831	T	N	N	C	N	N	N	.	.	.	.	.	.	C	C	C	C	C	C	C	C	C	C	C	C	C	C	C	C	C	C	C	C	C	C	.	C	C	C	C	N	C	C	.	.	C
2866443	A	N	N	N	G	N	N	G	G	N	.	.	G	G	G	G	G	G	G	G	G	G	G	G	G	G	G	G	G	G	G	G	G	G	G	N	G	G	G	G	G	G	G	G	G	G
2866475	G	N	N	N	A	N	N	A	A	N	.	.	A	A	A	A	A	A	A	A	A	A	A	A	A	A	A	A	A	A	A	A	A	A	A	N	A	A	A	A	A	A	A	A	A	A
2868509	G	N	N	A	N	N	N	.	.	A	.	.	.	A	A	A	A	A	A	A	A	A	A	A	A	A	A	A	A	A	A	A	A	A	A	N	A	A	A	A	A	A	A	A	A	A
2869514	A	N	N	G	G	N	N	.	.	.	.	.	.	G	G	G	G	G	G	G	G	G	G	G	G	G	G	G	G	G	G	G	G	G	G	N	G	G	G	G	G	N	G	.	.	G
2873249	T	N	N	.	.	C	.	.	.	.	.	.	.	.	.	.	C	C	C	C	C	C	.	C	C	.	C	C	C	.	C	C	.	.	.	.	C	C	C	C	C	C	.	.	.	.
2875848	T	N	N	C	C	N	N	.	.	.	.	.	.	C	C	C	C	C	C	C	C	C	C	C	C	C	C	C	C	C	C	C	C	C	C	N	N	C	N	C	C	C	C	C	C	C
2877017	A	N	N	N	G	N	N	.	.	.	.	.	.	G	G	G	G	G	G	G	G	G	N	G	G	G	G	G	G	G	G	G	G	G	G	N	G	G	G	G	G	G	G	G	G	G
2879157	A	N	N	C	N	N	N	C	C	C	.	.	C	C	C	C	C	C	C	C	C	C	C	C	C	C	C	C	C	C	C	C	C	C	C	N	C	C	C	C	C	C	C	C	C	C
2882250	A	N	N	T	N	N	N	.	.	.	.	.	.	T	T	T	T	T	T	T	T	T	T	T	T	T	T	T	T	T	T	N	T	T	T	N	T	T	T	T	T	T	T	T	T	T
2883121	G	N	N	N	A	N	N	.	.	N	.	.	.	A	A	A	A	A	A	A	A	A	A	A	A	A	A	A	A	A	A	N	A	A	A	N	N	A	N	A	A	N	A	A	A	A
2884055	A	N	N	C	C	N	N	.	.	.	.	.	.	C	C	C	C	C	C	C	C	C	C	C	C	C	C	C	C	C	C	C	C	C	C	N	C	N	C	C	C	C	C	C	C	C
2886723	C	N	N	T	T	N	N	.	.	T	.	.	.	T	T	T	T	T	T	T	T	T	T	T	T	T	T	T	T	T	T	T	T	T	T	N	T	T	T	T	T	T	T	T	T	T
2890673	A	N	N	N	G	N	N	G	G	G	.	.	G	G	G	G	G	G	G	G	G	G	G	G	G	G	G	G	G	G	G	G	G	G	G	N	G	G	G	G	G	G	G	G	G	G
2891002	T	N	N	C	C	N	N	.	.	.	.	.	.	C	C	C	C	C	C	C	C	C	C	C	C	C	C	C	C	C	C	C	C	C	C	C	C	C	C	C	C	C	C	C	C	C
2896295	G	N	N	N	A	N	N	A	A	A	.	A	A	A	A	A	C	C	C	C	C	C	C	C	C	C	C	C	C	C	C	C	C	C	C	C	C	C	C	C	C	C	A	.	.	A
2904470	G	N	N	N	T	N	N	T	T	T	.	T	T	T	T	T	T	T	T	T	T	T	T	T	T	T	T	T	T	T	T	T	T	T	T	N	T	T	T	T	T	T	T	T	T	T
2907235	G	N	N	N	T	N	N	T	T	T	.	.	T	T	T	T	T	T	T	T	T	T	T	T	T	T	T	T	T	T	T	T	T	T	T	N	T	T	T	T	T	T	T	T	T	T
2908035	G	N	N	A	.	N	N	.	.	.	.	.	.	.	.	.	.	.	.	.	.	.	.	.	.	.	.	.	.	.	.	.	.	.	.	T	.	.	.	.	.	.	.	.	.	.
2910774	A	N	N	N	G	N	N	.	.	.	.	.	.	G	G	G	G	G	G	G	G	G	G	G	G	G	G	G	G	G	G	G	G	G	G	G	G	G	G	G	G	G	G	G	G	G
2912882	T	N	N	N	C	N	N	.	.	.	.	.	.	C	C	C	C	C	C	C	C	C	C	C	C	C	C	C	C	C	C	C	C	C	C	C	C	C	C	C	C	C	C	N	N	C
2914747	T	N	N	C	C	N	C	.	.	.	.	.	.	C	C	C	C	C	C	C	C	C	C	C	C	C	C	C	C	C	C	C	C	C	C	C	C	C	C	C	C	C	C	C	C	C
2917477	G	N	N	C	N	N	N	.	.	.	.	.	.	C	C	C	C	C	C	C	C	C	C	C	C	C	T	T	T	C	T	C	C	C	C	C	C	C	C	C	C	C	C	C	C	C
2918652	A	N	N	G	G	N	N	.	.	.	.	.	.	G	G	G	G	G	G	G	G	G	G	G	G	G	G	G	G	G	G	G	G	G	G	G	G	G	G	G	G	G	G	G	G	G
2919922	A	N	N	N	G	N	N	.	.	.	.	.	.	G	G	G	G	G	G	G	G	G	G	G	G	G	G	G	G	G	G	G	G	G	G	N	N	N	N	G	N	N	G	G	G	G
2921550	T	N	N	C	.	N	N	.	.	N	.	.	.	.	.	.	.	.	.	.	.	.	.	.	.	.	.	.	.	.	.	.	.	.	.	.	.	.	.	.	.	.	.	.	.	.
2925138	T	N	N	C	C	N	N	.	.	.	.	.	.	C	C	C	C	C	C	C	C	C	C	C	C	C	C	C	C	C	C	C	C	C	C	N	C	C	C	C	C	C	C	C	C	C
2925911	A	N	N	C	C	N	N	.	.	.	.	.	.	C	C	C	C	C	C	C	C	C	C	C	C	C	C	C	C	C	C	C	C	C	C	N	N	C	N	C	C	N	C	C	C	C
2934416	C	N	N	N	T	N	T	T	T	T	.	.	T	T	T	T	T	T	T	T	T	T	T	T	T	T	T	T	T	T	T	T	T	T	T	T	T	T	T	T	T	T	T	T	T	T
2939436	T	N	N	G	G	N	G	.	.	N	.	.	.	G	G	G	G	G	G	G	G	G	G	G	G	G	G	G	G	G	G	G	G	G	G	N	G	G	G	G	G	G	G	G	G	G
2939715	T	N	N	N	C	N	N	.	.	N	.	.	.	C	C	C	C	C	C	C	C	C	C	C	C	C	C	C	C	C	C	C	C	C	C	C	N	C	N	C	C	C	C	C	C	C
2940048	T	N	N	N	G	N	N	.	.	N	.	.	.	G	G	G	G	G	G	G	G	G	G	G	G	G	G	G	G	G	G	G	G	G	G	G	G	G	G	G	G	G	G	G	G	G
2945163	A	N	N	N	G	N	N	.	.	N	.	.	.	G	G	G	G	G	G	G	G	G	G	G	G	G	G	G	G	G	G	G	G	G	G	N	G	G	G	G	G	G	G	.	.	G
2947702	T	N	N	C	C	N	N	.	.	.	.	.	.	C	C	C	C	C	C	C	C	C	C	C	C	C	C	C	C	C	C	C	C	C	C	N	C	C	C	C	C	C	C	C	C	C
2948218	T	N	N	N	G	N	N	.	.	.	.	.	.	G	G	G	G	G	G	G	G	G	G	G	G	G	G	G	G	G	G	G	G	G	G	N	G	G	G	G	G	G	G	.	.	G
2953056	C	N	N	T	T	N	N	.	.	N	.	.	.	T	T	T	N	T	N	N	N	N	N	T	T	N	T	T	T	T	T	N	T	T	N	N	T	T	T	T	T	T	T	T	T	T
2956128	G	N	N	C	C	N	N	.	.	.	.	.	.	C	C	C	C	C	C	C	C	C	C	C	C	C	C	C	C	C	C	C	C	C	C	N	C	C	C	C	C	C	C	C	C	C
2962936	C	N	N	T	T	N	N	T	T	T	.	.	.	T	T	T	T	T	T	T	T	T	T	T	T	T	T	T	T	T	T	T	T	T	T	N	T	T	T	T	T	T	T	T	T	T
2963247	G	N	N	A	N	N	A	A	A	A	.	.	.	A	A	A	A	A	A	A	A	A	A	A	A	A	A	A	A	A	A	A	A	A	A	N	A	A	A	A	A	A	A	A	A	A
2970535	A	N	N	N	G	N	N	.	.	.	.	.	.	G	G	G	G	G	G	G	G	G	G	G	G	G	G	G	G	G	G	G	G	G	G	N	G	G	G	G	G	G	G	G	G	G
2973397	A	N	N	G	G	N	N	G	G	N	.	.	.	G	G	G	G	G	G	G	G	G	G	G	G	G	G	G	G	G	G	G	G	G	G	N	G	G	G	N	G	G	G	G	G	G
2976591	T	N	N	N	C	N	N	C	C	C	.	.	C	C	C	C	C	N	C	C	C	C	C	C	C	C	C	C	C	C	C	C	C	C	C	N	C	C	C	C	C	C	C	C	C	C
2977105	A	N	N	G	G	N	N	.	.	.	.	.	.	G	G	G	G	G	G	G	G	G	G	G	G	G	G	G	G	G	G	G	G	G	G	G	G	G	G	G	G	G	G	G	G	G
2979016	T	N	N	N	C	N	N	.	.	N	.	.	.	C	C	C	C	C	C	C	C	C	N	C	C	C	C	C	C	C	C	N	C	C	C	N	C	C	C	C	N	C	C	C	C	C
2980028	T	C	N	C	C	N	N	.	.	.	.	.	.	C	C	C	C	C	C	C	C	C	C	C	C	C	C	C	C	C	C	N	C	C	C	N	C	C	C	C	C	N	C	C	C	C
2980065	C	N	N	T	T	N	N	.	.	T	.	.	.	T	T	T	T	T	T	T	T	T	T	T	T	T	T	T	T	T	T	N	T	T	T	N	T	T	T	N	T	N	T	T	T	T
2980401	G	N	N	T	N	N	N	T	T	N	.	.	T	T	T	T	T	T	T	T	T	T	T	T	T	.	T	T	T	T	T	T	T	T	T	N	T	T	T	.	T	T	T	T	T	T
2982843	A	N	N	C	C	N	N	C	C	C	.	.	C	C	C	C	N	C	N	N	N	N	C	C	C	C	C	C	C	N	C	N	N	N	N	N	C	C	C	C	N	C	C	C	C	C
2984988	C	N	N	T	T	N	T	T	T	T	.	.	T	T	T	T	T	T	T	T	T	T	T	T	T	T	T	T	T	T	T	T	T	T	T	N	T	N	T	T	T	T	T	T	T	T
2986815	A	N	N	N	N	N	G	.	.	.	.	.	.	G	G	G	G	G	G	G	G	G	G	G	N	G	G	G	G	G	G	G	G	G	G	G	G	N	G	N	G	G	G	G	G	G
2987495	A	N	N	G	G	N	N	.	.	.	.	.	.	G	G	G	G	G	G	G	G	G	G	G	G	G	G	G	G	G	G	G	G	G	G	N	G	N	G	G	G	G	G	G	G	G
2989488	T	N	N	N	C	N	N	.	.	.	.	.	.	C	C	C	C	C	C	C	C	C	C	C	C	C	C	C	C	C	N	C	C	C	C	N	C	N	C	N	N	C	C	C	C	C
2989732	G	N	N	A	A	N	N	.	.	.	.	.	.	A	A	A	A	A	A	A	A	A	A	A	A	A	A	A	A	A	N	A	A	A	A	N	A	N	A	N	A	A	A	A	A	A
2993289	A	N	N	G	N	N	N	.	.	.	.	.	.	.	.	.	G	G	G	G	G	G	G	G	G	G	G	G	G	G	G	G	G	G	G	N	G	N	G	G	G	G	G	.	.	.
2998753	G	N	N	T	T	N	N	.	.	.	.	.	.	.	.	.	T	T	T	T	T	T	T	T	T	T	T	T	T	T	T	T	T	T	T	N	T	N	T	T	T	T	T	.	.	.
2999062	A	N	N	N	C	N	N	.	.	.	.	.	.	C	C	C	N	C	N	N	N	N	C	C	C	C	C	C	C	C	C	C	C	C	C	C	C	N	C	C	N	C	C	.	.	C
3002346	A	N	N	G	G	N	N	G	G	N	.	.	.	G	G	G	G	G	G	G	G	G	G	G	G	G	G	G	G	G	G	G	G	G	G	G	G	G	G	G	G	G	G	G	G	G
3008129	T	N	N	N	C	N	N	.	.	.	.	.	.	.	.	.	.	.	.	.	.	.	.	.	G	.	.	.	.	.	.	.	.	.	.	.	.	.	.	.	.	.	.	.	.	.
3013784	T	N	N	N	G	N	N	G	G	G	.	.	G	G	G	G	N	N	N	N	N	N	G	G	N	G	G	N	N	N	N	N	G	G	G	N	G	G	G	N	G	G	G	G	G	G
3016560	C	N	N	T	T	N	N	.	.	.	.	.	.	T	T	T	N	N	N	N	N	N	T	T	N	N	N	N	N	N	N	N	N	N	N	N	T	N	T	N	T	T	N	T	T	T
3018608	A	N	N	G	G	N	N	.	.	.	.	.	.	G	G	G	N	G	N	N	N	N	G	G	N	G	G	G	G	G	G	N	G	G	G	N	G	G	G	N	G	G	G	G	G	G
3029265	T	N	N	N	C	N	N	.	N	N	.	.	.	C	C	C	N	N	N	N	N	N	C	N	C	.	C	C	C	N	C	C	N	N	N	N	N	N	N	N	N	C	N	.	.	C
3029552	A	N	N	N	G	N	N	.	.	.	.	.	.	G	G	G	G	G	N	N	N	N	G	G	G	G	G	G	G	G	G	N	G	G	G	N	G	G	G	N	N	N	N	G	G	G
3030479	G	N	A	.	N	N	N	.	.	.	.	.	.	.	.	.	.	.	.	.	.	.	.	.	.	.	.	.	.	.	.	.	.	.	.	C	.	.	.	.	.	.	.	.	.	.
3033383	G	N	T	.	.	N	N	.	.	.	.	.	.	.	.	.	.	.	.	.	.	.	.	.	.	.	.	.	.	.	.	.	.	.	.	.	.	.	.	.	.	.	.	.	.	.
3033403	T	N	G	.	.	N	N	.	.	.	.	.	.	.	.	.	.	.	.	.	.	.	.	.	.	.	.	.	.	.	.	.	.	.	.	.	.	.	.	.	.	.	.	.	.	.
3033594	G	N	N	N	A	N	A	.	.	.	.	.	.	A	A	A	A	A	A	A	A	A	A	A	A	A	A	A	A	A	A	A	A	A	A	A	A	A	A	A	A	A	A	A	A	A
3038264	G	N	N	.	.	A	.	.	.	N	.	.	.	.	.	.	A	A	A	A	A	A	A	A	A	A	A	A	A	A	A	N	N	N	A	N	A	.	A	.	A	A	.	.	.	.
3041149	A	N	N	N	T	N	N	.	.	N	.	.	.	T	T	T	N	T	N	N	N	N	N	N	T	N	T	T	T	T	T	N	N	N	N	N	T	N	T	T	T	T	T	T	T	T
3043808	C	.	N	.	.	A	N	.	.	.	.	.	.	.	.	.	.	.	.	.	.	.	.	.	.	.	.	.	.	.	.	.	.	.	.	.	.	.	.	.	.	.	.	.	.	.
3044268	A	N	N	G	G	N	N	.	.	.	.	.	.	G	G	G	G	G	G	G	G	G	G	G	G	G	G	G	G	G	G	G	G	G	G	G	G	G	G	G	G	G	G	G	G	G
3048257	C	N	N	N	T	N	N	.	.	N	.	.	.	.	.	.	.	.	.	.	.	.	.	.	.	.	.	.	.	.	.	.	.	.	.	.	.	.	.	.	.	.	.	.	.	.
3052236	A	N	N	G	N	N	N	.	.	N	.	.	.	.	.	.	N	G	G	G	G	G	G	G	G	G	G	G	G	G	G	G	G	G	G	N	G	G	G	G	G	G	G	N	N	.
3052821	T	N	N	G	G	N	N	.	.	.	.	.	.	G	G	G	G	G	G	G	G	G	G	G	G	G	G	G	G	G	G	G	G	G	G	G	G	G	G	G	G	G	G	G	G	G
3053021	A	N	N	G	N	N	N	.	.	G	.	.	.	G	G	G	G	G	G	G	G	G	G	G	G	G	G	G	G	G	G	G	G	G	G	G	G	G	G	G	G	G	G	G	G	G
3074403	A	N	N	N	G	N	N	.	.	.	.	.	.	G	G	G	G	G	G	G	G	G	G	G	G	G	G	G	G	G	G	G	G	G	G	N	G	G	G	G	G	G	G	G	G	G
3080706	C	N	N	T	T	N	N	.	.	.	.	.	.	T	T	T	T	T	T	T	T	T	T	T	T	T	T	T	T	T	T	T	T	T	T	N	T	N	T	T	T	T	T	T	T	T
3083746	C	N	N	A	A	N	N	.	.	.	.	.	.	A	A	A	A	A	A	A	A	A	A	A	A	A	A	A	A	A	A	A	A	A	A	N	A	A	A	A	A	A	A	.	.	A
3087568	A	N	N	C	C	N	N	.	.	.	.	.	.	C	C	C	C	C	C	C	C	C	C	C	C	C	C	C	C	C	C	C	C	C	C	N	C	C	C	C	C	C	C	C	C	C
3088788	A	N	N	G	G	N	G	.	.	.	.	.	.	G	G	G	.	.	N	N	N	N	.	.	G	G	N	N	N	.	N	G	N	N	.	N	G	N	G	N	N	N	G	G	G	G
3092627	T	N	N	N	C	N	N	.	.	N	.	.	.	C	C	C	C	C	N	N	N	N	C	C	C	C	C	C	C	C	C	C	C	C	C	N	C	C	C	C	C	C	C	.	.	C
3095134	T	.	N	G	.	N	N	.	.	N	.	.	.	.	.	.	.	.	.	.	.	.	.	.	.	.	.	.	.	.	.	.	.	.	.	.	.	.	.	.	.	.	.	.	.	.
3096116	C	N	N	T	T	N	T	T	T	T	.	.	T	T	T	T	T	T	T	T	T	T	T	T	T	T	T	T	T	T	T	T	T	T	T	T	T	T	T	T	T	T	T	T	T	T
3097930	T	N	N	C	C	N	N	C	C	C	.	.	.	C	C	C	C	C	C	C	C	C	C	C	C	C	C	C	C	C	C	C	C	C	C	N	C	C	C	C	C	C	C	C	C	C
3099685	T	N	N	C	N	N	N	C	C	C	.	.	C	C	C	C	C	C	C	C	C	C	C	C	C	C	C	C	C	C	C	C	C	C	C	N	C	C	C	C	C	C	C	C	C	C
3109817	G	N	N	N	A	N	N	.	.	.	.	.	.	A	A	A	A	A	A	A	A	A	A	A	A	A	A	A	A	A	A	A	A	A	A	A	A	A	A	A	A	A	A	A	A	A
3111429	A	N	N	G	N	N	N	.	.	.	.	.	.	G	G	G	G	G	G	G	G	G	G	G	G	G	G	G	G	G	G	G	G	G	G	N	G	G	G	G	G	G	G	G	G	G
3120176	A	G	N	N	G	N	G	.	.	.	.	.	.	.	.	.	G	G	G	G	G	G	G	G	G	G	G	G	G	G	G	G	G	G	G	N	G	G	G	G	G	G	G	.	.	.
3122536	T	N	N	C	C	N	N	.	.	N	.	.	.	C	C	C	C	C	C	C	C	C	C	C	C	C	C	C	N	C	C	C	C	C	C	N	C	C	C	C	C	C	C	C	C	C
3122725	T	N	N	C	C	N	C	.	.	.	.	.	.	C	C	C	C	C	C	C	C	C	C	C	C	C	C	C	N	C	C	C	C	C	C	N	C	C	C	C	C	C	C	C	C	C
3123018	T	N	N	C	N	N	N	.	.	N	.	.	.	.	.	.	C	N	N	N	N	N	N	C	C	N	C	C	N	C	C	C	C	C	C	N	N	.	N	.	N	N	N	.	.	.
3127950	T	N	N	C	N	N	N	.	.	.	.	.	.	C	C	C	C	C	C	C	C	C	C	C	C	C	C	C	N	C	C	C	C	C	C	N	C	C	C	C	C	C	C	.	.	C
3133777	T	N	N	N	C	N	N	C	C	C	.	C	C	C	C	C	C	C	C	C	C	C	N	N	C	N	C	C	C	N	C	N	C	C	N	N	C	C	C	N	C	C	C	C	C	C
3134573	T	N	N	N	C	N	N	.	.	C	.	.	.	C	C	C	C	C	C	C	C	C	C	C	N	C	C	C	C	N	C	C	C	C	C	N	C	C	C	N	N	C	C	C	C	C
3137400	C	N	N	T	N	N	N	.	.	.	.	.	.	T	T	T	T	T	T	T	T	T	T	T	T	T	T	T	T	T	T	T	T	T	T	N	T	T	T	N	N	T	T	T	T	T
3137423	C	N	N	T	N	N	N	T	T	T	.	.	.	T	T	T	T	T	T	T	T	T	T	T	T	T	T	T	T	T	T	T	T	T	T	N	N	N	N	N	N	N	.	T	T	T
3137749	A	N	N	.	G	N	N	.	.	.	.	.	.	.	.	.	.	.	.	.	.	.	.	.	.	.	.	.	.	.	.	.	.	.	.	N	.	.	.	.	.	.	.	.	.	.
3140172	A	N	N	N	G	N	N	.	.	.	.	.	.	G	G	G	G	G	N	N	N	N	G	G	G	G	G	G	G	G	G	G	G	G	N	G	G	G	G	N	G	N	G	G	G	G
3142862	C	N	N	T	N	N	N	.	.	.	.	.	.	T	T	T	T	T	T	T	T	T	T	T	T	T	T	T	T	T	T	T	N	N	T	N	T	T	T	T	N	N	T	T	T	T
3145809	A	N	N	N	G	N	N	.	.	N	.	.	.	G	G	G	G	G	G	G	G	G	G	G	G	G	G	G	G	G	G	G	G	G	G	N	G	G	G	G	G	G	G	G	G	G
3151224	G	N	A	N	.	N	N	.	.	.	.	.	.	.	.	.	.	A	.	.	.	.	.	.	.	.	.	.	.	.	.	A	.	.	.	A	A	.	A	.	.	A	.	.	.	.
3153246	C	N	N	T	T	N	N	.	.	N	.	.	.	T	T	T	T	T	T	T	T	T	T	T	T	T	T	T	T	T	T	T	T	T	T	T	T	T	T	T	T	T	T	T	T	T
3158304	G	N	N	N	A	N	N	.	.	.	.	.	.	A	A	A	A	A	A	A	A	A	A	A	A	A	A	A	A	A	A	A	A	A	A	N	A	A	A	A	A	A	A	A	A	A
3159219	T	N	N	C	N	N	N	.	.	N	.	.	.	C	C	C	C	C	C	C	C	C	C	C	C	C	C	C	C	C	C	C	C	C	C	C	C	C	C	C	C	C	C	C	C	C
3159402	T	N	N	.	N	A	N	.	.	.	.	.	.	.	.	.	.	.	.	.	.	.	.	.	.	.	.	.	.	.	.	.	.	.	.	.	.	.	.	.	.	.	.	.	.	.
3168067	T	N	N	N	N	N	C	.	.	.	.	.	.	C	C	C	C	C	C	C	C	C	C	C	C	C	C	C	C	C	C	C	C	C	C	N	C	C	C	C	C	C	C	C	C	C
3168561	G	N	N	.	A	N	N	.	.	.	.	.	.	.	.	.	.	.	.	.	.	.	.	.	.	.	.	.	.	.	.	.	.	.	.	N	.	.	.	.	.	.	.	.	.	.
3174691	T	N	N	C	N	N	N	C	C	C	.	.	C	C	C	C	C	C	C	C	C	C	C	C	C	C	C	C	C	C	C	C	C	C	C	N	C	C	C	C	C	C	C	C	C	C
3176183	T	N	N	C	C	N	N	.	.	N	.	.	.	C	C	C	C	C	C	C	C	C	C	C	C	C	C	C	C	C	C	C	C	C	C	C	C	C	C	C	C	C	C	C	C	C
3176421	A	N	N	N	N	N	G	.	.	N	.	.	.	G	G	G	G	G	G	G	G	G	G	G	G	G	G	G	G	G	G	G	G	G	G	N	G	G	G	G	G	G	G	G	G	G
3181906	A	N	N	N	G	N	N	.	.	.	.	.	.	G	G	G	N	G	N	N	N	N	G	G	G	G	G	G	G	G	G	N	G	G	N	N	G	G	G	G	G	G	G	G	G	G
3182426	A	N	N	G	.	N	.	.	.	.	.	.	.	.	.	.	N	G	N	N	N	N	G	G	G	G	G	G	G	G	G	N	G	G	N	N	G	G	G	G	G	G	G	.	.	.
3186358	A	N	N	G	G	N	G	.	.	N	.	.	.	G	G	G	N	G	N	N	N	N	G	G	G	G	G	G	G	G	G	N	G	G	N	N	G	G	G	G	G	G	G	G	G	G
3186515	C	N	N	N	T	N	N	.	N	.	.	.	.	T	T	T	N	T	N	N	N	N	T	T	N	N	T	T	T	T	T	N	T	N	N	N	N	N	N	T	T	N	T	T	T	T
3186604	A	N	N	N	C	N	N	.	N	N	.	.	.	C	C	C	N	C	N	N	N	N	C	C	C	C	C	C	C	C	C	N	C	C	N	N	C	C	C	C	C	C	C	C	C	C
3187944	A	N	N	G	.	N	N	.	.	.	.	.	.	.	.	.	.	.	.	.	.	.	.	.	.	.	.	.	.	.	.	.	.	.	.	.	.	.	.	.	.	.	.	.	.	.
3187951	A	N	N	N	G	N	N	.	.	.	.	.	.	G	G	G	G	G	G	G	G	G	G	G	G	G	G	G	G	G	G	G	G	G	G	N	N	N	N	G	G	N	G	.	.	G
3192920	A	N	N	C	N	N	N	C	C	C	.	.	C	C	C	C	C	C	C	C	C	C	C	C	C	C	C	C	C	C	C	C	C	C	C	N	C	C	C	C	C	C	C	C	C	C
3193132	T	N	N	G	N	N	N	.	.	.	.	.	.	G	G	G	G	G	N	N	N	N	G	G	G	G	G	G	G	G	G	G	G	G	G	N	N	N	N	N	N	N	G	.	.	G
3198354	A	N	N	G	N	N	N	.	.	N	.	.	.	G	G	G	G	G	T	T	T	T	G	G	G	G	G	G	G	G	G	G	G	G	G	G	G	G	G	G	G	G	G	G	G	G
3200405	T	N	N	N	.	C	N	.	.	N	.	.	.	.	.	.	.	.	.	.	.	.	.	.	C	.	C	C	C	.	C	.	C	C	.	.	C	.	C	C	C	C	.	.	.	.
3200752	T	N	N	N	G	N	N	.	.	.	.	.	.	G	G	G	G	G	G	G	G	G	G	G	G	G	G	G	G	G	G	G	G	G	G	G	G	G	G	G	G	G	G	G	G	G
3209596	A	N	N	C	C	N	N	.	.	.	.	.	.	C	C	C	C	C	C	C	C	C	C	C	C	C	C	C	C	C	C	C	N	C	C	N	C	C	C	C	C	C	C	.	.	C
3214114	C	N	N	N	T	N	N	.	.	.	.	.	.	T	T	T	N	T	N	N	N	N	N	T	T	N	T	T	T	T	T	T	T	T	T	N	T	T	T	T	T	T	T	.	.	T
3216515	G	N	N	N	A	N	N	A	A	A	.	.	A	A	A	A	N	A	N	N	N	N	N	A	A	N	A	A	A	A	A	A	A	A	A	N	A	A	A	A	A	A	A	A	A	A
3217769	A	N	N	G	G	N	N	.	.	.	.	.	.	G	G	G	N	G	N	N	N	N	N	G	G	N	G	G	G	G	G	G	G	G	G	N	G	G	G	G	G	G	G	G	G	G
3218522	G	N	N	N	T	N	N	T	T	N	.	.	T	T	T	T	N	T	N	N	N	N	N	T	T	N	T	T	T	T	.	T	T	T	T	N	T	N	T	T	T	T	T	T	T	T
3220445	A	N	N	G	G	N	N	.	.	.	.	.	.	G	G	G	N	G	N	N	N	N	N	G	G	N	G	G	G	G	G	G	G	G	G	N	G	G	G	G	G	G	G	G	G	G
3223230	T	N	N	C	C	N	C	.	.	.	.	.	.	C	C	C	C	C	C	C	C	C	C	C	C	C	C	C	C	C	C	C	C	C	C	N	C	C	C	C	C	C	C	C	C	C
3223571	G	N	N	A	.	N	N	.	.	N	.	.	.	.	.	.	.	.	.	.	.	.	.	.	.	.	.	.	.	.	.	.	.	.	.	.	.	.	.	.	.	.	.	.	.	.
3228759	C	N	N	T	N	N	N	.	.	.	.	.	.	.	.	.	T	T	T	T	T	T	T	T	T	T	T	T	T	T	T	T	T	T	T	N	N	N	N	T	T	T	T	.	.	.
3231992	A	N	N	N	G	N	N	G	G	N	.	.	.	G	G	G	G	G	G	G	G	G	G	G	G	G	G	G	G	G	G	N	G	G	G	N	G	G	G	G	G	G	G	G	G	G
3233070	A	N	N	G	G	N	N	G	G	G	.	.	G	G	G	G	G	G	G	G	G	G	G	G	G	G	G	G	G	G	G	G	G	G	G	N	G	G	G	G	G	G	G	G	G	G
3234484	T	N	N	G	G	N	N	.	.	.	.	.	.	G	G	G	G	G	G	G	G	G	G	G	G	G	G	G	G	G	G	G	G	G	G	G	G	G	G	G	G	G	G	.	.	G
3234738	G	N	N	C	.	N	N	.	.	.	.	.	.	.	.	.	.	.	A	A	A	A	.	.	.	.	.	.	.	.	.	.	.	.	.	.	.	.	.	.	.	.	.	.	.	.
3239164	T	N	N	C	C	N	N	C	C	C	.	.	.	C	C	C	C	C	C	C	C	C	C	C	C	C	C	C	C	C	C	C	C	C	C	N	C	C	C	.	C	C	C	C	C	C
3239211	G	N	N	T	T	N	N	.	.	N	.	.	.	.	.	.	T	T	T	T	T	T	T	T	T	T	T	T	T	T	T	T	T	T	T	N	T	T	T	T	T	T	T	.	.	.
3239387	G	N	N	A	A	N	N	.	.	N	.	.	.	A	A	A	A	A	A	A	A	A	A	A	A	A	A	A	A	A	A	A	A	A	A	A	A	A	A	A	A	A	A	.	.	A
3250243	C	N	N	T	T	N	N	T	T	N	.	.	T	T	T	T	T	T	T	T	T	T	T	T	T	T	T	T	T	T	T	T	T	T	T	T	T	T	T	T	T	T	T	T	T	T
3252905	A	N	N	G	G	N	N	.	.	.	.	.	.	G	G	G	G	G	G	G	G	G	G	G	G	G	G	G	G	G	G	G	G	G	G	.	G	G	G	G	G	G	G	G	G	G
3255771	T	N	N	N	C	N	N	.	.	N	.	.	.	C	C	C	C	C	C	C	C	C	C	C	C	C	C	C	C	C	C	C	C	C	C	C	C	C	C	C	C	C	C	C	C	C
3260472	A	N	N	C	C	N	N	.	.	C	.	.	.	C	C	C	C	C	C	C	C	C	C	C	C	C	C	C	C	C	C	C	C	C	C	N	N	C	N	C	N	C	C	C	C	C
3262260	T	N	N	C	N	N	N	.	.	.	.	.	.	.	.	.	C	C	C	C	C	C	C	C	C	C	C	C	C	C	C	C	C	C	C	C	C	C	C	C	C	C	C	.	.	.
3262840	G	N	N	A	A	N	N	.	.	.	.	.	.	A	A	A	A	A	A	A	A	A	A	A	A	A	A	A	A	A	A	A	A	A	A	A	A	A	A	A	A	A	A	A	A	A
3269954	T	N	N	N	G	N	N	G	G	N	.	.	N	G	N	N	N	G	N	N	N	N	G	G	G	G	G	G	G	N	G	G	G	G	G	G	N	N	N	N	N	N	N	N	N	N
3269955	G	N	N	N	C	N	N	C	C	N	.	.	N	C	N	N	N	C	N	N	N	N	C	C	C	C	C	C	C	N	C	C	C	C	C	C	N	N	N	N	N	N	N	N	N	N
3270359	A	N	N	N	C	N	N	.	.	.	.	.	.	C	C	C	N	C	N	N	N	N	C	N	C	C	C	C	C	C	C	N	C	C	N	N	N	C	N	.	C	C	C	C	C	N
3270455	G	N	N	N	A	N	N	.	.	.	.	.	.	A	A	A	N	A	N	N	N	N	A	A	A	A	A	A	A	A	A	N	A	A	N	N	A	A	A	N	A	A	A	.	.	A
3286249	T	N	A	.	.	N	N	.	.	.	.	.	.	.	.	.	.	.	.	.	.	.	.	.	.	.	.	.	.	.	.	.	.	.	.	.	.	.	.	.	.	.	.	.	.	.
3289217	A	N	N	N	G	N	N	.	.	G	.	.	.	G	G	G	G	G	G	G	G	G	G	G	G	G	G	G	G	G	G	G	G	G	G	G	G	G	G	G	G	G	G	G	G	G
3295416	A	.	N	.	N	G	.	.	.	.	.	.	.	.	.	.	.	G	.	.	.	.	G	G	G	G	G	G	G	G	G	G	G	G	G	N	G	G	G	.	G	G	G	.	.	.
3296770	T	N	N	C	N	N	N	C	C	C	.	C	C	C	C	C	C	C	C	C	C	C	C	C	C	C	C	C	C	C	C	C	C	C	C	N	C	C	C	N	C	C	C	C	C	C
3309526	A	N	N	G	G	N	N	.	.	.	.	.	.	G	G	G	G	G	G	G	G	G	G	G	G	G	G	G	G	G	G	G	G	G	G	G	G	G	G	G	G	G	G	G	G	G
3311307	T	N	N	C	C	N	N	.	.	N	.	.	.	C	C	C	C	C	C	C	C	C	C	C	C	C	C	C	C	C	C	C	C	C	C	N	C	C	C	N	C	C	C	C	C	C
3311704	C	N	N	N	.	A	.	.	.	.	.	.	.	.	.	.	A	A	A	A	A	A	A	A	A	A	A	A	A	A	A	A	A	A	A	N	A	A	A	A	A	A	A	.	.	.
3314470	G	N	N	N	N	N	T	.	.	.	.	.	.	.	.	.	.	.	.	.	.	.	.	.	.	.	.	.	.	.	.	.	.	.	.	.	.	.	.	.	.	.	.	.	.	.
3317794	G	N	T	.	.	N	N	.	.	.	.	.	.	.	.	.	T	.	.	.	.	.	.	.	.	.	.	.	.	.	.	.	.	.	.	.	.	.	.	.	.	.	.	.	.	.
3317938	A	N	N	.	N	C	N	.	.	.	.	.	.	.	.	.	N	.	N	N	N	N	.	.	.	.	.	.	.	.	.	N	.	.	.	N	.	N	.	.	.	.	.	.	.	.
3319560	G	N	N	N	A	N	N	.	.	.	.	.	.	.	.	.	.	.	.	.	.	.	.	.	.	.	.	.	.	.	.	.	.	.	.	N	.	.	.	.	.	.	.	.	.	.
3321230	C	N	N	N	T	N	N	.	.	.	.	.	.	.	.	.	.	.	.	.	.	.	.	.	.	.	.	.	.	.	.	.	.	.	.	.	.	.	.	.	.	.	.	.	.	.
3322725	T	N	N	N	N	N	A	.	.	.	.	.	.	A	A	A	A	A	A	A	A	A	A	A	A	A	A	A	A	A	A	A	A	A	A	A	A	A	A	A	A	A	A	A	A	A
3323377	G	N	N	.	N	A	N	.	.	.	.	.	.	.	.	.	.	A	.	.	.	.	.	N	A	.	A	A	A	.	A	.	.	.	A	N	.	.	.	.	A	A	.	.	.	.
3324848	G	.	N	A	.	N	N	.	.	.	.	.	.	.	.	.	.	.	.	.	.	.	.	.	.	.	.	.	.	.	.	.	.	.	.	.	.	.	.	.	.	.	.	.	.	.
3329226	T	N	N	A	A	N	N	.	.	A	.	.	.	A	A	A	A	A	A	A	A	A	A	A	A	A	A	A	A	A	A	A	A	A	A	N	A	A	A	A	A	A	A	A	A	A
3331035	A	N	N	N	G	N	N	.	.	.	.	.	.	G	G	G	G	G	G	G	G	G	G	G	G	G	G	G	G	G	G	G	G	G	G	N	N	N	N	N	N	N	G	G	G	G
3331435	A	N	N	G	N	N	N	.	.	N	.	.	.	G	G	G	G	G	G	G	G	G	G	G	G	G	G	G	G	G	G	G	G	G	G	N	G	G	G	G	G	G	G	G	G	G
3332170	T	N	N	N	C	N	C	.	.	.	.	.	.	C	C	C	C	C	C	C	C	C	C	C	C	C	C	C	C	C	C	C	C	C	C	N	C	C	C	C	C	N	C	C	C	C
3333601	T	N	N	N	C	N	N	.	.	.	.	.	.	C	C	C	C	C	C	C	C	C	C	C	C	C	C	C	C	C	C	C	C	C	C	N	N	C	N	C	C	N	C	C	N	C
3333608	A	N	N	N	G	N	N	.	.	.	.	.	.	G	G	G	C	C	C	C	C	C	C	C	C	C	C	C	C	C	C	C	C	C	C	C	C	N	C	C	C	C	G	G	G	G
3336472	G	N	N	A	A	N	N	.	.	N	.	.	.	A	A	A	A	A	A	A	A	A	A	A	A	A	A	A	A	A	A	A	A	A	A	.	A	A	A	A	A	A	A	.	.	A
3338299	A	N	N	G	N	N	N	.	.	.	.	.	.	G	N	N	N	G	N	N	N	N	G	G	G	N	G	N	G	G	G	N	G	G	N	N	N	N	N	N	N	N	N	N	N	N
3338300	C	N	N	G	N	N	N	.	.	.	.	.	.	G	N	N	N	G	N	N	N	N	G	G	G	N	G	N	G	G	G	N	G	G	N	N	N	N	N	N	N	N	N	G	G	N
3341112	T	N	N	N	N	N	C	.	.	.	.	.	.	C	C	C	C	C	C	C	C	C	C	C	C	C	C	C	C	C	C	C	C	C	C	C	C	C	C	C	C	C	C	C	C	C
3344186	C	N	N	G	G	N	N	.	.	N	.	.	.	G	G	G	G	G	G	G	G	G	G	G	G	G	G	G	G	G	G	N	G	G	G	N	N	G	G	G	G	G	G	T	T	G
3350520	A	N	N	G	G	N	N	.	.	.	.	.	.	G	G	G	G	G	G	G	G	G	G	G	G	G	G	G	G	G	G	G	G	G	G	.	G	N	G	G	G	G	G	G	G	G
3353001	G	.	N	N	N	A	.	.	.	.	.	.	.	.	.	.	A	A	A	A	A	A	A	A	A	A	A	A	A	A	A	A	.	.	A	.	A	.	A	.	A	A	.	.	.	.
3353031	A	N	N	N	G	N	N	.	.	N	.	.	.	G	G	G	G	G	G	G	G	G	G	G	G	G	G	G	G	G	G	G	G	G	G	G	G	G	G	G	G	G	G	.	.	G
3353779	C	N	N	N	T	N	N	.	.	.	.	.	.	T	T	T	T	T	T	T	T	T	T	T	T	T	T	T	T	T	T	T	T	T	T	N	N	T	T	T	T	N	T	T	T	T
3354618	T	A	N	.	.	N	N	.	.	.	.	.	.	.	.	.	.	.	.	.	.	.	.	.	.	.	.	.	.	.	.	.	.	.	.	.	.	.	.	.	.	.	.	.	.	.
3361588	G	N	N	A	A	N	N	.	.	N	.	.	.	A	A	A	N	N	N	N	N	N	N	N	N	N	A	A	A	N	A	A	N	N	A	N	N	A	N	A	A	A	A	A	A	A
3364740	A	N	N	G	G	N	N	.	.	.	.	.	.	G	G	G	G	G	G	G	G	G	G	G	G	G	G	G	G	G	G	G	G	G	G	N	G	G	G	G	G	G	G	G	G	G
3366816	T	N	C	N	N	N	N	.	.	.	.	.	.	.	.	.	.	.	.	.	.	.	.	.	.	.	.	.	.	.	.	.	.	.	.	N	.	.	.	.	.	.	.	.	.	.
3379621	T	G	N	G	G	N	N	.	.	.	.	.	.	G	G	G	G	G	G	G	G	G	G	G	G	G	G	G	G	G	G	G	G	G	G	G	G	G	G	G	G	G	G	G	G	G
3380431	T	N	N	N	C	N	N	.	.	.	.	C	.	C	C	C	C	C	C	C	C	C	C	C	C	C	C	C	C	C	C	C	C	C	C	N	N	C	N	C	C	C	C	C	N	C
3380434	C	N	N	N	T	N	N	.	.	.	.	.	.	T	T	T	T	T	T	T	T	T	T	T	T	T	T	T	T	T	T	T	T	T	T	N	T	T	T	T	T	T	T	.	.	T
3382351	G	T	N	.	.	N	N	.	.	.	.	.	.	.	.	.	.	.	.	.	.	.	.	.	.	.	.	.	.	.	.	.	.	.	.	T	.	.	.	.	.	.	.	.	.	.
3382467	A	N	N	N	G	N	N	G	G	G	.	.	.	G	G	G	G	G	G	G	G	G	G	G	G	G	G	G	G	G	G	G	G	G	G	G	G	G	G	G	G	G	G	G	G	G
3382696	C	N	A	N	N	N	N	.	.	.	.	.	.	.	.	.	.	.	.	.	.	.	.	.	.	.	.	.	.	.	.	.	.	.	.	.	.	.	.	.	.	.	.	.	.	.
3382714	A	N	T	.	N	N	N	.	.	.	.	.	.	.	.	.	.	.	.	.	.	.	.	.	.	.	.	.	.	.	.	.	.	.	.	.	.	.	.	.	.	.	.	.	.	.
3383110	T	N	A	.	N	N	N	.	.	.	.	.	.	.	.	.	.	.	.	.	.	.	.	.	.	.	.	.	.	.	.	.	.	.	.	.	.	.	.	.	.	.	.	.	.	.
3388632	C	.	N	.	.	A	N	.	.	.	.	.	.	.	.	.	A	A	A	A	A	A	A	A	A	A	A	A	A	A	A	A	A	A	A	N	A	A	A	A	N	.	.	.	.	.
3389229	A	N	N	C	C	N	N	.	.	C	.	.	.	C	C	C	C	C	C	C	C	C	C	C	C	C	C	C	C	C	C	C	C	C	C	N	N	N	N	N	N	C	C	C	C	C
3389595	G	N	N	N	C	N	C	.	.	.	.	.	.	.	.	.	.	.	.	.	.	.	.	.	.	.	.	.	.	.	.	.	.	.	.	.	.	.	.	N	.	.	.	.	.	.
3389601	G	N	N	N	C	N	C	.	.	.	.	.	.	.	.	.	.	.	.	.	.	.	.	.	A	.	.	A	A	.	A	.	A	A	.	T	.	.	.	N	.	.	.	.	.	.
3394015	A	N	N	G	G	N	N	.	.	.	.	.	.	G	G	G	N	G	N	N	N	N	G	G	G	G	G	G	G	G	G	G	G	G	N	N	G	G	G	G	G	G	G	G	G	G
3394280	T	N	N	G	N	N	N	.	.	.	.	.	.	G	G	G	.	G	.	.	.	.	G	G	G	G	G	G	G	.	G	.	G	G	G	N	.	.	.	G	G	G	G	G	G	G
3397684	A	N	N	C	N	N	N	.	.	C	.	.	.	C	N	N	C	C	C	C	C	C	C	C	C	C	C	C	C	C	C	C	N	C	C	C	C	C	C	C	C	C	C	N	N	N
3398568	T	N	N	C	N	N	N	.	.	.	.	.	.	C	C	C	C	C	C	C	C	C	N	C	C	C	C	C	C	N	C	N	C	C	N	N	C	C	C	C	N	C	C	.	.	C
3405411	G	A	N	N	N	N	N	.	.	.	.	.	.	.	.	.	.	.	.	.	.	.	.	.	.	.	.	.	.	.	.	.	.	.	.	.	.	.	.	.	.	.	.	.	.	.
3405906	G	N	A	N	.	N	N	.	.	.	.	.	.	.	.	.	.	.	.	.	.	.	.	.	.	.	.	.	.	.	.	.	.	.	.	A	.	.	.	.	.	.	.	.	.	.
3405948	G	.	A	N	.	N	N	.	.	.	.	.	.	.	.	.	.	.	.	.	.	.	.	.	.	.	.	.	.	.	.	.	.	.	.	.	.	.	.	.	.	.	.	.	.	.
3406145	A	.	N	.	N	T	.	.	.	.	.	.	.	.	.	.	.	.	.	.	.	.	.	.	.	.	.	.	.	.	.	.	.	.	.	.	.	.	.	.	.	.	.	.	.	.
3421045	T	N	N	C	N	N	C	.	.	.	.	.	.	C	C	C	N	C	N	N	N	N	C	C	C	C	C	C	C	C	C	C	C	C	C	N	C	C	C	C	C	C	C	C	C	C
3426549	T	N	N	C	C	N	N	C	C	C	.	.	C	C	C	C	C	C	C	C	C	C	C	C	C	C	C	C	C	C	C	C	C	C	C	N	C	C	C	C	C	C	C	C	C	C
3427178	T	N	N	G	G	N	G	G	G	G	.	.	G	G	G	G	N	G	N	N	N	N	G	G	N	G	G	G	G	G	G	G	G	G	G	N	N	N	N	G	G	G	G	G	G	G
3427603	A	N	N	.	G	N	N	.	.	.	.	.	.	.	.	.	.	.	.	.	.	.	.	.	.	.	.	.	.	.	.	.	.	.	.	.	.	.	.	.	.	.	.	.	.	.
3429459	A	N	N	C	N	N	N	.	.	.	.	.	.	.	.	.	C	C	C	C	C	C	C	C	C	C	C	C	C	C	C	C	C	C	C	N	C	C	C	C	C	C	C	.	.	.
3429658	G	A	N	A	A	N	N	.	.	.	.	.	.	A	A	A	A	A	A	A	A	A	A	A	A	A	A	A	A	A	A	A	A	A	A	A	A	A	A	A	A	A	A	A	A	A
3432353	C	N	N	.	.	T	T	.	.	.	.	.	.	.	.	.	.	.	.	.	.	.	.	.	.	.	.	.	.	.	.	.	.	.	.	N	.	.	.	.	.	.	.	.	.	.
3432477	A	N	N	C	C	N	N	.	.	N	.	.	.	C	C	C	C	C	C	C	C	C	C	C	C	C	C	C	C	C	C	C	C	C	C	N	C	C	C	C	N	C	C	C	C	C
3434398	G	N	N	A	N	A	N	.	.	.	.	.	.	A	A	A	A	A	A	A	A	A	A	A	A	A	A	A	A	A	A	A	A	A	A	N	A	A	A	A	A	A	A	A	A	A
3435628	A	N	N	G	N	N	N	.	.	G	.	.	.	G	G	G	G	G	G	G	G	G	G	G	G	G	G	G	G	G	G	G	G	G	G	G	G	G	G	G	G	G	G	G	G	G
3440983	A	N	N	G	G	N	G	.	.	G	.	.	.	G	G	G	G	G	G	G	G	G	G	G	G	G	G	G	G	G	G	G	G	G	G	G	G	G	G	G	G	G	G	G	G	G
3444920	A	N	N	N	G	N	G	G	G	G	.	.	.	G	G	G	N	N	N	N	N	N	N	G	N	G	G	G	G	N	G	N	G	G	G	N	G	G	G	N	G	G	G	G	G	G
3445589	A	C	N	C	C	N	C	.	.	N	.	.	.	C	C	C	C	C	C	C	C	C	C	C	C	C	C	C	C	C	C	C	C	C	C	C	C	C	C	C	C	C	C	C	C	C
3445655	A	G	N	.	.	G	N	.	.	.	.	.	.	.	.	.	.	.	.	.	.	.	.	.	.	.	.	.	.	.	.	.	.	.	.	.	.	.	.	.	.	.	.	.	.	.
3445796	C	N	N	N	N	A	N	.	.	.	.	.	.	.	.	.	.	A	A	A	A	A	A	A	A	A	.	.	.	.	.	A	.	.	A	.	.	A	.	A	A	.	.	.	.	.
3456515	T	N	N	C	C	N	N	.	.	.	.	.	.	C	C	C	C	C	C	C	C	C	C	C	C	C	C	C	C	C	C	C	C	C	C	N	C	C	C	C	C	C	C	C	C	C
3461478	T	N	N	C	C	N	N	C	C	C	.	.	.	C	C	C	C	C	C	C	C	C	C	C	C	C	C	C	C	C	C	C	C	C	C	N	C	C	C	C	C	C	C	C	C	C
3466244	A	N	N	G	G	N	N	.	.	.	.	.	.	G	G	G	G	G	G	G	G	G	G	G	G	G	G	G	G	G	G	G	G	G	G	G	G	G	G	G	G	G	G	G	G	G
3466490	C	N	N	T	T	N	N	.	.	.	.	.	.	T	T	T	T	T	T	T	T	T	T	T	T	T	T	T	T	T	T	T	T	T	T	T	T	T	T	T	T	T	T	T	T	T
3468483	T	N	N	G	G	N	N	.	.	.	.	.	.	G	G	G	G	G	G	G	G	G	G	G	G	G	G	G	G	G	G	G	G	G	G	G	N	G	N	G	G	N	G	G	G	G
3470282	T	N	N	N	G	N	N	G	G	G	.	.	G	G	G	G	G	G	G	G	G	G	G	G	G	G	G	G	G	G	G	G	G	G	G	N	G	G	G	G	G	G	G	G	G	G
3470438	C	N	N	N	T	N	N	.	.	T	.	.	.	T	T	T	T	T	T	T	T	T	T	T	T	T	T	T	T	T	T	T	T	T	T	N	T	N	T	N	T	T	T	T	T	T
3472617	A	N	N	G	G	N	N	G	G	G	.	.	G	G	G	G	G	G	G	G	G	G	G	G	G	G	G	G	G	G	G	G	G	G	G	G	G	G	G	G	G	G	G	G	G	G
3477866	C	N	N	A	N	N	N	.	.	.	.	.	.	A	A	A	A	A	A	A	A	A	A	A	A	A	A	A	A	A	A	A	A	A	A	.	.	A	A	A	A	A	A	.	.	A
3479366	C	N	N	N	T	N	N	.	.	N	.	.	.	.	.	.	.	.	.	.	.	.	.	.	.	.	.	.	.	.	.	.	.	.	.	.	.	.	.	.	.	.	.	.	.	.
3480270	T	.	N	C	N	N	N	.	.	N	.	.	.	.	.	.	.	.	.	.	.	.	.	.	.	.	.	.	.	.	.	.	.	.	.	.	.	.	.	.	.	.	.	.	.	.
3482850	T	N	N	A	A	N	N	.	.	N	.	.	.	A	A	A	A	A	A	A	A	A	A	A	A	A	A	A	A	A	A	A	A	A	A	N	A	A	A	A	A	A	A	A	A	A
3489239	C	N	T	.	.	N	.	.	.	N	.	.	.	.	.	.	.	.	.	.	.	.	.	.	.	.	.	.	.	.	.	.	.	.	.	T	.	.	.	.	.	.	.	.	.	.
3489309	A	N	C	C	C	C	C	C	C	N	.	.	C	C	C	C	C	C	C	C	C	C	C	C	C	C	C	C	C	C	C	C	C	C	C	C	C	C	C	C	C	C	C	C	C	C
3489384	C	N	N	N	N	T	T	.	.	.	.	.	.	.	.	.	.	.	.	.	.	.	.	.	.	.	.	.	.	.	.	.	.	.	.	.	.	.	.	.	.	.	.	.	.	.
3491277	A	N	N	G	G	N	G	G	G	G	.	G	G	G	G	G	G	G	G	G	G	G	G	G	G	G	G	G	G	G	G	G	G	G	G	N	G	G	G	G	G	G	G	G	G	G
3491553	C	N	N	G	G	N	N	.	.	.	.	.	.	G	G	G	G	G	G	G	G	G	G	G	G	G	G	G	G	G	G	G	G	G	G	N	G	G	G	G	G	G	G	G	G	G
3491618	A	N	N	G	N	N	N	.	.	.	.	.	.	.	.	.	G	G	G	G	G	G	G	G	G	G	G	G	G	G	G	G	G	G	G	N	N	G	G	G	G	G	G	.	.	.
3495218	T	N	N	C	C	N	N	.	.	.	.	.	.	C	C	C	C	C	C	C	C	C	C	C	C	C	C	C	C	C	C	C	C	C	C	N	C	N	C	C	C	C	N	C	C	C
3498647	T	N	N	N	.	C	N	.	.	N	.	.	.	.	.	.	C	C	.	.	.	.	C	C	.	C	C	C	C	C	C	C	C	C	C	C	.	N	.	.	C	.	.	.	.	.
3508325	C	N	N	T	T	N	N	T	T	T	.	.	T	T	T	T	T	T	T	T	T	T	T	T	T	T	T	T	T	T	T	T	T	T	T	T	T	T	T	T	T	T	T	T	T	T
3509656	A	N	N	G	G	N	N	.	.	G	.	.	.	G	G	G	G	G	G	G	G	G	G	G	G	G	G	G	G	G	G	G	G	G	G	G	G	G	G	G	G	G	.	G	G	G
3514355	A	N	N	G	.	N	N	.	.	.	.	.	.	.	.	.	G	G	G	G	G	G	G	G	G	G	G	G	G	G	G	G	G	G	G	N	G	G	G	G	G	G	G	.	.	.
3515538	C	N	N	T	T	N	N	.	.	N	.	.	.	T	T	T	T	T	T	T	T	T	T	T	T	T	T	T	T	T	T	T	T	T	T	T	T	T	T	T	T	T	T	T	T	T
3516232	G	N	N	N	N	A	N	.	.	.	.	.	.	.	.	.	.	.	.	.	.	.	.	.	.	.	.	.	.	.	.	.	.	.	.	.	.	.	.	.	.	.	.	.	.	.
3516265	A	N	G	.	N	N	N	.	.	N	.	.	.	.	.	.	.	.	.	.	.	.	.	.	.	.	.	.	.	.	.	.	.	.	.	.	.	.	.	.	.	.	.	.	.	.
3516541	G	N	A	.	N	.	N	.	.	.	.	.	.	.	.	.	.	.	.	.	.	.	.	.	.	.	.	.	.	.	.	.	.	.	.	.	.	.	.	.	.	.	.	.	.	.
3516670	T	N	C	N	N	N	N	.	.	N	.	.	.	.	.	.	.	.	.	.	.	.	.	.	.	.	.	.	.	.	.	.	.	.	.	.	.	.	.	.	.	.	.	.	.	.
3516700	G	N	N	N	N	N	A	.	.	.	.	.	.	.	.	.	A	A	A	A	A	A	A	A	A	A	A	A	A	A	A	A	A	A	A	A	A	A	A	A	A	A	A	.	.	.
3516928	A	N	G	N	N	N	N	.	.	.	.	.	.	.	.	.	.	.	.	.	.	.	.	.	.	.	.	.	.	.	.	.	.	.	.	.	.	.	.	.	.	.	.	.	.	.
3516979	G	A	A	.	N	N	N	.	.	.	.	.	.	.	.	.	.	.	.	.	.	.	.	.	.	.	.	.	.	.	.	.	.	.	.	.	.	.	.	.	.	.	.	.	.	.
3517015	T	A	N	N	N	N	N	.	.	N	.	.	.	.	.	.	.	.	.	.	.	.	.	.	.	.	.	.	.	.	.	.	.	.	.	.	.	.	.	.	.	.	.	.	.	.
3517105	G	A	A	N	.	A	N	.	.	N	.	.	.	.	.	.	.	.	.	.	.	.	.	.	.	.	.	.	.	.	.	.	.	.	.	.	.	.	.	.	.	.	.	.	.	.
3517309	G	N	A	N	.	N	N	.	.	.	.	.	.	.	.	.	.	.	.	.	.	.	.	.	.	.	.	.	.	.	.	.	.	.	.	.	.	.	.	.	.	.	.	.	.	.
3517310	T	N	A	N	N	N	N	.	.	N	.	.	.	.	.	.	.	.	.	.	.	.	.	.	.	.	.	.	.	.	.	.	.	.	.	.	.	.	.	.	.	.	.	.	.	.
3517426	A	N	T	.	.	N	N	.	.	.	.	.	.	.	.	.	.	.	.	.	.	.	.	.	.	.	.	.	.	.	.	.	.	.	.	.	.	.	.	.	.	.	.	.	.	.
3517567	A	N	N	N	N	G	N	.	.	N	.	.	.	.	.	.	.	.	.	.	.	.	.	.	.	.	.	.	.	.	.	.	.	.	.	.	.	.	.	.	.	.	.	.	.	.
3517627	G	N	N	N	N	A	A	.	.	N	.	.	.	.	.	.	.	.	.	.	.	.	.	.	.	.	.	.	.	.	.	.	.	.	.	.	.	.	.	.	.	.	.	.	.	.
3517663	A	N	N	N	N	C	C	.	.	.	.	.	.	.	.	.	.	.	.	.	.	.	.	.	.	.	.	.	.	.	.	.	.	.	.	.	.	.	.	.	.	.	.	.	.	.
3517666	G	N	N	N	N	A	A	.	.	.	.	.	.	.	.	.	.	.	.	.	.	.	.	.	.	.	.	.	.	.	.	.	.	.	.	.	.	.	.	.	.	.	.	.	.	.
3517720	C	T	N	N	.	N	N	.	.	.	.	.	.	.	.	.	.	.	.	.	.	.	.	.	.	.	.	.	.	T	.	.	.	.	.	.	.	.	.	.	.	.	.	.	.	.
3517869	T	N	A	.	.	.	N	.	.	.	.	.	.	.	.	.	.	.	.	.	.	.	.	.	.	.	.	.	.	.	.	.	.	.	.	A	.	.	.	.	.	.	.	.	.	.
3518499	T	N	C	.	.	N	N	.	.	.	.	.	.	.	.	.	.	.	.	.	.	.	.	.	.	.	.	.	.	.	.	.	.	.	.	.	.	.	.	.	.	.	.	.	.	.
3518948	A	G	N	.	.	N	N	.	.	.	.	.	.	.	.	.	.	.	.	.	.	.	.	.	.	.	.	.	.	.	.	.	.	.	.	.	.	.	.	.	.	.	.	.	.	.
3519154	A	N	G	.	N	N	N	.	.	N	.	.	.	.	.	.	.	.	G	G	G	G	G	G	G	G	G	.	.	G	.	G	G	G	G	G	G	G	G	G	G	.	.	.	.	.
3519299	G	.	N	N	T	N	N	.	.	.	.	.	.	.	.	.	.	.	.	.	.	.	.	.	.	.	.	.	.	.	.	.	.	.	.	.	.	.	.	.	.	.	.	.	.	.
3519305	T	C	.	.	.	N	.	.	.	.	.	.	.	.	.	.	.	.	.	.	.	.	.	.	.	.	.	.	.	.	.	.	.	.	.	.	.	.	.	.	.	.	.	.	.	.
3519833	T	N	N	C	C	N	N	C	C	N	.	.	C	C	C	C	C	C	C	C	C	C	C	C	C	C	C	C	C	C	C	C	C	C	C	C	C	C	C	C	C	C	C	C	C	C
3520193	G	.	A	.	.	.	N	.	.	.	.	.	.	.	.	.	.	.	.	.	.	.	.	.	.	.	.	.	.	.	.	.	.	.	.	.	.	.	.	.	.	.	.	.	.	.
3520226	A	N	G	.	.	N	N	.	.	.	.	.	.	.	.	.	.	.	.	.	.	.	.	.	.	.	.	.	.	.	.	.	.	.	.	G	.	.	.	.	.	.	.	.	.	.
3520371	G	N	T	.	.	N	N	.	.	.	.	.	.	.	.	.	.	.	.	.	.	.	.	.	.	.	.	.	.	.	.	.	.	.	.	.	.	.	.	.	.	.	.	.	.	.
3520602	C	N	N	.	N	N	G	.	.	.	.	.	.	.	.	.	.	.	.	.	.	.	.	.	.	.	.	.	.	.	.	.	.	.	.	T	.	.	.	.	.	.	.	.	.	.
3520662	C	N	N	.	N	N	A	.	.	N	.	.	.	.	.	.	.	.	.	.	.	.	.	.	.	.	.	.	.	.	.	.	.	.	.	.	.	.	.	.	.	.	.	.	.	.
3520743	G	N	N	.	N	N	A	.	.	.	.	.	.	.	.	.	.	.	.	.	.	.	.	.	.	.	.	.	.	.	.	.	.	.	.	.	.	.	.	.	.	.	.	.	.	.
3520881	A	G	.	.	.	.	N	.	.	.	.	.	.	.	.	.	.	.	.	.	.	.	.	.	.	.	.	.	.	.	.	.	.	.	.	.	.	.	.	.	.	.	.	.	.	.
3520910	T	A	N	.	.	.	.	.	.	.	.	.	.	.	.	.	.	.	.	.	.	.	.	.	.	.	.	.	.	.	.	.	.	.	.	.	.	.	.	.	.	.	C	.	.	.
3521025	G	N	A	N	N	A	A	.	.	.	.	.	.	.	.	.	.	.	.	.	.	.	.	.	.	.	.	.	.	.	.	.	.	.	.	.	.	.	.	.	.	.	.	.	.	.
3521136	C	N	N	N	.	A	N	.	.	.	.	.	.	.	.	.	.	.	.	.	.	.	.	.	.	.	.	.	.	.	.	.	.	.	.	.	.	.	.	.	.	.	.	.	.	.
3521355	T	N	N	N	.	N	A	.	.	.	.	.	.	.	.	.	.	.	.	.	.	.	.	.	.	.	.	.	.	.	.	.	.	.	.	.	.	.	.	.	.	.	.	.	.	.
3521507	C	N	N	.	N	A	A	.	.	N	.	.	.	.	.	.	.	.	.	.	.	.	.	.	.	.	.	.	.	.	.	.	.	.	.	.	.	.	.	.	.	.	.	.	.	.
3521542	C	N	N	N	N	A	.	.	.	.	.	.	.	.	.	.	.	.	.	.	.	.	.	.	.	.	.	.	.	.	.	.	.	.	.	.	.	.	.	.	.	.	.	.	.	.
3521543	G	N	A	N	N	A	A	.	.	.	.	.	.	.	.	.	.	.	.	.	.	.	.	.	.	.	.	.	.	.	.	.	.	.	.	.	.	.	.	.	.	.	.	.	.	.
3521711	G	A	N	N	N	N	A	.	.	.	.	.	.	.	.	.	.	.	.	.	.	.	.	.	.	.	.	.	.	.	.	.	.	.	.	.	.	.	.	.	.	.	.	.	.	.
3521849	G	A	A	N	N	N	A	.	.	N	.	.	.	.	.	.	.	.	.	.	.	.	.	.	.	.	.	.	.	.	.	.	.	.	.	.	.	.	.	.	.	.	.	.	.	.
3521894	G	N	A	.	N	N	N	.	.	.	.	.	.	.	.	.	.	.	.	.	.	.	.	.	.	.	.	.	.	.	.	.	.	.	.	C	.	.	.	.	.	.	.	.	.	.
3522131	T	A	N	N	.	N	N	.	.	N	.	.	.	.	.	.	.	.	.	.	.	.	.	.	.	.	.	.	.	.	.	.	.	.	.	.	.	.	.	.	.	.	.	.	.	.
3522467	G	.	A	.	.	N	N	.	.	.	.	.	.	.	.	.	.	.	.	.	.	.	.	.	.	.	.	.	.	.	.	.	.	.	.	A	.	.	.	.	.	.	.	.	.	.
3522488	G	A	N	.	.	N	.	.	.	.	.	.	.	.	.	.	.	.	.	.	.	.	.	.	.	.	.	.	.	.	.	.	.	.	.	.	.	.	.	.	.	.	.	.	.	.
3522503	A	G	N	G	G	N	G	.	.	.	.	.	.	G	G	G	G	G	G	G	G	G	G	G	G	G	G	G	G	G	G	G	G	G	G	G	G	G	G	G	G	G	G	G	G	G
3522593	A	N	N	N	N	G	G	.	.	.	.	.	.	.	.	.	.	.	.	.	.	.	.	.	.	.	.	.	.	.	.	.	.	.	.	.	.	.	.	.	.	.	.	.	.	.
3522662	G	N	N	N	.	A	N	.	.	.	.	.	.	.	.	.	.	.	.	.	.	.	.	.	.	.	.	.	.	.	.	.	.	.	.	.	.	.	.	.	.	.	.	.	.	.
3522785	A	N	N	N	.	G	N	.	.	.	.	.	.	.	.	.	.	.	.	.	.	.	.	.	.	.	.	.	.	.	.	.	.	.	.	N	.	.	.	.	.	.	.	.	.	.
3523065	T	N	N	N	N	A	N	.	.	N	.	.	.	.	.	.	.	.	.	.	.	.	.	.	.	.	.	.	.	.	.	.	.	.	.	.	.	.	.	.	.	.	.	.	.	.
3523255	T	N	A	N	N	N	A	.	.	N	.	.	.	.	.	.	.	.	.	.	.	.	.	.	.	.	.	.	.	.	.	.	.	.	.	.	.	.	.	.	.	.	.	.	.	.
3523291	G	N	N	N	N	N	C	.	.	.	.	.	.	.	.	.	A	A	A	A	A	A	A	A	A	A	A	A	A	A	A	A	A	A	A	C	A	A	A	A	A	A	A	.	.	.
3523294	A	N	N	N	N	T	T	.	.	N	.	.	.	.	.	.	.	.	.	.	.	.	.	.	.	.	.	.	.	.	.	.	.	.	.	T	.	.	.	.	.	.	.	.	.	.
3523399	A	N	N	.	N	T	N	.	.	.	.	.	.	.	.	.	.	.	.	.	.	.	.	.	.	.	.	.	.	.	.	.	.	.	.	.	.	.	.	.	.	.	.	.	.	.
3523450	G	N	A	N	A	N	N	.	.	.	.	.	.	.	.	.	.	.	.	.	.	.	.	.	.	.	.	.	.	.	.	.	.	.	.	A	.	.	.	.	.	.	.	.	.	.
3523453	T	N	A	N	A	N	N	.	.	.	.	.	.	.	.	.	.	.	.	.	.	.	.	.	.	.	.	.	.	.	.	.	.	.	.	.	.	.	.	.	.	.	.	.	.	.
3523576	G	N	A	N	N	N	N	.	.	N	.	.	.	.	.	.	.	.	.	.	.	.	.	.	.	.	.	.	.	.	.	.	.	.	.	T	.	.	.	.	.	.	.	.	.	.
3523782	C	T	N	.	N	N	N	.	.	.	.	.	.	.	.	.	.	.	.	.	.	.	.	.	.	.	.	.	.	.	.	.	.	.	.	.	.	.	.	.	.	.	.	.	.	.
3523847	C	G	N	.	N	N	N	.	.	.	.	.	.	.	.	.	.	.	.	.	.	.	.	.	.	.	.	.	.	.	.	.	.	.	.	.	.	.	.	.	.	.	.	.	.	.
3523862	G	A	N	.	N	N	N	.	.	.	.	.	.	.	.	.	.	.	.	.	.	.	.	.	.	.	.	.	.	.	.	.	.	.	.	.	.	.	.	.	.	.	.	.	.	.
3524003	T	N	G	N	N	N	G	.	.	.	.	.	.	.	.	.	.	.	.	.	.	.	.	.	.	.	.	.	.	.	.	.	.	.	.	.	.	.	.	.	.	.	.	.	.	.
3524011	T	N	C	N	N	.	C	.	.	.	.	.	.	.	.	.	.	.	.	.	.	.	.	.	.	.	.	.	.	.	.	.	.	.	.	.	.	.	.	.	.	.	.	.	.	.
3524047	A	N	G	N	N	N	G	.	.	.	.	.	.	.	.	.	.	.	.	.	.	.	.	.	.	.	.	.	.	.	.	.	.	.	.	.	.	.	.	.	.	.	.	.	.	.
3524191	C	N	N	N	N	T	T	.	.	.	.	.	.	.	.	.	.	.	.	.	.	.	.	.	.	.	.	.	.	.	.	.	.	.	.	.	.	.	.	.	.	.	.	.	.	.
3524197	T	.	N	N	N	C	C	.	.	.	.	.	.	.	.	.	.	.	.	.	.	.	.	.	.	.	.	.	.	.	.	.	.	.	.	.	.	.	.	.	.	.	.	.	.	.
3524212	A	N	N	N	N	G	G	.	.	.	.	.	.	.	.	.	.	.	.	.	.	.	.	.	.	.	.	.	.	.	.	.	.	.	.	.	.	.	.	.	.	.	.	.	.	.
3524254	C	.	T	.	N	N	.	.	.	N	.	.	.	.	.	.	.	.	.	.	.	.	.	.	.	.	.	.	.	.	.	.	.	.	.	.	.	.	.	.	.	.	.	.	.	.
3524617	T	N	G	.	N	N	N	.	.	.	.	.	.	.	.	.	.	.	.	.	.	.	.	.	.	.	.	.	.	.	.	.	.	.	.	.	.	.	.	.	.	.	.	.	.	.
3524884	T	N	C	N	N	N	N	.	.	.	.	.	.	.	.	.	.	.	.	.	.	.	.	.	.	.	.	.	.	.	.	.	.	.	.	.	.	.	.	.	.	.	.	.	.	.
3525483	A	N	G	N	N	N	N	.	.	.	.	.	.	.	.	.	.	.	.	.	.	.	.	.	.	.	.	.	.	.	.	.	.	.	.	G	.	.	.	.	.	.	.	.	.	.
3525555	G	N	N	N	.	A	N	.	.	N	.	.	.	.	.	.	.	.	.	.	.	.	.	.	.	.	.	.	.	.	.	.	.	.	.	.	.	.	.	.	.	.	.	.	.	.
3525937	T	N	A	N	N	N	N	.	.	N	.	.	.	.	.	.	.	.	.	.	.	.	.	.	.	.	.	.	.	.	.	.	.	.	.	.	.	.	.	.	.	.	.	.	.	.
3526017	T	N	N	.	N	G	G	.	.	.	.	.	.	.	.	.	.	.	.	.	.	.	.	.	.	.	.	.	.	.	.	.	.	.	.	.	.	.	.	.	.	.	.	.	.	.
3526145	T	N	N	N	N	C	N	.	.	.	.	.	.	.	.	.	.	.	.	.	.	.	.	.	.	.	.	.	.	.	.	.	.	.	.	.	.	.	.	.	.	.	.	.	.	.
3526504	G	N	N	.	A	N	N	.	.	.	.	.	.	.	.	.	.	.	.	.	.	.	.	.	.	.	.	.	.	.	.	.	.	.	.	.	.	.	.	.	.	.	.	.	.	.
3526525	T	N	N	N	A	N	N	.	.	.	.	.	.	.	.	.	.	.	.	.	.	.	.	.	.	.	.	.	.	.	.	.	.	.	.	.	.	.	.	.	.	.	.	.	.	.
3526528	C	N	N	N	T	N	N	.	.	.	.	.	.	.	.	.	.	.	.	.	.	.	.	.	.	.	.	.	.	.	.	.	.	.	.	.	.	.	.	.	.	.	.	.	.	.
3526898	G	N	A	.	N	N	.	.	.	.	.	.	.	.	.	.	.	.	.	.	.	.	.	.	.	.	.	.	.	.	.	.	.	.	.	A	.	.	.	.	.	.	.	.	.	.
3527249	G	N	N	.	N	A	N	.	.	.	.	.	.	.	.	.	.	.	.	.	.	.	.	.	.	.	.	.	.	.	.	.	.	.	.	A	.	.	.	.	.	.	.	.	.	.
3527495	G	N	N	N	A	N	N	.	.	.	.	.	.	.	.	.	.	.	.	.	.	.	.	.	.	.	.	.	.	.	.	.	.	.	.	.	.	.	.	.	.	.	.	.	.	.
3527677	G	T	T	N	N	N	T	.	.	N	.	.	.	.	.	.	.	.	.	.	.	.	A	.	A	.	.	.	.	T	.	A	.	.	.	A	.	.	.	.	T	.	.	.	.	.
3527782	A	N	T	N	N	N	N	.	.	N	.	.	.	.	.	.	G	.	G	G	G	G	.	G	.	.	G	.	.	.	.	.	G	G	.	.	G	G	G	G	G	.	.	.	.	.
3528000	C	.	T	.	.	.	.	.	.	.	.	.	.	.	.	.	.	.	.	.	.	.	.	.	.	.	.	.	.	.	.	T	.	.	.	.	.	.	.	.	.	.	.	.	.	.
3528065	A	G	G	N	N	G	G	.	.	.	.	.	.	.	.	.	G	G	G	G	G	G	G	G	G	G	G	G	G	G	G	G	G	G	G	G	G	G	G	G	G	.	.	.	.	.
3528087	T	.	.	.	N	N	A	.	.	.	.	.	.	.	.	.	.	.	.	.	.	.	.	.	.	.	.	.	.	.	.	.	.	.	.	.	.	.	.	.	.	.	.	.	.	.
3528141	T	N	G	.	N	N	N	.	.	.	.	.	.	.	.	.	G	G	G	G	G	G	G	G	G	G	G	G	G	G	G	G	G	G	G	G	G	G	G	G	G	.	.	.	.	.
3528592	A	N	N	N	G	N	N	G	G	G	.	.	.	G	G	G	G	G	G	G	G	G	G	G	G	G	G	G	G	G	G	G	G	G	G	G	G	G	G	G	G	G	G	G	G	G
3528688	A	N	N	.	N	N	G	.	.	N	.	.	.	.	.	.	.	.	.	.	.	.	.	.	.	.	.	.	.	.	.	.	.	.	.	.	.	.	.	.	.	.	.	.	.	.
3528715	T	C	C	N	N	N	N	.	.	N	.	.	.	.	.	.	.	C	C	C	C	C	C	C	C	C	C	C	C	C	C	C	C	C	C	C	C	C	C	C	C	.	.	.	.	.
3528817	G	N	N	.	N	N	A	.	.	.	.	.	.	.	.	.	.	.	.	.	.	.	.	.	.	.	.	.	.	.	.	.	.	.	.	.	.	.	.	.	.	.	.	.	.	.
3529108	A	N	N	N	N	T	T	.	.	.	.	.	.	.	.	.	.	.	.	.	.	.	.	.	.	.	.	.	.	.	.	.	.	.	.	.	.	.	.	.	.	.	.	.	.	.
3529176	G	N	A	N	N	A	A	.	.	.	.	.	.	.	.	.	.	.	.	.	.	.	.	.	.	.	.	.	.	.	.	.	.	.	.	.	.	.	.	.	.	.	.	.	.	.
3529248	A	N	G	.	.	N	N	.	.	.	.	.	.	.	.	.	.	.	.	.	.	.	.	.	.	.	.	.	.	.	.	.	.	.	.	.	.	.	.	.	.	.	.	.	.	.
3529419	C	A	N	N	.	N	N	.	.	N	.	.	.	.	.	.	.	.	.	.	.	.	.	.	.	.	.	.	.	.	.	.	.	.	.	.	.	.	.	.	.	.	.	.	.	.
3529693	T	N	N	N	.	C	N	.	.	.	.	.	.	.	.	.	.	.	.	.	.	.	.	.	.	C	C	.	.	.	.	.	C	C	.	.	.	N	.	.	.	.	.	.	.	.
3529844	C	N	N	.	T	N	N	.	.	.	.	.	.	.	.	.	.	.	.	.	.	.	.	.	.	.	.	.	.	.	.	.	.	.	.	.	.	.	.	.	.	.	.	.	.	.
3530703	A	N	G	.	N	.	N	.	.	.	.	.	.	.	.	.	.	.	.	.	.	.	.	.	.	.	.	.	.	.	.	.	.	.	.	.	.	N	.	.	.	.	.	.	.	.
3530727	T	N	.	N	.	C	N	.	.	.	.	.	.	.	.	.	.	.	.	.	.	.	.	C	.	.	C	.	.	.	.	.	.	.	.	.	.	N	.	.	.	.	.	.	.	.
3533334	C	N	T	.	N	N	N	.	.	.	.	.	.	.	.	.	.	.	.	.	.	.	.	.	.	.	.	.	.	.	.	.	.	.	.	.	.	.	.	.	.	.	.	.	.	.
3533826	G	N	N	N	A	N	A	.	.	N	.	.	.	.	.	.	.	.	.	.	.	.	.	.	.	.	.	.	.	.	.	.	.	.	.	.	.	.	.	.	.	.	.	.	.	.
3534048	G	N	A	N	.	N	N	.	.	.	.	.	.	.	.	.	.	.	.	.	.	.	.	.	.	.	.	.	.	.	.	.	.	.	.	.	.	.	.	.	.	.	.	.	.	.
3534192	G	N	A	A	N	N	N	.	.	.	.	.	.	.	.	.	.	.	.	.	.	.	.	.	.	.	.	.	.	.	.	.	.	.	.	.	.	.	.	.	.	.	.	.	.	.
3534414	A	G	N	.	N	N	N	.	N	N	.	.	.	.	.	.	.	.	.	.	.	.	.	.	.	.	.	.	.	.	.	.	.	.	.	.	.	.	.	.	.	.	.	.	.	.
3534447	A	N	N	N	N	T	N	.	.	.	.	.	.	.	.	.	.	.	.	.	.	.	.	.	.	.	.	.	.	.	.	.	.	.	.	G	.	.	.	.	.	.	.	.	.	.
3534843	T	.	A	N	N	N	N	.	.	.	.	.	.	.	.	.	.	.	.	.	.	.	.	.	.	.	.	.	.	.	.	.	.	.	.	A	.	.	.	.	.	.	.	.	.	.
3535197	T	N	N	N	N	.	A	.	.	.	.	.	.	.	.	.	.	.	.	.	.	.	.	.	.	.	.	.	.	.	.	.	.	.	.	.	.	.	.	.	.	.	.	.	.	.
3535199	C	N	N	N	N	N	A	.	.	.	.	.	.	.	.	.	.	.	.	.	.	.	.	.	.	.	.	.	.	.	.	.	.	.	.	.	.	.	.	.	.	.	.	.	.	.
3535987	T	N	N	C	C	N	C	C	C	C	.	.	.	C	C	C	C	C	C	C	C	C	C	C	C	C	C	C	C	C	C	C	C	C	C	C	C	C	C	C	C	C	C	C	C	C
3536359	T	N	N	C	C	N	N	.	.	C	.	.	.	C	C	C	C	C	C	C	C	C	C	C	C	C	C	C	C	C	C	C	C	C	C	C	N	C	C	C	N	C	C	C	C	C
3539894	A	N	N	C	N	N	N	.	.	N	.	.	.	C	C	C	C	C	C	C	C	C	C	C	C	C	C	C	C	C	C	C	C	C	C	T	C	C	C	C	C	C	C	C	C	C
3542016	A	N	N	C	N	N	N	C	C	C	.	.	C	C	C	C	C	C	C	C	C	C	C	C	C	C	C	C	C	C	C	C	C	C	C	N	C	C	C	C	C	C	C	C	C	C
3543287	T	N	C	N	.	N	N	.	.	.	.	.	.	.	.	.	.	.	.	.	.	.	.	.	.	.	.	.	.	.	.	.	.	.	.	.	.	.	.	.	.	.	.	.	.	.
3544338	A	N	N	N	G	N	N	.	.	.	.	.	.	G	G	G	G	G	G	G	G	G	G	N	N	G	N	N	N	N	N	G	N	N	G	N	N	N	N	N	N	G	G	.	.	G
3547217	T	N	N	C	C	N	N	.	.	C	.	.	.	C	C	C	C	C	C	C	C	C	C	C	C	C	C	C	C	C	C	C	C	C	C	N	C	C	C	C	C	C	C	C	C	C
3547675	T	N	N	A	A	N	N	A	A	A	.	.	.	A	A	A	A	A	A	A	A	A	A	A	A	A	A	A	A	A	A	A	A	A	A	A	A	A	A	A	A	A	A	A	A	A
3548592	T	.	C	.	.	N	N	.	.	N	.	.	.	.	.	.	.	.	.	.	.	.	.	.	.	.	.	.	.	.	.	.	.	.	.	.	.	.	.	.	.	.	.	.	.	.
3558660	T	N	N	C	C	N	N	C	C	N	.	.	C	C	C	C	C	C	.	.	.	.	C	C	C	.	C	C	C	C	C	N	C	C	C	N	C	C	C	.	N	C	C	C	C	C
3562011	A	N	N	N	G	N	N	.	.	N	.	.	.	G	G	G	G	G	G	G	G	G	G	G	G	G	G	G	G	G	G	G	G	G	G	N	G	G	G	G	G	G	G	G	G	G
3562292	T	N	N	N	C	N	N	.	.	N	.	.	.	C	C	C	N	C	N	N	N	N	C	C	C	C	C	C	C	C	C	N	C	C	C	N	C	C	C	N	C	C	C	C	C	C
3563976	T	N	N	N	G	N	N	G	G	G	.	.	G	G	G	G	N	G	N	N	N	N	G	N	G	G	G	G	G	G	G	N	G	G	N	N	G	N	G	G	G	N	G	G	G	G
3574640	A	.	G	N	.	N	.	.	.	.	.	.	.	.	.	.	.	.	.	.	.	.	.	.	.	.	.	.	.	.	.	.	.	.	.	.	.	.	.	.	.	.	.	.	.	.
3593291	A	N	N	G	G	N	N	.	.	N	.	.	.	G	G	G	G	G	G	G	G	G	G	G	G	G	G	G	G	G	G	G	G	G	G	G	G	G	G	G	G	G	G	G	G	G
3595288	T	N	N	N	C	N	N	.	.	.	.	.	.	.	.	.	C	C	C	C	C	C	C	C	C	C	C	C	C	C	C	N	C	C	C	N	C	C	C	C	C	C	C	.	.	.
3596186	T	N	N	C	C	N	C	.	.	N	.	.	.	C	C	C	C	C	C	C	C	C	C	C	C	C	C	C	C	C	C	C	C	C	C	C	C	C	C	C	C	C	C	C	C	C
3596330	T	N	N	C	C	N	N	.	.	N	.	.	.	C	C	C	C	C	C	C	C	C	C	C	C	C	C	C	C	.	C	C	C	C	C	C	C	C	C	C	C	C	C	C	C	C
3598099	T	N	N	A	N	N	N	.	.	.	.	.	.	A	A	A	A	A	A	A	A	A	A	A	A	A	A	A	A	A	A	A	A	A	A	A	N	N	N	A	A	A	A	A	A	A
3604059	G	N	N	A	N	N	A	.	.	A	.	.	.	A	A	A	A	A	A	A	A	A	A	A	A	A	A	A	A	N	A	A	A	A	N	N	A	A	A	A	A	A	A	A	A	A
3606252	A	N	N	G	G	N	N	.	.	N	.	.	.	G	G	G	G	G	G	G	G	G	G	G	G	G	G	G	G	G	G	G	G	G	G	N	G	G	G	G	G	G	G	G	G	G
3608677	A	N	N	G	G	N	N	.	.	N	.	.	.	G	G	G	N	G	G	G	G	G	G	G	G	G	N	G	G	G	G	G	G	G	G	N	G	G	G	G	N	G	N	G	G	G
3609589	T	N	N	C	C	N	N	.	.	C	.	.	.	C	C	C	C	C	C	C	C	C	C	C	C	C	C	C	C	C	C	C	C	C	C	N	N	C	N	C	C	C	C	C	C	C
3609739	T	N	N	C	N	N	N	.	.	C	.	.	.	C	C	C	C	.	C	C	C	C	C	C	.	C	C	C	C	C	C	C	C	C	C	C	.	C	.	.	A	N	.	C	C	C
3616419	A	N	N	G	G	N	N	G	G	G	.	.	.	G	G	G	N	N	N	N	N	N	G	G	N	G	G	G	G	G	G	N	G	G	G	N	N	G	N	G	N	G	N	G	G	G
3618354	T	N	N	C	C	N	N	C	C	C	.	.	C	C	C	C	C	C	C	C	C	C	C	C	C	C	C	C	C	C	C	C	C	C	C	N	C	C	C	C	C	C	C	C	C	C
3619132	T	C	N	C	C	C	C	.	.	.	.	.	.	.	.	.	C	C	C	C	C	C	C	C	C	C	C	C	C	C	C	C	C	C	C	C	C	C	C	C	C	C	C	.	.	.
3619550	A	N	N	G	N	N	N	.	.	.	.	.	.	N	N	N	N	N	N	N	N	N	N	N	N	N	N	N	N	N	N	N	N	N	N	N	N	N	N	.	.	N	N	.	.	N
3620158	T	N	N	C	N	N	N	C	C	C	.	.	C	C	C	C	C	C	C	C	C	C	C	C	C	C	C	C	C	C	C	C	C	C	C	N	C	C	C	C	C	C	C	C	C	C
3620845	A	N	N	G	G	N	N	.	.	.	.	.	.	G	G	G	G	G	G	G	G	G	G	G	G	G	G	G	G	G	G	G	G	G	G	N	G	G	G	G	G	G	G	G	G	G
3620949	A	C	N	N	N	N	N	.	.	N	.	.	.	.	.	.	.	.	.	.	.	.	.	.	.	.	.	.	.	.	.	.	.	.	.	.	.	.	.	.	.	.	.	.	.	.
3621301	A	N	N	G	G	N	N	.	.	.	.	.	.	G	G	G	G	G	G	G	G	G	G	G	G	G	G	G	G	G	G	G	G	G	G	N	G	G	G	G	G	G	G	G	G	G
3625425	T	C	N	N	C	N	N	.	.	.	.	.	.	C	C	C	N	C	N	N	N	N	C	C	C	C	C	C	C	C	C	N	C	C	N	N	N	N	N	N	N	N	N	C	C	C
3625853	T	N	N	C	C	N	C	.	.	.	.	.	.	C	C	C	N	C	N	N	N	N	C	C	C	C	C	C	C	C	C	N	C	C	N	N	C	C	C	C	N	C	C	C	C	C
3633512	A	N	N	.	.	G	N	.	.	.	.	.	.	.	.	.	G	G	G	G	G	G	G	G	G	G	G	G	G	G	G	G	G	G	G	G	G	G	G	G	G	G	.	.	.	.
3638588	C	G	N	.	.	N	N	.	.	.	.	.	.	.	.	.	.	.	.	.	.	.	.	.	.	.	.	.	.	.	.	.	.	.	.	.	.	.	.	.	.	.	.	.	.	.
3638620	G	T	N	.	.	N	N	.	.	.	.	.	.	.	.	.	.	.	.	.	.	.	.	.	.	.	.	.	.	.	.	.	.	.	.	.	.	.	.	.	.	.	.	.	.	.
3643851	A	N	N	G	N	N	N	.	.	N	.	.	.	G	G	G	G	G	G	G	G	G	G	G	G	G	G	G	G	G	G	G	G	G	G	G	G	G	G	G	G	G	.	G	G	G
3646867	A	N	N	G	N	N	N	.	.	.	.	.	.	G	G	G	G	G	G	G	G	G	G	G	G	G	G	G	G	G	G	G	G	G	G	N	N	G	N	G	N	G	G	G	G	G
3653519	T	N	N	C	C	N	N	C	C	C	.	.	C	C	C	C	C	C	C	C	C	C	C	C	C	C	C	C	C	C	C	C	C	C	C	N	C	C	C	C	C	N	C	C	C	C
3655440	A	N	N	T	.	N	N	.	.	.	.	.	.	.	.	.	T	T	T	T	T	T	T	T	T	T	T	T	T	T	T	T	T	T	T	T	T	T	T	T	T	T	T	.	.	.
3655861	A	N	G	N	G	G	N	N	N	.	.	.	.	.	.	.	.	.	.	.	.	.	.	.	.	.	.	.	.	.	.	.	.	.	.	.	.	.	.	.	.	.	.	.	.	.
3656059	T	N	N	C	C	N	N	.	.	.	.	.	.	C	C	C	C	C	C	C	C	C	C	C	C	C	C	C	C	C	C	C	C	C	C	C	C	C	C	N	N	C	C	C	C	C
3656600	A	N	N	G	N	N	N	G	G	G	.	.	.	.	.	.	G	G	G	G	G	G	G	G	G	G	G	G	G	G	G	G	G	G	G	N	G	G	G	G	G	G	G	G	G	.
3656688	T	N	N	C	N	N	C	C	C	C	.	.	C	C	C	C	C	C	C	C	C	C	C	C	C	C	C	C	C	C	C	C	C	C	C	N	C	C	C	C	C	C	C	C	C	C
3669173	G	N	A	N	.	N	N	.	.	N	.	.	.	.	.	.	.	.	.	.	.	.	.	.	.	.	.	.	.	.	.	.	.	.	.	.	.	.	.	.	.	.	.	.	.	.
3669197	G	N	C	.	.	N	.	.	.	.	.	.	.	.	.	.	.	.	.	.	.	.	.	.	.	.	.	.	.	.	.	.	.	.	.	.	.	.	.	.	.	.	.	.	.	.
3669727	A	N	N	G	N	N	N	G	G	N	.	.	G	G	G	G	.	G	.	.	.	.	G	G	G	G	G	G	G	G	G	G	G	G	G	N	.	G	.	G	G	G	G	G	G	G
3669925	G	N	N	A	N	N	N	.	.	.	.	.	.	A	A	A	A	A	A	A	A	A	A	A	A	A	A	A	A	A	A	A	A	A	A	A	A	A	A	A	A	A	A	.	.	A
3672569	T	N	N	A	N	N	N	A	A	A	.	.	.	A	A	A	A	A	A	A	A	A	A	A	A	A	A	A	A	A	A	A	A	A	A	N	A	A	A	A	A	A	A	A	A	A
3677104	T	N	N	C	C	N	N	.	.	.	.	.	.	C	C	C	C	C	C	C	C	C	C	C	C	C	C	C	C	C	C	C	C	C	C	C	C	C	C	C	C	C	C	C	C	C
3678105	A	N	N	G	G	N	G	.	.	.	.	.	.	G	G	G	G	G	G	G	G	G	G	G	G	G	G	G	G	G	G	G	G	G	G	N	G	G	G	G	G	G	G	G	G	G
3682446	C	T	N	N	.	N	N	.	.	N	.	.	.	.	.	.	.	.	.	.	.	.	.	.	.	.	.	.	.	.	.	.	.	.	.	.	.	.	.	.	.	.	.	.	.	.
3682473	C	T	N	.	.	N	N	.	.	N	.	.	.	.	.	.	.	.	.	.	.	.	.	.	.	.	.	.	.	.	.	.	.	.	.	N	.	.	.	.	.	.	.	.	.	.
3688696	T	N	N	C	N	N	N	.	.	.	.	.	.	C	C	C	C	C	C	C	C	C	C	C	C	C	C	C	C	C	C	C	C	C	C	N	C	C	C	C	C	C	C	C	C	C
3689436	T	N	N	N	C	N	C	.	.	N	.	.	.	C	C	C	C	C	C	C	C	C	C	C	N	C	C	C	C	C	C	C	C	C	C	N	C	C	C	C	C	C	C	C	C	C
3703330	C	N	N	A	A	N	N	.	.	N	.	.	.	A	A	A	N	N	N	N	N	N	N	N	N	N	N	N	N	N	N	N	N	N	N	N	N	N	N	N	N	N	A	.	.	N
3711403	C	N	N	N	T	N	N	T	T	N	.	.	T	T	T	T	T	T	T	T	T	T	T	T	T	T	T	T	T	T	T	T	T	T	T	N	T	T	T	N	T	T	T	T	T	T
3711714	A	N	N	N	G	N	N	.	.	.	.	.	.	G	G	G	G	.	G	G	G	G	G	.	G	G	G	G	G	G	G	G	G	G	G	G	G	G	G	G	G	G	G	G	G	G
3712344	T	N	N	N	C	N	N	.	.	N	.	.	.	C	C	C	C	C	C	C	C	C	C	C	C	C	C	C	C	C	C	C	C	C	C	N	C	C	C	C	C	N	C	C	C	C
3715131	C	N	N	N	T	N	N	.	.	.	.	.	.	T	T	T	T	T	T	T	T	T	T	T	T	T	T	T	T	T	T	T	T	T	T	N	T	N	T	N	T	T	T	T	T	T
3715191	A	N	N	G	G	N	N	.	.	.	.	.	.	G	G	G	G	G	G	G	G	G	G	G	G	G	G	G	G	G	G	G	G	G	G	N	G	G	G	G	G	G	G	G	G	G
3719415	T	N	N	C	C	N	N	.	.	.	.	.	.	C	C	C	C	C	C	C	C	C	C	C	C	C	C	C	C	C	C	C	C	C	C	C	C	C	C	C	C	C	C	C	C	C
3722556	T	.	N	.	.	C	N	.	.	.	.	.	.	.	.	.	C	.	C	C	C	C	C	C	C	.	.	.	.	.	.	C	.	.	C	N	N	.	N	C	C	C	.	.	.	.
3726957	T	N	N	C	C	N	N	.	.	.	.	.	.	C	C	C	C	C	C	C	C	C	C	C	C	C	C	C	C	C	C	C	C	C	C	N	C	C	C	C	C	C	C	C	C	C
3738197	T	N	N	N	C	N	N	.	.	.	.	.	.	N	N	N	C	C	C	C	C	C	C	C	C	C	C	C	C	C	C	C	C	C	C	C	C	C	C	C	C	N	C	.	.	.
3738674	A	N	N	N	G	N	G	.	.	.	.	.	.	N	N	N	G	G	G	G	G	G	G	G	G	G	G	G	G	G	G	G	G	G	G	G	G	G	G	G	G	G	G	G	G	G
3744083	A	N	N	N	N	G	N	.	.	.	.	.	.	.	.	.	G	G	G	G	G	G	G	G	G	G	G	G	G	G	G	G	G	G	G	N	N	G	N	G	G	G	.	.	.	.
3751966	C	N	N	T	N	N	N	.	.	N	.	.	.	T	T	T	T	T	T	T	T	T	T	T	T	T	T	T	T	T	T	T	T	T	T	N	T	T	T	N	T	T	T	T	T	T
3752155	C	T	N	T	T	N	N	.	.	.	.	.	.	T	T	T	T	T	T	T	T	T	T	T	T	T	T	T	T	T	T	N	T	T	T	N	T	N	T	N	N	.	T	T	T	T
3754824	A	N	N	G	G	N	N	.	.	.	.	.	.	G	G	G	G	G	G	G	G	G	G	G	G	G	G	G	G	G	G	G	G	G	G	N	G	G	G	G	G	G	G	G	G	G
3760604	G	A	N	A	A	N	N	.	.	.	.	.	.	A	A	A	N	A	N	N	N	N	A	A	A	A	A	A	A	A	A	N	A	A	N	N	A	A	A	A	A	A	A	A	A	A
3761528	T	N	N	C	C	N	N	.	.	.	.	.	.	C	C	C	N	C	N	N	N	N	C	C	C	C	C	C	C	C	C	N	C	C	N	N	C	C	C	C	C	C	C	C	C	C
3766671	T	N	N	C	C	N	N	.	.	.	.	.	.	C	C	C	C	C	C	C	C	C	C	C	C	C	C	C	C	C	C	C	C	C	C	N	C	C	C	C	C	C	C	C	C	C
3769070	A	N	N	C	N	N	N	.	.	.	.	.	.	C	C	C	C	C	C	C	C	C	C	C	C	C	C	C	C	C	C	C	C	C	C	C	C	C	C	C	C	C	C	C	C	C
3769378	T	N	N	C	N	N	N	.	.	.	.	.	.	C	C	C	C	C	C	C	C	C	C	C	C	C	C	C	C	C	C	C	C	C	C	N	C	C	C	C	C	C	C	C	C	C
3773277	T	N	N	N	C	N	N	.	.	.	.	.	.	C	C	C	C	.	C	C	C	C	.	.	.	C	.	.	.	.	.	C	.	.	C	C	.	C	.	.	.	C	C	C	C	C
3773540	T	N	N	N	C	N	N	.	.	C	.	.	.	C	C	C	C	C	C	C	C	C	C	C	C	C	C	C	C	C	C	C	C	C	C	C	C	C	C	C	C	C	C	C	C	C
3781287	A	N	N	G	G	N	N	G	G	G	.	.	G	G	G	G	G	G	G	G	G	G	G	G	G	G	G	G	G	G	G	G	G	G	G	N	N	N	N	G	G	G	G	G	G	G
3781964	A	G	N	G	N	N	N	.	.	G	.	.	.	G	G	G	G	G	G	G	G	G	G	G	G	G	G	G	G	G	G	G	G	G	G	N	G	G	G	G	G	G	G	G	G	G
3784362	A	N	N	C	C	N	C	.	.	.	.	.	.	C	C	C	G	C	G	G	G	G	C	C	C	C	C	C	C	C	C	C	C	C	C	N	C	C	C	C	C	C	C	C	C	C
3785773	G	N	N	N	A	N	N	.	.	.	.	.	.	A	A	A	A	A	A	A	A	A	A	A	A	A	A	A	A	A	A	A	A	A	A	N	A	A	A	A	A	A	A	A	A	A
3790047	T	N	N	C	N	N	N	C	C	C	.	.	C	N	N	N	C	C	C	C	C	C	C	C	C	C	C	C	C	C	C	C	C	C	C	.	N	C	N	C	C	C	C	C	C	N
3793604	T	N	N	C	C	N	N	.	.	.	.	.	.	N	N	N	N	C	C	C	C	C	C	C	C	N	C	C	C	C	C	C	C	C	C	N	N	C	N	C	C	N	C	C	C	N
3795976	T	N	N	C	C	N	N	.	.	.	.	.	.	N	N	N	C	C	C	C	C	C	C	C	C	C	C	C	C	C	C	C	C	C	C	N	C	C	C	C	C	C	C	C	C	N
3797412	T	N	N	N	C	N	N	C	C	C	.	.	C	N	N	N	C	C	C	C	C	C	C	C	C	C	C	C	C	C	C	C	C	C	C	N	C	C	C	C	C	C	C	C	C	N
3799239	A	N	N	N	T	N	N	.	.	N	.	.	.	N	N	N	T	T	N	N	N	N	T	T	T	T	T	T	T	T	T	T	T	T	T	N	T	T	T	T	T	T	T	T	T	N
3801500	T	N	N	G	N	N	N	.	.	.	.	.	.	G	G	G	G	G	G	G	G	G	G	G	G	G	G	G	G	G	G	G	G	G	G	N	G	G	G	G	G	G	G	G	G	G
3803263	C	N	N	T	T	N	N	.	.	N	.	.	.	.	.	.	T	T	T	T	T	T	T	T	T	T	T	T	T	T	T	T	T	T	T	N	T	T	T	T	T	T	T	.	.	.
3803334	C	N	N	T	T	N	N	.	.	.	.	.	.	T	T	T	T	T	T	T	T	T	T	T	T	T	T	T	T	T	T	T	T	T	T	N	T	T	T	T	T	T	T	T	T	T
3803407	C	N	N	T	T	N	N	T	T	T	.	.	T	T	T	T	T	T	T	T	T	T	T	T	T	T	T	T	T	T	T	T	T	T	T	N	T	T	T	T	T	T	T	T	T	T
3804867	T	N	N	C	C	N	N	.	.	C	.	.	.	C	C	C	C	C	C	C	C	C	C	C	C	C	C	C	C	C	C	C	C	C	C	N	C	C	C	C	C	C	C	C	C	C
3806513	C	N	N	T	T	N	N	.	.	.	.	.	.	T	T	T	T	T	N	N	N	N	T	T	T	T	T	T	T	T	T	T	T	T	T	N	N	N	N	N	N	N	N	T	T	T
3806780	G	N	N	A	A	N	A	.	.	.	.	.	.	A	A	A	A	A	A	A	A	A	A	A	A	A	A	A	A	A	A	A	A	A	A	N	A	A	A	A	A	A	A	A	A	A
3810063	T	N	N	N	A	N	N	.	.	.	.	.	.	A	A	A	A	A	A	A	A	A	A	A	A	A	A	A	A	A	A	A	A	A	A	A	A	A	A	A	A	A	A	A	A	A
3812357	T	N	N	N	G	N	N	.	.	.	.	.	.	G	G	G	G	G	G	G	G	G	N	N	N	G	G	G	G	G	G	G	G	G	N	N	G	A	G	G	G	G	G	G	G	G
3824750	G	N	N	A	A	N	N	.	.	N	.	.	.	A	A	A	A	A	A	A	A	A	N	A	A	A	A	A	A	A	A	N	A	A	A	A	A	A	A	N	A	A	A	A	A	A
3826450	C	N	N	A	N	N	N	A	A	A	.	.	.	A	A	A	A	A	A	A	A	A	A	A	A	A	A	A	A	A	A	A	A	A	A	A	A	A	A	A	A	A	A	A	A	A
3827116	A	N	N	G	N	N	N	.	.	.	.	.	.	G	G	G	G	G	G	G	G	G	G	G	G	G	G	G	G	G	G	G	G	G	G	G	G	N	G	G	G	G	G	G	G	G
3829162	A	N	N	G	G	N	N	G	G	G	.	.	G	G	G	G	G	G	G	G	G	G	G	G	G	G	G	G	G	G	G	N	G	G	G	G	G	G	G	N	G	G	G	G	G	G
3829779	T	N	N	C	N	N	N	C	C	C	.	.	C	C	C	C	C	C	C	C	C	C	C	C	C	C	C	C	C	C	C	N	C	C	C	C	C	C	C	N	N	N	C	C	C	C
3832220	T	N	N	C	C	N	N	.	.	N	.	.	.	C	C	C	C	C	C	C	C	C	C	C	C	C	C	C	C	C	C	C	C	C	C	C	C	C	C	C	C	C	C	C	C	C
3832501	A	G	N	G	G	N	G	.	.	.	.	.	.	G	G	G	G	G	G	G	G	G	G	G	G	G	G	G	G	G	G	G	G	G	G	G	G	G	G	G	G	G	G	G	G	G
3835085	C	N	N	T	N	N	N	.	.	.	.	.	.	.	.	.	T	T	T	T	T	T	T	T	T	T	T	T	T	T	T	T	T	T	T	T	T	T	T	T	T	T	T	.	.	.
3842828	T	N	N	N	C	N	N	.	.	C	.	.	.	C	C	C	C	C	C	C	C	C	C	C	C	C	C	C	C	C	C	C	C	C	C	C	C	C	C	C	C	C	C	C	C	C
3844662	T	N	N	C	C	N	N	.	.	C	.	.	.	C	C	C	C	C	C	C	C	C	C	C	C	C	C	C	C	C	C	C	C	C	C	N	N	N	N	N	C	N	N	C	C	C
3850314	A	N	N	N	G	N	N	.	.	N	.	.	.	G	G	G	G	G	G	G	G	G	G	G	G	G	G	G	G	G	G	G	G	G	G	N	G	G	G	G	N	G	G	G	G	G
3854831	T	N	N	N	C	N	N	C	C	C	.	.	C	C	C	C	C	C	C	C	C	C	C	C	C	C	C	C	C	C	C	C	C	C	C	N	C	C	C	C	C	C	C	C	C	C
3856403	G	N	N	N	A	N	N	A	A	A	.	A	A	A	A	A	A	A	A	A	A	A	A	A	A	A	A	A	A	A	A	A	A	A	A	A	A	N	A	A	A	A	A	A	A	A
3856824	T	N	N	C	C	N	N	.	.	.	.	.	.	C	C	C	C	C	C	C	C	C	C	C	C	C	C	C	C	C	C	C	C	C	C	N	C	C	C	C	C	C	N	C	C	C
3858136	A	N	N	G	G	N	N	.	.	.	.	.	.	.	.	.	G	G	G	G	G	G	G	G	G	G	G	G	G	G	G	G	G	G	G	N	G	G	G	G	N	G	N	.	.	.
3858475	G	N	N	C	C	N	N	C	C	C	.	C	C	C	C	C	C	C	C	C	C	C	C	C	C	C	C	C	C	C	C	C	C	C	C	N	C	C	C	C	C	C	C	C	C	C
3859525	A	N	C	N	N	C	C	.	.	.	.	.	.	.	.	.	.	.	.	.	.	.	.	.	.	.	.	.	.	.	.	.	.	.	.	.	.	.	.	.	.	.	.	.	.	.
3859543	A	.	N	N	N	G	G	.	.	.	.	.	.	.	.	.	.	.	.	.	.	.	.	.	.	.	.	.	.	.	.	.	.	.	.	.	.	.	.	.	.	.	.	.	.	.
3862087	C	N	N	T	T	N	N	.	.	N	.	.	.	T	T	T	T	G	T	T	T	T	T	G	G	G	G	G	G	G	G	T	G	G	T	G	T	T	T	G	G	G	G	T	T	T
3870910	C	.	N	N	T	N	N	.	.	N	.	.	.	.	.	.	.	.	.	.	.	.	.	.	.	.	.	.	.	.	.	.	.	.	.	.	.	.	.	.	.	.	.	.	.	.
3871253	G	A	N	A	A	N	N	.	.	.	.	.	.	A	A	A	A	A	A	A	A	A	A	A	A	A	A	A	A	A	A	A	A	A	A	A	A	A	A	A	A	A	A	A	A	A
3875659	G	N	N	N	T	N	N	T	T	T	.	.	T	T	T	T	C	C	T	T	T	T	T	T	C	T	C	T	T	T	T	T	C	C	T	N	T	T	T	T	T	T	T	T	T	T
3877139	A	N	N	G	G	N	G	G	G	G	.	.	.	G	G	G	G	G	G	G	G	G	G	.	G	.	G	G	G	G	G	G	G	G	G	N	G	G	G	G	.	G	G	G	G	G
3881957	T	N	N	G	N	N	N	.	.	.	.	.	.	G	G	G	G	G	G	G	G	G	G	G	G	G	G	G	G	G	G	G	G	G	G	N	G	G	G	G	G	G	G	G	G	G
3883257	A	N	N	G	G	N	N	G	G	G	.	.	G	G	G	G	G	G	G	G	G	G	G	G	G	G	G	G	G	G	G	G	G	G	G	N	G	G	G	G	G	G	G	G	G	G
3884335	T	N	N	C	C	N	C	.	.	.	.	.	.	C	C	C	C	C	C	C	C	C	C	C	C	C	C	C	C	C	C	C	C	C	C	N	C	C	C	C	C	C	C	C	C	C
3887989	A	C	N	N	N	N	N	.	.	N	.	.	.	C	C	C	C	C	C	C	C	C	C	C	C	C	C	C	C	C	C	C	C	C	C	N	C	C	C	N	C	C	C	C	C	C
3888729	A	N	N	G	G	N	N	.	.	.	.	.	.	G	G	G	G	G	G	G	G	G	G	G	G	G	G	G	G	G	G	G	G	G	G	N	G	N	G	N	N	G	G	G	G	G
3892592	G	N	N	N	A	N	N	.	N	.	.	.	.	A	A	A	N	N	A	A	A	A	N	A	A	N	N	N	N	N	N	A	N	N	N	N	N	N	N	N	N	N	A	A	A	A
3893673	C	N	N	N	T	N	N	.	.	N	.	.	.	T	T	T	T	T	T	T	T	T	T	T	T	T	T	T	T	T	T	T	T	T	T	N	N	T	N	T	T	T	T	T	T	T
3894378	A	N	N	G	G	N	N	.	.	N	.	.	.	G	G	G	G	G	G	G	G	G	G	.	.	G	.	G	N	.	N	G	.	.	G	N	G	G	G	G	.	.	G	G	G	G
3897227	C	N	N	T	T	N	N	T	T	N	.	.	T	T	T	T	T	T	T	T	T	T	T	T	T	T	T	T	T	T	T	T	T	T	T	N	N	N	N	N	N	N	T	T	T	T
3899092	G	N	N	C	C	N	N	.	.	.	.	.	.	C	C	C	C	C	C	C	C	C	C	C	C	C	C	C	C	C	C	C	C	C	C	N	N	N	N	C	C	C	C	C	C	C
3899828	G	N	N	.	.	T	N	.	.	N	.	.	.	.	.	.	.	.	.	.	.	.	.	.	.	.	.	.	.	.	.	.	.	.	.	N	.	.	.	.	.	.	.	.	.	.
3902617	A	N	N	G	N	N	N	.	.	N	.	.	.	G	G	G	N	G	G	G	G	G	G	N	G	G	G	G	G	G	G	G	G	G	G	N	N	N	N	N	N	N	G	.	.	G
3903115	A	N	N	C	C	N	C	C	C	N	.	.	C	C	C	C	C	C	C	C	C	C	C	C	C	C	C	C	C	C	C	C	C	C	C	N	C	C	C	C	C	C	C	C	C	C
3906371	C	N	N	N	T	N	N	.	.	.	.	.	.	T	T	T	T	T	T	T	T	T	T	T	T	T	T	T	T	T	T	T	T	T	T	N	T	T	T	T	T	T	T	T	T	T
3908620	C	N	N	A	N	N	N	.	.	.	.	.	.	A	A	A	A	A	A	A	A	A	A	A	A	A	A	A	A	A	A	A	A	A	A	N	A	A	A	A	A	A	A	A	A	A
3911632	C	N	N	T	.	N	N	.	.	.	.	.	.	.	.	.	.	.	.	.	.	.	.	.	.	.	.	.	.	.	.	.	.	.	.	N	.	.	.	.	.	.	.	.	.	.
3917400	T	N	N	N	C	N	N	.	.	.	.	.	.	C	C	C	C	C	C	C	C	C	C	C	C	N	N	N	N	C	N	C	C	C	N	N	C	N	C	C	C	N	C	C	C	C
3925909	C	N	N	N	T	N	N	.	.	T	.	.	.	T	T	T	T	T	T	T	T	T	T	T	T	T	T	T	T	T	T	T	T	T	T	N	T	N	T	N	T	T	T	T	T	T
3933692	T	N	N	G	G	N	N	.	.	G	.	.	.	G	G	G	G	G	G	G	G	G	G	G	G	G	G	G	G	G	G	G	G	G	G	G	G	N	G	G	G	G	G	G	G	G
3937866	G	N	N	.	N	N	A	.	.	.	.	.	.	.	.	.	.	.	.	.	.	.	.	.	.	.	.	.	.	.	.	.	.	.	.	N	.	N	.	.	.	.	.	.	.	.
3940941	T	N	N	G	G	N	N	.	.	G	.	.	.	G	G	G	G	G	G	G	G	G	G	G	G	G	G	G	G	G	G	G	G	G	G	G	G	N	G	G	G	G	G	G	G	G
3941784	T	N	N	A	A	N	A	A	A	N	.	.	A	A	A	A	A	A	N	N	N	N	A	A	A	A	A	A	A	A	A	A	A	A	A	N	A	N	A	A	A	A	A	N	A	A
3942195	T	N	N	C	C	N	N	C	C	C	.	.	.	C	C	C	C	C	C	C	C	C	C	C	C	C	C	C	C	C	C	C	C	C	C	N	N	N	N	N	N	C	C	C	C	C
3946147	A	G	N	G	G	N	N	.	.	.	.	.	.	.	.	.	G	G	G	G	G	G	G	G	G	G	G	G	G	G	G	G	G	G	G	N	G	N	G	G	G	G	G	.	.	.
3947968	A	N	N	C	C	N	N	.	.	N	.	.	.	C	C	C	C	C	C	C	C	C	C	C	C	C	C	C	C	C	C	C	C	C	C	C	C	N	C	C	C	C	C	C	C	C
3955782	A	N	N	N	G	N	N	.	.	G	.	.	.	G	G	G	G	G	G	G	G	G	G	G	G	G	G	G	G	G	G	G	G	G	G	G	G	N	G	G	G	G	G	G	G	G
3958674	A	N	N	N	G	N	N	G	G	G	.	.	G	G	G	G	G	G	G	G	G	G	G	G	G	G	G	G	G	G	N	G	G	G	G	G	G	N	G	G	G	G	G	G	G	G
3959444	T	N	N	C	.	N	N	.	.	.	.	.	.	.	.	.	C	C	C	C	C	C	C	C	C	C	C	C	C	C	N	C	C	C	C	C	C	N	C	C	C	C	C	.	.	.
3960279	A	N	N	N	G	N	N	.	.	N	.	.	.	G	G	G	G	G	G	G	G	G	G	G	G	G	G	G	G	G	N	G	G	G	G	G	G	N	G	G	G	G	G	G	G	G
3960667	A	N	N	N	G	N	N	.	.	.	.	.	.	G	G	G	G	G	G	G	G	G	.	G	G	G	G	G	G	G	N	G	G	G	G	N	G	N	G	G	G	G	G	.	.	G
3964610	A	N	N	N	T	N	N	T	T	T	.	T	T	T	T	T	T	T	T	T	T	T	T	T	T	T	T	T	T	T	T	T	T	T	T	N	T	N	T	N	T	N	T	T	T	T
3965423	C	N	N	T	T	N	N	.	.	.	.	.	.	T	T	T	T	T	N	N	N	N	N	T	T	T	T	T	T	T	T	N	T	T	T	N	T	N	T	T	N	T	T	T	T	T
3967935	C	N	N	T	T	N	N	T	T	T	.	.	.	T	T	T	T	T	N	N	N	N	N	T	T	T	T	T	T	T	T	N	T	T	T	N	T	N	T	T	N	T	T	T	T	T
3971770	G	N	N	A	A	N	N	A	A	A	.	.	A	A	A	A	N	N	A	A	A	A	N	A	N	N	A	A	A	A	A	N	A	A	N	N	N	N	N	A	N	N	A	A	A	A
3975498	G	.	A	.	.	.	.	.	.	N	.	.	.	.	.	.	.	.	.	.	.	.	.	.	.	.	.	.	.	.	.	.	.	.	.	N	.	.	.	.	.	.	.	.	.	.
3977037	T	N	A	.	.	N	A	.	.	.	.	.	.	.	.	.	.	.	.	.	.	.	.	.	.	.	.	.	.	.	.	.	.	.	.	.	.	.	.	.	.	.	.	.	.	.
3979516	A	N	N	.	.	G	N	.	.	.	.	.	.	.	.	.	G	G	G	G	G	G	G	G	G	G	G	G	G	G	G	G	G	G	G	G	G	G	G	G	G	G	G	.	.	.
3980159	A	N	N	G	G	N	N	.	.	.	.	.	.	G	G	G	G	G	G	G	G	G	G	G	G	G	G	G	G	G	G	G	G	G	G	N	G	G	G	G	G	G	G	G	G	G
3980998	A	N	C	.	.	N	N	.	.	N	.	.	.	.	.	.	.	.	.	.	.	.	.	.	.	.	.	.	.	.	.	.	.	.	.	.	.	.	.	.	.	.	.	.	.	.
3981490	T	N	N	N	N	A	N	.	.	.	.	.	.	C	C	C	.	.	.	.	.	.	.	.	.	.	.	.	.	.	.	.	.	.	.	.	.	.	.	.	.	.	.	.	.	C
3981587	A	.	N	N	N	N	C	.	.	.	.	.	.	.	.	.	.	.	.	.	.	.	.	.	.	.	.	.	.	.	.	.	.	.	.	.	.	.	.	.	.	.	.	.	.	.
3983616	G	T	N	N	N	N	N	.	.	.	.	.	.	.	.	.	.	.	.	.	.	.	.	.	.	.	.	.	.	.	.	.	.	.	.	.	.	.	.	.	.	.	.	.	.	.
3983625	C	.	A	.	.	N	N	.	.	.	.	.	.	.	.	.	.	.	.	.	.	.	.	.	.	.	.	.	.	.	.	.	.	.	.	T	.	.	.	.	.	.	.	.	.	.
3985245	T	N	N	.	N	C	N	.	.	.	.	.	.	.	.	.	C	.	C	C	C	C	C	C	C	C	C	C	C	C	C	C	C	C	.	N	C	C	C	C	C	.	.	.	.	.
3987282	A	N	N	G	N	N	G	.	.	.	.	.	.	G	G	G	G	G	G	G	G	G	G	G	G	G	G	G	G	G	G	G	G	G	G	N	G	G	G	G	G	N	G	.	.	G
3994375	A	N	N	C	C	N	N	.	.	.	.	.	.	C	C	C	C	C	C	C	C	C	C	C	C	C	C	C	C	C	C	C	C	C	C	C	C	C	C	C	C	C	C	C	C	C
3995767	A	N	N	N	G	N	N	G	G	G	.	.	.	G	G	G	G	G	G	G	G	G	N	G	G	G	N	N	N	G	N	G	G	G	N	N	G	G	G	G	G	G	G	G	G	G
4001805	A	N	G	.	N	N	N	.	.	.	.	.	.	.	.	.	G	.	.	.	.	.	.	G	G	G	.	.	.	.	.	G	G	G	G	N	G	G	G	.	.	.	.	.	.	.
4002069	T	N	C	.	.	N	.	.	.	.	.	.	.	.	.	.	.	.	.	.	.	.	.	.	.	.	.	.	.	.	.	.	.	.	.	N	.	.	.	.	.	.	.	.	.	.
4002334	G	N	T	.	.	N	N	.	.	.	.	.	.	.	.	.	.	.	.	.	.	.	.	.	.	.	.	.	.	.	.	.	.	.	.	.	.	.	.	.	.	.	.	.	.	.
4004432	T	N	N	G	G	N	N	.	.	N	.	.	.	G	G	G	G	G	G	G	G	G	G	G	G	G	G	G	G	G	G	G	G	G	G	N	G	G	G	N	G	G	G	G	G	G
4005868	A	N	G	.	N	N	N	.	.	.	.	.	.	.	.	.	.	.	.	.	.	.	.	.	.	.	.	.	.	.	.	.	.	.	.	.	.	.	.	.	.	.	.	.	.	.
4005936	G	A	.	.	N	.	.	.	.	.	.	.	.	.	.	.	.	.	.	.	.	.	.	.	.	.	.	.	.	.	.	.	.	.	.	A	.	.	.	.	.	.	.	.	.	.
4005975	C	T	N	N	.	.	T	.	N	.	.	.	.	.	.	.	.	.	.	.	.	.	.	.	.	.	.	.	.	.	.	.	.	.	.	.	.	.	.	.	.	.	.	.	.	.
4006262	G	A	N	.	.	N	N	.	.	.	.	.	.	.	.	.	.	.	.	.	.	.	.	.	.	A	.	.	.	.	.	.	.	.	.	A	.	.	.	.	.	.	.	.	.	.
4008205	A	G	N	N	N	N	G	.	.	N	.	.	.	.	.	.	.	.	.	.	.	.	.	.	.	.	.	.	.	.	.	.	.	.	.	G	.	.	.	.	.	.	.	.	.	.
4008979	C	N	N	T	N	N	N	.	.	.	.	.	.	.	.	.	.	.	.	.	.	.	.	.	.	.	.	.	.	.	.	.	.	.	.	.	.	.	.	.	.	.	.	.	.	.
4010203	C	.	T	.	.	N	.	.	.	N	.	.	.	.	.	.	.	.	.	.	.	.	.	.	.	.	.	.	.	.	.	.	.	.	.	.	.	.	.	.	.	.	.	.	.	.
4011008	A	G	N	N	N	N	N	.	.	.	.	.	.	.	.	.	.	.	.	.	.	.	.	.	.	.	.	.	.	.	.	.	.	.	.	G	.	.	.	.	.	.	.	.	.	.
4011130	T	.	N	N	N	N	A	.	.	.	.	.	.	.	.	.	.	.	.	.	.	.	.	.	.	.	.	.	.	.	.	.	.	.	.	.	.	.	.	.	.	.	.	.	.	.
4012004	C	N	T	.	.	N	N	.	.	.	.	.	.	.	.	.	.	.	.	.	.	.	.	.	.	.	.	.	.	.	.	.	.	.	.	.	.	.	.	.	.	.	.	.	.	.
4015517	T	N	N	C	C	N	N	.	.	.	.	.	.	C	C	C	C	C	C	C	C	C	C	C	C	C	C	C	C	C	C	C	C	C	C	C	C	C	C	C	C	C	C	.	.	C
4025376	A	N	T	.	.	N	N	.	.	.	.	.	.	.	.	.	.	.	.	.	.	.	.	.	.	.	.	.	.	.	.	.	.	.	.	.	.	.	.	.	.	.	.	.	.	.
4026275	C	N	N	T	N	N	N	.	.	N	.	.	.	.	.	.	.	.	.	.	.	.	.	.	.	.	.	.	.	.	.	.	.	.	.	.	.	.	.	.	.	.	.	.	.	.
4027603	T	N	N	C	N	N	N	C	C	C	.	.	C	C	C	C	C	C	C	C	C	C	C	C	C	C	C	C	C	C	C	C	C	C	C	C	C	C	C	C	C	C	C	C	C	C
4028943	T	N	N	C	C	N	N	.	.	.	.	.	.	C	C	C	C	C	C	C	C	C	C	C	C	C	C	C	C	C	C	C	C	C	C	N	C	C	C	C	C	C	C	.	.	C
4038325	T	N	N	C	C	N	N	C	C	C	.	.	C	.	.	.	C	C	C	C	C	C	C	C	C	C	C	C	C	C	C	C	C	C	C	C	C	C	C	C	C	C	C	C	C	C
4042524	T	N	N	C	C	N	N	.	.	C	.	.	.	C	C	C	C	C	C	C	C	C	C	C	C	C	C	C	C	C	C	C	C	C	C	C	C	C	C	C	C	C	C	C	C	C
4044431	C	N	G	N	G	N	N	.	.	N	.	.	.	.	.	.	.	.	.	.	.	.	.	.	.	.	.	.	.	.	.	.	.	.	.	N	.	.	.	.	.	.	.	.	.	.
4044440	A	N	N	N	T	N	N	.	.	.	.	.	.	.	.	.	.	.	.	.	.	.	.	.	.	.	.	.	.	.	.	.	.	.	.	N	.	.	.	.	.	.	.	.	.	.
4044461	G	N	N	N	T	N	N	.	.	.	.	.	.	.	.	.	.	.	.	.	.	.	.	.	.	.	.	.	.	.	.	.	.	.	.	N	.	.	.	.	.	.	.	.	.	.
4044494	C	N	N	N	T	N	N	.	.	.	.	.	.	.	.	.	.	.	.	.	.	.	.	.	.	.	.	.	.	.	.	.	.	.	.	N	.	.	.	.	.	.	.	.	.	.
4044545	T	C	N	.	.	N	.	.	.	N	.	.	.	.	.	.	.	.	.	.	.	.	.	.	.	.	.	.	.	.	.	.	.	.	.	.	.	.	.	.	.	.	.	.	.	.
4045227	A	N	N	N	N	N	T	.	.	.	.	.	.	.	.	.	.	.	.	.	.	.	.	.	.	.	.	.	.	.	.	.	.	.	.	.	.	.	.	.	.	.	.	.	.	.
4045278	A	N	T	N	N	N	T	.	.	.	.	.	.	.	.	.	.	.	.	.	.	.	.	.	.	.	.	.	.	.	.	.	.	.	.	T	.	.	.	.	.	.	.	.	.	.
4045335	C	N	T	N	.	N	N	.	.	.	.	.	.	.	.	.	.	.	.	.	.	.	.	.	.	.	.	.	.	.	.	.	.	.	.	.	.	.	.	.	.	.	.	.	.	.
4045404	T	N	C	N	N	N	N	.	.	N	.	.	.	.	.	.	.	.	.	.	.	.	.	.	.	.	.	.	.	.	.	.	.	.	.	.	.	.	.	.	.	.	.	.	.	.
4045829	C	N	T	.	.	N	N	.	.	.	.	.	.	.	.	.	.	.	.	.	.	.	.	.	.	.	.	.	.	.	.	.	.	.	.	.	.	.	.	.	.	.	.	.	.	.
4045915	G	N	N	N	A	N	N	.	.	.	.	.	.	.	.	.	.	.	.	.	.	.	.	.	.	.	.	.	.	.	.	.	.	.	.	.	.	.	.	.	.	.	.	.	.	.
4046570	T	C	.	.	.	N	N	.	.	.	.	.	.	.	.	.	.	.	.	.	.	.	.	.	.	.	.	.	.	.	.	.	.	.	.	.	.	.	.	.	.	.	.	.	.	.
4046582	G	.	A	.	.	N	N	.	.	.	.	.	.	.	.	.	.	.	.	.	.	.	.	.	.	.	.	.	.	.	.	.	.	.	.	.	.	.	.	.	.	.	.	.	.	.
4046714	C	T	N	.	.	N	N	.	.	.	.	.	.	.	.	.	.	.	.	.	.	.	.	.	.	.	.	.	.	.	.	.	.	.	.	.	.	.	.	.	.	.	.	.	.	.
4047491	T	N	N	N	N	N	G	.	.	.	.	.	.	.	.	.	.	.	.	.	.	.	.	.	.	.	.	.	.	.	.	.	.	.	.	.	.	.	.	.	.	.	.	.	.	.
4047782	G	N	N	.	A	N	N	.	.	.	.	.	.	.	.	.	.	.	.	.	.	.	.	.	.	.	.	.	.	.	.	.	.	.	.	.	.	.	.	.	.	.	.	.	.	.
4047875	C	N	A	N	.	N	A	.	.	.	.	.	.	.	.	.	.	.	.	.	.	.	.	.	G	.	.	.	.	.	.	G	.	.	.	.	.	.	.	.	G	.	.	.	.	.
4048085	T	N	N	N	C	C	N	.	.	.	.	.	.	.	.	.	.	.	.	.	.	.	.	.	.	.	.	.	.	.	.	.	.	.	.	.	.	.	.	.	.	.	.	.	.	.
4048277	T	.	N	.	N	G	G	.	.	.	.	.	.	.	.	.	G	G	A	A	A	A	G	G	.	G	G	G	G	A	G	.	G	G	G	A	N	N	N	N	.	.	.	.	.	.
4048316	T	N	N	N	N	C	C	.	.	.	.	.	.	.	.	.	C	C	C	C	C	C	.	C	.	C	C	C	C	.	C	.	C	C	.	C	.	.	.	.	.	.	.	.	.	.
4048349	G	.	N	.	.	N	A	.	.	.	.	.	.	.	.	.	.	.	.	.	.	.	.	.	.	.	.	.	.	.	.	.	.	.	.	.	.	.	.	.	.	.	.	.	.	.
4048373	C	.	N	.	.	N	A	.	.	.	.	.	.	.	.	.	.	.	.	.	.	.	.	.	.	.	.	.	.	.	.	.	.	.	.	.	.	.	.	.	.	.	.	.	.	.
4048664	C	N	N	T	.	N	N	.	.	.	.	.	.	.	.	.	.	.	.	.	.	.	.	.	.	.	.	.	.	.	.	.	.	.	.	.	.	.	.	.	.	.	.	.	.	.
4048814	A	.	N	.	N	G	N	.	N	.	.	.	.	.	.	.	.	.	.	.	.	.	.	.	.	.	.	.	.	.	.	.	.	.	.	.	.	.	.	.	.	.	.	.	.	.
4049579	T	N	N	.	.	C	N	.	.	.	.	.	.	.	.	.	.	.	.	.	.	.	.	.	.	.	.	.	.	.	.	.	.	.	.	.	.	.	.	.	.	.	.	.	.	.
4050207	T	N	N	C	N	N	N	.	.	N	.	.	.	C	C	C	C	C	C	C	C	C	C	C	C	C	C	C	C	C	C	C	C	C	C	C	C	C	C	C	C	C	C	C	C	C
4050699	T	N	N	.	.	C	N	.	.	.	.	.	.	.	.	.	.	.	.	.	.	.	.	.	.	.	.	.	.	.	.	.	.	.	.	.	.	.	.	.	.	.	.	.	.	.
4051320	G	N	N	N	N	N	A	.	.	.	.	.	.	.	.	.	A	A	A	A	A	A	.	.	A	.	.	.	.	.	.	.	.	.	A	A	.	.	.	.	.	.	.	.	.	.
4051347	C	N	N	.	N	N	T	.	.	.	.	.	.	.	.	.	.	.	.	.	.	.	.	.	.	.	.	.	.	.	.	.	.	.	.	.	.	.	.	.	.	.	.	.	.	.
4051359	T	N	N	.	N	N	C	.	.	.	.	.	.	.	.	.	C	C	C	C	C	C	C	.	C	.	C	C	C	C	C	C	C	C	C	C	.	.	.	.	.	.	.	.	.	.
4051392	C	N	N	.	N	N	T	.	.	N	.	.	.	.	.	.	.	.	.	.	.	.	.	.	.	.	.	.	.	.	.	.	.	.	.	.	.	.	.	.	.	.	.	.	.	.
4051443	A	N	G	.	N	N	G	.	.	.	.	.	.	.	.	.	G	G	.	.	.	.	G	G	G	G	G	.	.	.	.	G	G	G	G	G	G	G	G	.	.	.	.	.	.	.
4051485	A	N	G	.	N	N	G	.	.	.	.	.	.	.	.	.	G	G	G	G	G	G	.	G	G	G	G	G	G	G	G	G	G	G	G	G	.	.	.	.	.	.	.	.	.	.
4051572	C	N	T	.	.	N	T	.	.	.	.	.	.	.	.	.	T	.	T	T	T	T	.	.	.	T	.	N	N	.	N	.	.	.	.	.	.	.	.	.	.	.	.	.	.	.
4051623	C	N	N	N	.	N	T	.	.	.	.	.	.	.	.	.	.	.	.	.	.	.	.	.	.	.	.	.	.	.	.	.	.	.	.	.	.	.	.	.	.	.	.	.	.	.
4051632	A	N	N	N	.	N	G	.	.	.	.	.	.	.	.	.	.	G	.	.	.	.	G	G	G	.	G	.	.	G	.	G	G	G	G	G	G	G	G	G	N	N	.	.	.	.
4051639	T	N	N	N	.	N	C	.	.	.	.	.	.	.	.	.	C	C	C	C	C	C	.	N	C	C	C	C	C	C	C	C	C	C	.	C	C	C	C	C	N	N	.	.	.	.
4051668	C	N	T	.	.	N	.	.	.	N	.	.	.	.	.	.	.	.	.	.	.	.	.	.	.	.	.	.	.	.	.	.	.	.	.	T	.	.	.	.	.	.	.	.	.	.
4051974	T	N	A	.	.	N	N	.	.	.	.	.	.	.	.	.	.	.	.	.	.	.	.	.	.	.	.	.	.	.	.	.	.	.	.	.	.	.	.	.	.	.	.	.	.	.
4051998	G	N	N	N	N	T	N	.	.	.	.	.	.	.	.	.	.	.	.	.	.	.	.	.	.	.	.	.	.	.	.	.	.	.	.	T	.	.	.	.	N	.	.	.	.	.
4052850	C	N	N	.	N	A	.	.	.	.	.	.	.	.	.	.	.	.	.	.	.	.	.	.	.	T	.	.	.	.	.	.	.	.	T	A	.	.	.	.	.	.	.	.	.	.
4053177	T	N	N	.	.	C	N	.	.	N	.	.	.	.	.	.	.	.	.	.	.	.	.	.	.	.	.	.	.	.	.	.	.	.	.	.	.	.	.	C	.	.	.	.	.	.
4053222	T	N	N	.	N	A	N	.	.	.	.	.	.	.	.	.	.	.	.	.	.	.	.	.	.	.	.	.	.	.	.	.	.	.	.	.	.	.	.	.	.	.	.	.	.	.
4053801	A	N	T	.	.	N	N	.	.	.	.	.	.	.	.	.	.	.	.	.	.	.	.	.	.	.	.	.	.	.	.	.	.	.	.	T	.	.	.	.	.	.	.	.	.	.
4054272	G	N	T	.	.	N	.	.	.	.	.	.	.	.	.	.	.	.	.	.	.	.	T	.	.	.	A	.	.	.	.	.	.	.	.	C	.	.	.	.	A	.	.	.	.	.
4056395	A	N	N	G	G	N	N	.	.	N	.	.	.	G	G	G	N	G	N	N	N	N	G	G	G	G	G	G	G	N	G	N	G	G	G	N	N	N	N	N	N	N	G	G	G	G
4057062	G	N	N	A	N	N	N	.	.	.	.	.	.	A	A	A	A	A	N	N	N	N	N	A	A	N	A	A	A	N	A	N	A	A	A	A	A	A	A	A	A	A	A	.	.	A
4057580	C	N	N	T	N	N	N	.	.	T	.	.	.	T	T	T	N	N	N	N	N	N	T	N	N	N	N	N	N	N	N	N	N	N	N	N	N	N	N	N	N	N	T	T	T	T
4060503	G	N	N	N	A	N	N	A	A	A	.	.	A	A	A	A	N	A	N	N	N	N	A	N	A	A	A	A	A	A	A	A	N	N	N	N	N	N	N	N	A	N	A	A	A	A
4060787	T	N	N	.	C	N	N	.	.	.	.	.	.	.	.	.	N	.	.	.	.	.	.	.	.	.	.	.	.	.	.	.	.	.	.	N	.	.	.	.	.	.	.	.	.	.
4061144	C	N	N	G	G	N	N	.	.	.	.	.	.	G	G	G	G	G	G	G	G	G	G	G	G	G	G	G	G	G	G	G	G	G	G	N	G	G	G	G	G	G	G	G	G	G
4061251	T	N	N	C	N	N	N	.	.	.	.	.	.	C	C	C	C	N	N	N	N	N	N	N	C	C	N	N	N	N	N	N	C	C	N	N	N	N	N	N	N	N	C	C	C	C
4061534	G	C	.	.	N	N	N	.	.	.	.	.	.	.	.	.	.	.	.	.	.	.	.	.	.	.	.	.	.	.	.	N	.	.	N	N	.	.	.	.	.	.	.	.	.	.
4061546	T	N	N	.	.	C	N	.	.	.	.	.	.	.	.	.	.	.	.	.	.	.	.	.	.	.	.	.	.	.	.	N	.	.	N	N	.	.	.	.	.	.	.	.	.	.
4061690	A	N	N	N	G	N	N	.	N	.	.	.	.	.	.	.	.	N	.	.	.	.	G	G	G	G	N	.	.	.	.	N	.	.	G	N	N	N	N	.	N	.	.	.	.	.
4061941	T	N	N	C	N	N	N	C	C	C	.	.	C	C	C	C	C	C	C	C	C	C	C	N	C	C	C	N	N	C	N	C	C	C	C	N	C	C	C	N	C	N	C	C	C	C
4062536	T	.	C	.	.	N	.	.	.	.	.	.	.	.	.	.	.	.	.	.	.	.	.	.	.	.	.	.	.	.	.	.	.	.	.	.	.	.	.	.	.	.	.	.	.	.
4066673	T	N	A	.	.	N	N	.	.	.	.	.	.	.	.	.	.	.	.	.	.	.	.	.	.	.	.	.	.	.	.	.	.	.	.	.	.	.	.	.	.	.	.	.	.	.
4068539	T	N	N	N	G	N	N	.	.	.	.	.	.	G	G	G	G	G	G	G	G	G	G	G	G	G	G	G	G	G	G	G	G	G	G	G	G	G	G	G	N	G	G	G	G	G
4072081	T	N	N	C	N	N	N	.	.	.	.	.	.	C	C	C	C	C	N	N	N	N	C	.	C	C	C	C	C	C	C	N	C	C	C	N	C	.	C	C	N	C	C	C	C	C
4072636	A	N	N	N	G	N	N	.	.	.	.	.	.	.	.	.	G	.	N	N	N	N	.	N	N	.	.	N	N	N	N	N	N	N	N	N	.	.	.	.	N	.	.	.	.	.
4073762	A	N	N	G	G	N	N	G	G	G	.	G	G	G	G	G	G	G	N	N	N	N	G	N	N	G	G	N	N	G	N	N	G	G	G	N	G	G	G	G	G	G	G	G	G	G
4073923	C	N	N	T	N	N	N	T	T	T	.	.	T	T	T	T	T	T	T	T	T	T	T	T	T	T	T	T	T	T	T	T	T	T	T	N	T	T	T	T	T	T	T	T	T	T
4074350	G	N	N	A	N	N	N	.	.	A	.	.	.	A	A	A	A	A	A	A	A	A	A	A	A	A	A	A	A	A	A	A	A	A	A	A	A	N	A	A	A	A	A	A	A	A
4080810	A	N	N	G	N	N	N	G	G	G	.	.	.	G	G	G	G	G	G	G	G	G	G	G	G	G	G	G	G	G	G	G	G	G	G	G	G	G	G	G	G	G	G	G	G	G
4083217	T	.	A	.	N	N	N	.	.	.	.	.	.	.	.	.	.	.	.	.	.	.	.	.	.	.	.	.	.	.	.	.	.	.	.	.	.	.	.	.	.	.	.	.	.	.
4087046	A	G	N	.	N	N	N	.	.	.	.	.	.	.	.	.	.	.	.	.	.	.	.	.	.	.	.	.	.	.	.	.	.	.	.	N	.	.	.	.	.	.	.	.	.	.
4094047	T	N	N	C	C	N	C	C	C	C	.	.	C	C	C	C	C	C	C	C	C	C	C	C	C	C	C	C	C	C	C	C	C	C	C	C	C	C	C	N	C	C	C	C	C	C
4095024	T	N	N	C	C	N	N	.	.	.	.	.	.	C	C	C	C	C	C	C	C	C	C	C	C	C	C	C	C	C	C	C	C	C	C	C	C	C	C	C	C	C	C	C	C	C
4097719	T	N	N	C	C	N	N	.	.	.	.	.	.	C	C	C	C	C	C	C	C	C	C	C	C	C	C	C	C	C	C	C	C	C	C	N	C	C	C	C	C	C	C	C	C	C
4098160	A	N	N	C	.	N	N	.	.	.	.	.	.	.	.	.	.	.	.	.	.	.	.	.	.	.	.	.	.	.	.	.	.	.	.	.	.	.	.	.	.	.	.	.	.	.
4099703	A	N	N	G	G	N	N	.	.	.	.	.	.	G	G	G	G	G	G	G	G	G	G	G	G	G	G	G	G	G	G	G	G	G	G	G	N	G	G	G	G	G	G	G	G	G
4110358	A	N	N	N	N	N	T	.	.	.	.	.	.	.	.	.	T	T	T	T	T	T	T	T	T	T	T	T	T	T	T	T	T	T	T	N	T	T	T	T	T	T	T	.	.	.
4112281	G	N	N	.	.	T	N	.	.	.	.	.	.	.	.	.	T	T	T	T	T	T	T	T	T	T	T	T	T	T	T	T	T	T	T	N	T	T	T	T	T	T	T	.	.	.
4120356	T	N	N	G	.	N	N	.	.	.	.	.	.	.	.	.	G	G	G	G	G	G	G	G	G	G	G	G	G	G	G	G	G	G	G	G	G	G	G	G	G	G	G	.	.	.
4121575	C	.	T	.	.	N	N	.	.	.	.	.	.	.	.	.	.	.	.	.	.	.	.	.	.	.	.	.	.	.	.	.	.	.	.	.	.	.	.	.	.	.	.	.	.	.
4125989	G	N	N	T	N	N	N	.	.	.	.	.	.	T	T	T	T	T	T	T	T	T	T	T	T	T	T	T	T	T	T	T	T	T	T	N	T	T	T	T	T	T	T	T	T	T
4126806	A	N	N	G	G	N	N	.	.	.	.	.	.	G	G	G	G	G	G	G	G	G	G	G	G	G	G	G	G	G	G	G	G	G	G	N	G	G	G	G	G	G	G	G	G	G
4128375	T	N	N	C	C	N	N	.	.	.	.	.	.	C	C	C	C	C	C	C	C	C	C	C	C	C	C	C	C	C	C	C	C	C	C	C	C	C	C	C	C	C	C	C	C	C
4128444	A	N	N	G	G	N	N	.	.	.	.	.	.	G	G	G	G	G	G	G	G	G	G	G	G	G	G	G	G	G	G	G	G	G	G	G	G	G	G	G	G	G	G	G	G	G
4129886	T	N	N	N	N	C	C	.	.	.	.	.	.	.	.	.	.	.	.	.	.	.	.	.	.	.	.	.	.	.	.	.	.	.	.	N	.	.	.	.	.	.	.	.	.	.
4130396	T	N	N	N	N	C	N	.	.	.	.	.	.	.	.	.	C	C	C	C	C	C	C	C	C	C	C	C	C	C	C	C	C	C	.	C	C	C	C	C	C	C	C	.	.	.
4132505	A	N	N	G	G	N	N	G	G	G	.	.	.	G	G	G	G	G	G	G	G	G	G	G	G	G	G	G	G	G	G	G	G	G	G	N	G	G	G	G	G	G	G	G	G	G
4132874	G	N	N	A	N	N	N	.	.	.	.	.	.	A	A	A	A	A	N	N	N	N	N	N	N	N	A	A	A	A	A	N	N	N	N	N	N	N	N	N	A	A	A	.	.	A
4138485	G	.	N	.	.	T	.	.	.	.	.	.	.	.	.	.	.	.	.	.	.	.	.	T	.	.	.	T	T	.	T	.	T	T	.	.	.	.	.	.	.	.	.	.	.	.
4141007	A	N	N	G	N	N	N	.	.	N	.	.	.	G	G	G	G	G	G	G	G	G	G	G	G	G	G	G	G	G	G	G	G	G	G	G	G	G	G	G	G	G	G	G	G	G
4141342	T	N	N	C	C	N	N	.	.	.	.	.	.	C	C	C	C	C	C	C	C	C	C	C	C	C	C	C	C	C	C	C	C	C	C	C	C	C	C	C	C	C	C	C	C	C
4146785	C	N	N	T	T	N	N	.	.	.	.	.	.	T	T	T	T	T	T	T	T	T	T	T	T	T	T	T	T	T	T	T	T	T	T	N	T	T	T	T	T	T	T	T	T	T
4148695	G	N	N	N	A	N	N	.	.	.	.	.	.	A	A	A	A	A	A	A	A	A	A	A	A	A	A	A	A	A	A	A	A	A	A	A	A	A	A	A	A	A	A	A	A	A
4157144	T	N	N	C	C	N	N	C	C	C	.	.	.	C	C	C	C	C	C	C	C	C	C	C	C	C	C	C	C	C	C	C	C	C	C	N	C	C	C	C	C	C	C	C	C	C
4160499	A	N	N	G	G	N	N	.	.	.	.	.	.	G	G	G	G	G	G	G	G	G	G	G	G	G	G	G	G	G	G	G	G	G	G	N	N	G	N	G	N	G	G	G	G	G
4160941	T	N	N	C	C	N	C	.	.	.	.	.	.	C	C	C	.	C	.	.	.	.	C	C	C	C	C	C	C	C	C	C	C	C	C	N	C	C	C	C	C	C	C	C	C	C
4165787	C	T	N	N	N	N	N	.	.	N	.	.	.	T	T	T	T	T	T	T	T	T	T	T	T	T	T	T	T	T	T	T	T	T	T	T	T	T	T	T	T	T	T	T	T	T
4175060	A	N	N	G	G	N	N	.	.	N	.	.	.	G	G	G	G	G	G	G	G	G	G	G	G	G	G	G	G	G	G	G	G	G	G	N	G	G	G	G	G	G	G	G	G	G
4175430	A	N	N	T	T	N	N	.	.	.	.	.	.	T	T	T	T	T	T	T	T	T	T	T	T	T	T	T	T	T	T	T	T	T	T	N	N	N	N	N	N	T	T	T	T	T
4176051	C	N	N	N	.	T	N	.	.	N	.	.	.	.	.	.	T	T	T	T	T	T	T	T	T	T	T	T	T	T	T	T	T	T	T	T	T	T	T	T	T	.	.	.	.	.
4182846	C	N	N	T	T	N	N	.	.	.	.	.	.	T	T	T	T	T	T	T	T	T	T	T	T	T	T	T	T	T	T	T	T	T	T	T	T	T	T	T	T	T	T	T	T	T
4182947	A	N	N	G	N	N	N	G	G	G	.	.	.	G	G	G	G	G	G	G	G	G	G	G	G	G	G	G	G	G	G	G	G	G	G	N	N	G	N	G	G	G	G	G	G	G
4185184	T	N	N	N	C	N	N	C	C	N	.	.	C	C	C	C	C	C	C	C	C	C	C	C	C	C	C	C	C	C	C	C	C	C	C	N	C	C	C	C	C	C	C	C	C	C
4190611	G	N	N	.	.	N	C	.	.	.	.	.	.	.	.	.	.	.	.	.	.	.	.	.	.	.	.	.	.	.	.	.	.	.	.	.	.	.	.	.	.	.	.	.	.	.
4197485	C	N	N	T	T	N	T	.	.	.	.	.	.	T	T	T	T	N	N	N	N	N	T	T	T	T	T	T	T	N	T	T	T	T	T	N	N	N	N	T	T	N	T	T	T	T
4198021	A	N	N	G	G	N	N	G	G	N	.	.	.	G	G	G	G	.	G	G	G	G	G	G	G	G	G	G	G	.	G	G	G	G	G	N	G	G	G	G	G	G	G	G	G	G
4200616	C	N	N	N	T	N	N	.	.	.	.	.	.	.	.	.	.	N	.	.	.	.	N	.	.	N	.	.	.	N	.	.	.	.	.	.	.	.	.	.	.	.	.	.	.	.
4207300	T	N	N	C	C	N	N	C	C	N	.	.	.	C	C	C	C	C	C	C	C	C	C	C	C	C	C	C	C	C	C	C	C	C	C	C	C	C	C	C	C	C	C	C	C	C
4208025	G	N	N	N	A	N	N	A	A	N	.	.	A	A	A	A	A	A	.	.	.	.	A	A	A	A	A	A	A	A	A	A	A	A	A	A	N	A	A	A	A	A	A	A	A	A
4208230	T	N	N	C	N	N	N	.	.	.	.	.	.	C	C	C	C	C	C	C	C	C	C	C	C	C	C	C	C	C	C	C	C	C	C	C	N	C	C	C	N	C	C	C	C	C
4211486	A	N	N	C	.	N	N	.	.	.	.	.	.	.	.	.	.	.	.	.	.	.	.	.	.	.	.	.	.	.	.	.	.	.	.	.	.	.	.	.	.	.	.	.	.	.
4211566	T	N	N	C	N	N	N	.	.	.	.	.	.	C	C	C	C	C	C	C	C	C	C	C	C	C	C	C	C	C	C	C	C	C	C	C	C	C	C	C	C	C	C	.	.	C
4212006	T	N	N	A	N	N	A	.	.	.	.	.	.	A	A	A	A	A	A	A	A	A	A	A	A	A	A	A	A	A	A	A	A	A	A	A	A	A	A	A	A	A	A	A	A	A
4217002	A	N	N	.	N	G	.	.	.	.	.	.	.	.	.	.	.	.	.	.	.	.	.	.	.	.	.	.	.	.	.	.	.	.	.	.	.	.	.	.	.	.	.	.	.	.
4217544	C	N	N	G	G	N	N	.	.	.	.	.	.	G	G	G	G	G	G	G	G	G	G	G	G	G	G	G	G	G	G	G	G	G	G	G	G	G	G	G	G	G	G	G	G	G
4218715	C	.	N	.	.	T	N	.	.	.	.	.	.	.	.	.	.	.	.	.	.	.	T	T	.	.	.	.	.	.	.	T	.	.	T	.	T	T	T	T	.	T	.	.	.	.
4219534	T	N	A	.	N	N	N	.	.	.	.	.	.	.	.	.	.	.	.	.	.	.	.	.	.	.	.	.	.	.	.	.	.	.	.	C	.	.	.	.	.	.	.	.	.	.
4232936	A	N	N	G	N	N	N	.	.	.	.	.	.	G	G	G	G	G	G	G	G	G	G	G	G	G	G	G	G	G	G	G	G	G	G	G	G	G	G	G	G	G	G	G	G	G
4236545	T	N	N	C	C	N	C	.	.	.	.	.	.	C	C	C	C	C	C	C	C	C	C	C	C	C	C	C	C	C	C	C	C	C	C	N	C	C	C	C	C	C	C	C	C	C
4240922	A	N	N	G	G	N	N	.	.	.	.	.	.	G	G	G	G	G	G	G	G	G	G	G	G	G	G	G	G	G	G	N	G	G	N	N	N	G	G	G	G	G	G	.	.	G
4244238	T	N	N	C	N	N	N	.	.	.	.	.	.	C	C	C	C	C	C	C	C	C	C	C	C	C	C	C	C	C	C	C	C	C	C	C	C	C	C	C	C	C	C	C	C	C
4254070	A	N	N	G	G	N	G	.	.	.	.	.	.	G	G	G	G	G	G	G	G	G	G	G	G	N	G	G	G	G	G	G	G	G	G	N	G	G	G	G	G	G	G	G	G	G
4255372	T	N	N	C	C	N	C	C	C	C	.	.	C	C	C	C	C	C	C	C	C	C	C	C	C	N	C	C	C	C	C	C	C	C	C	N	C	C	C	C	C	C	C	C	C	C
4255719	A	C	N	N	C	N	N	.	.	N	.	.	.	C	C	C	C	C	C	C	C	C	C	C	C	N	C	C	C	C	C	C	C	C	C	N	N	C	C	C	C	C	C	C	C	C
4261661	T	N	N	C	C	N	N	C	C	C	.	.	C	C	C	C	C	C	C	C	C	C	C	C	C	N	C	C	C	C	C	C	C	C	C	N	C	C	C	C	C	C	C	C	C	C
4263676	C	T	N	T	T	N	T	T	T	T	.	.	T	T	T	T	T	T	T	T	T	T	T	T	T	T	T	T	T	T	T	T	T	T	T	T	T	T	T	T	T	T	T	T	T	T
4264510	G	N	N	T	T	N	N	.	.	.	.	.	.	T	T	T	T	T	T	T	T	T	T	T	T	T	T	T	T	T	T	T	T	T	T	N	T	T	N	T	T	T	T	.	.	T
4266473	C	N	N	T	T	N	N	.	.	.	.	.	.	.	.	.	T	T	T	T	T	T	T	T	T	T	T	T	T	T	N	T	T	T	T	T	T	T	T	T	T	T	T	.	.	.
4271279	C	N	N	N	T	N	T	.	.	T	.	.	.	T	T	T	T	T	T	T	T	T	T	N	T	T	T	T	T	T	T	T	T	T	T	T	T	T	T	T	T	T	T	T	T	T
4275078	G	N	N	.	N	A	N	.	.	.	.	.	.	.	.	.	.	.	.	.	.	.	.	.	.	.	A	A	A	.	A	.	.	.	.	.	.	A	.	.	.	.	.	.	.	.
4275243	C	N	N	T	T	N	N	.	.	N	.	.	.	T	T	T	T	T	T	T	T	T	T	T	T	T	T	T	T	T	T	T	T	T	T	T	T	T	T	T	T	T	T	T	T	T
4275719	C	N	N	N	T	N	N	T	T	N	.	.	T	T	T	T	T	T	T	T	T	T	T	T	T	T	T	T	T	T	T	T	T	T	T	T	T	T	T	T	T	T	T	T	T	T
4276532	A	N	N	G	N	N	N	.	.	.	.	.	.	G	G	G	G	G	G	G	G	G	G	G	G	G	G	G	G	G	G	G	G	G	G	N	G	G	G	G	N	G	G	G	G	G
4277767	C	N	N	N	T	N	N	.	.	.	.	.	.	T	T	T	T	T	T	T	T	T	T	T	T	T	G	G	G	T	G	T	T	T	T	N	N	N	N	T	T	T	T	T	T	T
4281553	C	N	N	T	T	N	N	T	T	N	.	.	T	T	T	T	T	T	T	T	T	T	T	T	T	T	T	T	T	T	T	T	T	T	T	N	T	T	T	T	T	T	T	T	T	T
4281937	T	N	N	G	G	N	N	.	.	.	.	.	.	G	G	G	G	G	G	G	G	G	G	G	G	G	G	G	G	G	G	G	G	G	G	N	G	G	G	G	G	G	G	G	G	G
4282472	G	N	N	N	A	N	A	.	.	.	.	.	.	.	.	.	A	A	A	A	A	A	A	A	A	A	A	A	A	A	A	N	A	A	A	N	A	A	A	A	A	A	A	.	.	.
4283985	C	N	N	G	N	N	N	.	.	.	.	.	.	G	G	G	G	G	G	G	G	G	G	G	G	G	G	G	G	G	G	G	G	G	G	N	G	G	G	G	G	G	G	G	G	G
4296030	T	N	N	C	C	N	N	.	.	.	.	.	.	C	C	C	N	C	N	N	N	N	C	C	C	C	C	C	C	C	C	N	C	C	C	N	C	C	C	C	C	C	C	C	C	C
4296377	G	N	N	N	A	N	N	.	.	.	.	.	.	A	A	A	N	A	N	N	N	N	A	N	A	A	N	N	N	N	N	N	A	A	A	N	A	A	A	N	A	A	A	A	A	A
4308047	C	N	N	T	T	N	N	.	.	T	.	.	.	T	T	T	T	.	T	T	T	T	.	.	.	.	T	T	T	T	T	.	.	.	.	.	.	T	.	.	T	.	T	T	T	T
4313293	A	G	N	.	N	N	N	.	.	.	.	.	.	.	.	.	.	.	.	.	.	.	.	.	.	.	.	.	.	.	.	.	.	.	.	.	.	.	.	.	.	.	.	.	.	.
4313302	C	T	N	.	N	N	N	.	.	.	.	.	.	.	.	.	.	.	.	.	.	.	.	.	.	.	.	.	.	.	.	.	.	.	.	.	.	.	.	.	.	.	.	.	.	.
4314608	T	N	N	C	C	N	N	.	.	.	.	.	.	C	C	C	C	C	C	C	C	C	C	C	C	C	C	C	C	C	C	C	C	C	C	N	C	C	C	C	C	C	C	C	C	C
4320553	T	N	N	C	C	N	C	.	.	.	.	.	.	C	C	C	C	C	C	C	C	C	C	C	C	C	C	C	C	C	C	C	C	C	C	C	C	C	C	C	C	C	C	C	C	C
4320919	T	N	N	C	N	N	N	.	.	N	.	.	.	C	C	C	G	C	G	G	G	G	C	C	C	C	C	C	C	C	C	C	C	C	C	C	C	C	C	C	N	C	C	C	C	C
4331113	C	.	N	.	.	T	.	.	.	.	.	.	.	.	.	.	T	.	T	T	T	T	.	.	T	T	.	.	.	.	.	.	T	T	T	N	.	T	.	T	.	.	.	.	.	.
4332301	A	N	N	T	.	N	N	.	.	.	.	.	.	.	.	.	.	.	.	.	.	.	.	.	.	.	.	.	.	.	.	.	.	.	.	N	.	.	.	.	.	.	.	.	.	.
4340522	G	N	N	C	N	C	C	.	.	.	.	.	.	.	.	.	.	.	.	.	.	.	.	.	.	.	.	.	.	.	.	.	.	.	.	.	.	.	.	.	.	.	.	.	.	.
4340732	T	N	N	.	C	N	N	N	.	.	.	.	.	.	.	.	.	.	.	.	.	.	N	.	.	.	.	.	.	.	.	.	.	.	.	N	.	.	.	.	.	.	.	.	.	.
4345770	T	N	N	C	C	C	N	.	.	.	.	.	.	C	C	C	C	C	C	C	C	C	C	C	C	C	C	C	C	C	C	C	C	C	C	C	C	C	C	C	C	C	C	C	C	C
4360388	T	N	N	C	C	N	N	.	.	.	.	.	.	C	C	C	N	N	N	N	N	N	C	N	C	C	N	N	N	C	N	N	C	C	N	N	C	C	C	N	N	C	C	C	C	C
4368417	A	N	N	N	G	N	N	.	.	G	.	.	.	G	G	G	N	N	N	N	N	N	N	G	N	N	N	N	N	N	N	N	N	N	G	N	N	N	N	N	N	N	G	G	G	G
4371776	T	N	N	C	N	N	N	C	C	C	.	C	C	C	C	C	C	C	C	C	C	C	C	C	C	C	C	C	C	C	C	C	C	C	C	N	N	C	N	N	C	N	C	C	C	C
4375652	A	N	N	G	G	N	N	.	.	.	.	.	.	G	G	G	G	G	G	G	G	G	G	G	G	G	G	G	G	G	G	G	G	G	G	G	G	G	N	G	G	G	G	G	G	G
4377060	T	N	N	C	C	N	N	.	.	.	.	.	.	C	C	C	C	C	C	C	C	C	C	C	C	C	C	C	C	C	C	C	N	N	C	C	N	C	N	N	C	N	C	C	C	C
4379064	G	N	N	A	A	N	N	.	.	.	.	.	.	A	A	A	A	A	A	A	A	A	A	A	A	A	A	A	A	A	A	A	A	A	A	A	A	A	A	A	A	A	A	A	A	A
4385270	T	N	N	N	G	N	N	.	.	G	.	.	.	G	G	G	G	G	G	G	G	G	G	G	G	G	G	G	G	G	G	G	G	G	G	G	G	G	G	G	G	A	G	G	G	G
4386491	A	N	N	N	G	N	N	.	.	.	.	.	.	G	G	G	G	G	G	G	G	G	G	G	G	G	G	G	G	G	G	G	G	G	G	G	G	G	G	G	G	G	G	G	G	G
4394955	T	N	N	N	C	N	N	.	.	N	.	.	.	C	C	C	C	C	.	.	.	.	C	C	C	C	C	C	C	C	C	C	C	C	C	N	C	C	C	N	C	C	N	C	C	C
4398526	G	N	N	A	.	N	N	.	.	N	.	.	.	.	.	.	A	A	A	A	A	A	A	A	A	A	A	A	A	A	A	A	A	A	A	N	A	A	A	A	A	A	A	.	.	.
4404846	T	N	N	C	N	N	N	.	.	.	.	.	.	C	C	C	C	C	C	C	C	C	C	C	C	C	C	C	C	C	C	C	C	C	C	C	C	C	C	C	C	C	C	C	C	C
4405575	T	N	N	C	N	N	N	.	.	.	.	.	.	C	C	C	N	C	C	C	N	C	.	C	C	C	C	C	C	.	C	C	C	C	.	N	C	C	C	C	C	C	C	C	C	C
4405614	T	N	N	C	C	N	N	.	.	.	.	.	.	C	C	C	C	C	C	C	C	C	C	C	C	C	C	C	C	C	C	C	C	C	C	N	C	C	C	C	C	N	C	C	C	C
4410517	T	N	N	C	C	N	C	.	.	N	.	.	.	C	C	C	.	C	C	C	C	C	C	C	C	C	C	C	C	C	C	.	C	C	.	N	C	C	C	N	C	C	C	C	C	C
4413475	A	N	N	T	T	N	N	.	.	.	.	.	.	T	T	T	T	T	T	T	T	T	T	T	T	T	T	T	T	T	T	T	T	T	T	N	T	T	T	T	T	T	T	T	T	T
4422769	G	N	N	N	A	N	N	A	A	A	.	.	.	A	A	A	A	A	A	A	A	A	A	A	A	A	A	A	A	A	A	A	A	A	A	N	A	A	A	A	A	A	A	A	A	A
4425092	A	N	N	G	N	N	N	.	.	.	.	.	.	G	G	G	G	G	G	G	G	G	G	G	G	N	G	G	G	G	G	G	G	G	G	N	G	G	G	G	N	N	G	G	G	G
4426640	A	N	N	G	G	N	N	.	.	.	.	.	.	G	G	G	G	G	G	G	G	G	G	G	G	G	G	G	G	G	G	G	G	G	G	N	N	G	N	G	G	N	G	G	G	G
4427875	A	N	N	G	G	N	N	G	G	G	.	.	G	G	G	G	G	G	G	G	G	G	G	G	G	G	G	G	G	G	G	G	G	G	G	N	G	G	G	G	G	G	G	G	G	G
4437843	A	N	N	C	C	N	N	.	.	.	.	.	.	C	C	C	C	C	C	C	C	C	C	C	C	C	C	C	C	C	C	C	C	C	C	N	C	C	C	C	C	C	C	C	C	C
4444799	T	C	N	.	N	.	N	.	.	.	.	.	.	.	.	.	.	.	.	.	.	.	.	.	.	.	.	.	.	.	.	.	.	.	.	.	.	.	.	.	.	.	.	.	.	.
4446812	G	N	N	A	A	N	N	.	.	A	.	.	.	A	A	A	A	A	A	A	A	A	A	A	A	A	A	A	A	A	A	A	A	A	A	N	N	A	N	N	A	A	A	A	A	A
4447942	C	N	N	T	.	N	N	.	.	N	.	.	.	.	.	.	.	.	.	.	.	.	.	.	.	.	.	.	.	.	.	.	.	.	.	.	.	.	.	.	.	N	.	.	.	.
4449036	A	N	N	G	N	N	N	.	.	G	.	.	.	G	G	G	G	G	G	G	G	G	G	G	G	N	G	G	G	G	G	G	G	G	G	G	G	N	G	G	G	G	G	G	G	G
4450416	G	N	N	N	A	N	A	.	N	.	.	.	.	.	.	.	.	.	.	.	.	.	.	N	.	.	.	.	.	.	.	.	.	.	.	.	.	.	.	.	.	.	.	.	.	.
4464998	G	N	N	A	N	N	N	.	.	A	.	.	.	A	A	A	A	A	A	A	A	A	A	A	A	A	A	A	A	A	A	A	A	A	A	N	A	A	A	A	A	A	A	A	A	A
4465582	A	N	N	C	N	N	N	C	C	C	.	C	C	C	C	C	.	C	.	.	.	.	C	C	C	C	C	C	C	C	C	C	C	C	C	N	C	C	C	C	C	C	C	C	C	C
4465995	A	N	N	N	T	N	T	.	.	.	.	.	.	T	T	T	T	T	T	T	T	T	T	T	T	T	T	T	T	T	T	T	T	T	T	N	T	T	T	T	T	T	T	T	T	T
4468937	C	N	N	A	N	N	N	.	.	.	.	.	.	A	A	A	A	A	A	A	A	A	A	A	A	A	A	A	A	A	A	A	A	A	A	N	A	A	A	A	A	A	A	A	A	A
4472443	A	N	N	T	T	N	N	.	.	.	.	.	.	T	T	T	T	T	T	T	T	T	T	T	T	T	T	T	T	T	T	T	T	T	T	T	T	T	T	T	T	T	T	T	T	T
4476159	A	N	N	N	G	N	N	.	.	.	.	.	.	G	G	G	G	G	G	G	G	G	G	G	G	G	G	G	G	G	G	G	G	G	G	N	G	G	G	G	G	G	G	G	G	G
4478871	A	N	N	N	G	N	N	.	.	N	.	.	.	G	G	G	G	G	G	G	G	G	G	G	G	G	G	G	G	G	G	G	G	G	G	N	G	G	G	G	G	G	G	G	G	G
4483933	C	N	N	T	N	N	N	.	.	T	.	.	.	T	T	T	T	T	T	T	T	T	T	T	T	T	T	T	T	T	T	T	T	T	T	N	T	T	T	T	T	T	T	T	T	T
4490098	T	C	N	N	C	N	N	.	.	.	.	.	.	C	C	C	C	C	C	C	C	C	C	C	C	C	C	C	C	C	C	C	C	C	C	N	C	C	C	C	C	C	C	.	.	C
4491798	T	N	N	N	N	N	C	.	.	C	.	.	.	C	C	C	N	C	N	N	N	N	.	N	C	N	C	C	C	C	C	N	N	N	C	N	C	C	C	N	.	C	C	C	C	C
4493419	G	N	N	A	A	N	N	.	.	.	.	.	.	A	A	A	N	A	N	N	N	N	A	N	A	N	N	N	N	A	N	N	N	N	N	N	A	A	A	N	A	A	A	A	A	A
4495389	A	N	N	C	N	N	N	.	.	.	.	.	.	C	C	C	C	C	C	C	C	C	C	C	C	C	C	C	C	C	C	C	C	C	C	N	C	C	C	N	C	C	C	.	.	C
4496099	A	N	N	N	C	N	N	.	.	.	.	.	.	C	C	C	C	N	N	N	N	N	C	C	N	C	C	C	C	N	C	C	N	N	C	N	N	N	N	N	N	C	C	C	C	C
4498078	G	N	N	T	N	N	N	.	.	.	.	.	.	N	N	N	N	N	.	.	.	.	N	N	N	N	N	N	N	N	N	N	N	N	N	N	N	N	N	N	N	N	N	N	N	N
4498079	G	N	N	T	N	N	N	T	T	T	.	.	T	N	N	N	N	N	T	T	T	T	N	N	N	N	N	N	N	N	N	N	N	N	N	N	N	N	N	N	N	N	N	N	N	N
4500986	T	N	N	C	N	N	N	.	.	.	.	.	.	N	N	N	N	N	.	.	.	.	N	N	N	N	N	N	N	N	N	N	N	N	N	N	N	N	N	N	N	N	N	N	N	N
4502584	A	N	N	G	N	N	N	G	G	G	.	.	G	N	N	N	N	N	G	G	G	G	N	N	N	N	N	N	N	N	N	N	N	N	N	N	N	N	N	N	N	N	N	N	N	N
4502621	C	N	N	T	N	N	N	.	.	N	.	.	.	N	N	N	N	N	.	.	.	.	N	N	N	N	N	N	N	N	N	N	N	N	N	N	N	N	N	N	N	N	N	N	N	N
4505175	G	N	N	A	N	N	N	.	.	A	.	.	.	N	N	N	N	N	A	A	A	A	N	N	N	N	N	N	N	N	N	N	N	N	N	N	N	N	N	N	N	N	N	N	N	N
4505715	C	N	N	T	N	N	N	.	.	T	.	.	.	N	N	N	N	N	T	T	T	T	N	N	N	N	N	N	N	N	N	N	N	N	N	N	N	N	N	N	N	N	N	N	N	N
4509826	A	N	N	G	N	N	N	.	.	.	.	.	.	N	N	N	N	N	.	.	.	.	N	N	N	N	N	N	N	N	N	N	N	N	N	N	N	N	N	N	N	N	N	N	N	N
4514440	T	N	N	C	N	N	N	C	C	N	.	.	C	N	N	N	N	N	C	C	C	C	N	N	N	N	N	N	N	N	N	N	N	N	N	N	N	N	N	N	N	N	N	N	N	N
4517899	T	N	N	C	N	N	N	.	.	.	.	.	.	N	N	N	N	N	.	.	.	.	N	N	N	N	N	N	N	N	N	N	N	N	N	N	N	N	N	N	N	N	N	N	N	N
4519010	C	N	N	T	N	N	N	.	.	.	.	.	.	N	N	N	N	N	.	.	.	.	N	N	N	N	N	N	N	N	N	N	N	N	N	N	N	N	N	N	N	N	N	N	N	N
4519774	T	N	N	C	N	N	N	.	.	.	.	.	.	N	N	N	N	N	.	.	.	.	N	N	N	N	N	N	N	N	N	N	N	N	N	N	N	N	N	N	N	N	N	N	N	N
4522541	A	N	N	G	N	N	N	.	.	.	.	.	.	N	N	N	N	N	G	G	G	G	N	N	N	N	N	N	N	N	N	N	N	N	N	N	N	N	N	N	N	N	N	N	N	N
4522850	G	N	N	T	N	N	N	.	.	.	.	.	.	N	N	N	N	N	.	.	.	.	N	N	N	N	N	N	N	N	N	N	N	N	N	N	N	N	N	N	N	N	N	N	N	N
4524725	A	N	N	G	N	N	N	G	G	G	.	.	G	N	N	N	N	N	G	G	G	G	N	N	N	N	N	N	N	N	N	N	N	N	N	N	N	N	N	N	N	N	N	N	N	N
4524974	T	N	N	C	N	N	N	.	.	N	.	.	.	N	N	N	N	N	.	.	.	.	N	N	N	N	N	N	N	N	N	N	N	N	N	N	N	N	N	N	N	N	N	N	N	N
4527451	T	N	N	A	N	N	N	.	.	.	.	.	.	N	N	N	N	N	.	.	.	.	N	N	N	N	N	N	N	N	N	N	N	N	N	N	N	N	N	N	N	N	N	N	N	N
4532160	G	N	N	A	N	N	N	.	.	.	.	.	.	N	N	N	N	N	.	.	.	.	N	N	N	N	N	N	N	N	N	N	N	N	N	N	N	N	N	N	N	N	N	N	N	N
4533303	A	N	N	G	N	N	N	.	.	.	.	.	.	N	N	N	N	N	.	.	.	.	N	N	N	N	N	N	N	N	N	N	N	N	N	N	N	N	N	N	N	N	N	N	N	N
4538672	C	N	N	T	N	N	N	.	.	.	.	.	.	N	N	N	N	N	.	.	.	.	N	N	N	N	N	N	N	N	N	N	N	N	N	N	N	N	N	N	N	N	N	N	N	N
4549014	A	N	N	G	N	N	N	.	.	.	.	.	.	N	N	N	N	N	G	G	G	G	N	N	N	N	N	N	N	N	N	N	N	N	N	N	N	N	N	N	N	N	N	N	N	N
4556389	G	N	N	A	N	N	N	A	A	A	.	.	A	N	N	N	N	N	A	A	A	A	N	N	N	N	N	N	N	N	N	N	N	N	N	N	N	N	N	N	N	N	N	N	N	N
4557659	A	N	N	T	N	N	N	.	.	N	.	.	.	N	N	N	N	N	.	.	.	.	N	N	N	N	N	N	N	N	N	N	N	N	N	N	N	N	N	N	N	N	N	N	N	N
4559085	G	N	N	T	N	N	N	T	T	N	.	.	T	N	N	N	N	N	T	T	T	T	N	N	N	N	N	N	N	N	N	N	N	N	N	N	N	N	N	N	N	N	N	N	N	N
4563483	G	N	N	A	N	N	N	.	.	.	.	.	.	N	N	N	N	N	A	A	A	A	N	N	N	N	N	N	N	N	N	N	N	N	N	N	N	N	N	N	N	N	N	N	N	N
4567272	A	N	N	G	N	N	N	.	.	.	.	.	.	N	N	N	N	N	.	.	.	.	N	N	N	N	N	N	N	N	N	N	N	N	N	N	N	N	N	N	N	N	N	N	N	N
4568033	T	N	N	C	N	N	N	.	.	.	.	.	.	N	N	N	N	N	C	C	C	C	N	N	N	N	N	N	N	N	N	N	N	N	N	N	N	N	N	N	N	N	N	N	N	N
4569469	C	N	N	T	N	N	N	.	.	.	.	.	.	N	N	N	N	N	T	T	T	T	N	N	N	N	N	N	N	N	N	N	N	N	N	N	N	N	N	N	N	N	N	N	N	N
4570154	T	N	N	C	N	N	N	.	.	.	.	.	.	N	N	N	N	N	C	C	C	C	N	N	N	N	N	N	N	N	N	N	N	N	N	N	N	N	N	N	N	N	N	N	N	N
4578808	G	N	N	N	N	N	A	.	.	.	.	.	.	A	A	A	A	A	A	A	A	A	A	A	A	A	A	A	A	A	A	A	A	A	A	N	A	A	A	A	A	A	A	A	A	A
4582529	A	N	N	G	G	N	N	.	.	N	.	.	.	G	G	G	G	G	G	G	G	G	G	G	G	G	G	G	G	G	G	G	G	G	G	N	G	G	G	G	G	G	G	G	G	G
4582602	T	N	N	C	N	N	N	.	.	.	.	.	.	C	C	C	C	C	C	C	C	C	C	C	C	C	C	C	C	C	C	C	C	C	C	N	C	C	C	C	C	C	C	C	C	C
4583175	G	N	N	A	N	N	N	A	A	N	.	.	A	A	A	A	A	A	A	A	A	A	A	A	A	A	A	A	A	A	A	A	A	A	A	N	A	A	A	A	A	A	A	A	A	A
4585864	A	N	N	N	G	N	N	.	.	G	.	.	.	G	G	G	G	G	G	G	G	G	G	G	G	G	G	G	G	G	G	G	G	G	G	N	G	G	G	G	G	G	G	G	G	G
4587219	A	N	T	.	.	N	N	.	.	N	.	.	.	.	.	.	.	.	.	.	.	.	.	.	.	.	.	.	.	.	.	.	T	T	.	C	.	.	.	.	.	.	.	.	.	.
4587603	T	N	N	N	C	N	N	.	.	.	.	.	.	C	C	C	C	C	C	C	C	C	C	C	C	C	C	C	C	C	C	C	C	C	C	C	C	C	C	C	C	C	C	C	C	C
4590087	T	C	N	C	C	N	C	C	C	C	.	.	C	C	C	C	C	C	C	C	C	C	C	C	C	C	C	C	C	C	C	C	C	C	C	N	C	N	C	N	N	C	N	C	C	C
4593850	C	N	N	.	.	T	N	.	.	.	.	.	.	.	.	.	.	.	.	.	.	.	T	.	.	T	T	.	.	T	.	.	T	T	T	N	T	.	T	T	T	T	.	.	.	.
4594055	G	N	N	A	A	N	N	.	.	.	.	.	.	A	A	A	A	A	A	A	A	A	A	A	A	A	A	A	.	A	A	A	A	A	A	A	A	A	A	A	A	A	A	A	A	A
4596930	G	N	N	N	A	N	N	.	.	.	.	.	.	.	.	.	.	A	.	.	.	.	.	.	A	.	.	.	.	.	.	.	A	A	.	.	.	.	.	.	.	.	.	.	.	.
4601273	A	N	N	C	N	N	N	C	C	C	.	.	C	C	C	C	.	C	C	C	C	C	C	C	C	C	C	C	C	C	C	C	C	C	C	C	C	C	C	C	C	C	C	C	C	C
4601808	T	N	N	C	C	N	N	.	.	.	.	.	.	C	C	C	C	C	C	C	C	C	C	C	C	C	C	C	C	C	C	C	C	C	C	N	C	C	C	C	C	C	C	C	C	C
4604659	A	N	N	T	T	N	N	T	T	T	.	.	T	T	T	T	T	T	T	T	T	T	T	T	T	T	T	T	T	T	T	T	T	T	T	N	T	T	T	T	N	T	T	T	T	T
4605483	T	N	N	G	G	N	N	.	.	.	.	.	.	G	G	G	G	G	G	G	G	G	G	G	G	G	G	G	G	G	G	G	G	G	G	G	G	G	G	G	G	G	G	G	G	G
4605714	T	N	N	A	A	N	N	A	A	A	.	.	.	A	A	A	A	A	A	A	A	A	A	A	A	A	A	A	A	A	A	A	A	A	A	A	A	A	A	A	A	A	A	A	A	A
4607234	A	N	N	N	G	N	N	N	.	.	.	.	.	G	G	G	.	.	.	.	.	.	.	.	.	.	.	.	.	.	.	.	.	.	.	.	.	.	.	.	.	.	.	.	.	G
4607599	T	N	N	C	C	N	N	.	.	C	.	.	.	C	C	C	C	C	C	C	C	C	C	C	C	C	C	C	C	C	C	C	C	C	C	N	C	C	C	N	C	C	C	C	C	C
4612573	C	N	N	T	.	N	N	.	.	.	.	.	.	.	.	.	.	.	.	.	.	.	.	.	.	.	.	.	.	.	.	.	.	.	.	N	.	.	.	.	.	.	.	.	.	.
4617776	T	N	N	C	C	N	C	.	.	.	.	.	.	C	C	C	C	C	C	C	C	C	C	C	C	C	C	C	C	C	C	C	C	C	C	C	C	N	C	C	C	C	C	C	C	C
4619778	A	N	N	G	N	N	N	.	.	N	.	.	.	.	.	.	.	.	.	.	.	.	.	.	.	.	.	.	.	.	.	.	.	.	.	.	.	.	.	.	.	.	.	.	.	.
4621147	G	A	N	A	A	N	N	.	.	.	.	.	.	A	A	A	A	A	A	A	A	A	A	A	A	A	A	A	A	A	A	A	A	A	A	A	A	A	A	A	A	A	A	.	.	A
4621302	T	.	C	.	.	.	.	.	.	.	.	.	.	.	.	.	.	.	.	.	.	.	.	.	.	.	.	.	.	.	.	.	.	.	.	.	.	.	.	.	.	.	.	.	.	.
4621569	T	N	C	.	N	N	N	.	.	.	.	.	.	.	.	.	.	.	.	.	.	.	.	.	.	.	.	.	.	.	.	.	.	.	.	.	.	.	.	.	.	.	.	.	.	.
4621800	C	N	G	.	.	N	N	.	.	N	.	.	.	.	.	.	.	.	.	.	.	.	.	.	.	.	.	.	.	.	.	.	.	.	.	N	.	.	.	.	.	.	.	.	.	.
4622464	A	N	N	N	G	N	N	.	.	N	.	.	.	G	G	G	G	G	N	N	N	N	G	G	G	N	G	G	G	G	G	N	G	G	G	N	G	G	G	G	G	G	G	G	G	G
4623441	T	N	C	.	.	N	N	.	.	N	.	.	.	.	.	.	.	.	.	.	.	.	.	.	.	.	.	.	.	.	.	.	.	.	.	.	.	.	.	.	.	.	.	.	.	.
4624896	T	N	N	N	C	N	N	.	.	N	.	.	.	C	C	C	C	C	C	C	C	C	C	C	C	C	C	C	C	C	C	C	C	C	C	C	C	C	C	C	C	C	C	C	C	C
4637544	C	N	N	T	N	N	N	T	T	T	.	.	T	T	T	T	T	T	T	T	T	T	T	T	T	T	T	T	T	T	T	T	T	T	T	N	T	N	T	T	T	N	T	T	T	T
4639396	A	N	N	C	C	N	N	.	.	.	.	.	.	C	C	C	C	C	C	C	C	C	C	C	C	C	C	C	C	C	C	C	C	C	C	N	C	C	C	C	C	C	C	C	C	C
4639558	C	N	T	N	N	N	N	.	.	.	.	.	.	.	.	.	.	.	.	.	.	.	.	.	.	.	.	.	.	N	.	N	.	.	N	N	.	.	.	.	.	.	.	.	.	.
4640020	T	N	N	C	C	N	N	.	.	.	.	.	.	C	C	C	C	C	.	.	.	.	C	C	.	C	C	C	C	N	C	C	C	C	C	N	C	C	C	C	C	C	C	C	C	C
4640695	T	N	N	C	C	N	N	.	.	.	.	.	.	C	C	C	C	C	C	C	C	C	C	C	C	C	C	C	C	C	C	C	C	C	C	N	C	C	C	C	C	C	C	C	C	C
4641192	T	N	N	C	N	N	N	.	.	.	.	.	.	C	C	C	C	N	C	C	C	C	C	C	C	C	C	C	C	C	C	C	C	C	C	N	C	C	C	C	C	C	C	C	C	C
4642393	G	N	N	A	A	N	N	A	A	A	.	.	.	A	A	A	A	A	A	A	A	A	N	A	A	A	A	A	A	A	A	N	A	A	N	A	A	A	A	A	A	A	A	A	A	A
4642699	G	N	A	.	.	N	N	.	.	.	.	.	.	.	.	.	.	.	.	.	.	.	.	.	.	.	.	.	.	.	.	.	.	.	.	.	.	.	.	.	.	.	.	.	.	.
4642726	G	N	T	N	.	N	N	.	.	.	.	.	.	.	.	.	.	.	.	.	.	.	.	.	.	.	.	.	.	.	.	.	.	.	.	.	.	.	.	.	.	.	.	.	.	.
4642825	T	A	N	.	N	N	N	.	.	.	.	.	.	.	.	.	A	.	A	A	A	A	.	.	.	C	.	.	.	.	.	.	.	.	C	C	A	.	A	.	.	.	.	.	.	.
4645485	A	N	N	C	N	N	N	C	C	C	.	.	C	C	C	C	C	C	C	C	C	C	C	C	C	C	C	C	C	C	C	C	C	C	C	N	C	C	C	C	C	C	C	C	C	C
4650199	T	N	N	C	C	N	N	.	.	.	.	.	.	C	C	C	C	C	C	C	C	C	N	N	N	N	C	C	C	N	C	N	N	N	N	N	N	N	N	C	N	C	C	C	C	C
4650565	C	N	N	N	T	N	N	T	T	T	.	.	T	T	T	T	T	T	T	T	T	T	N	N	N	N	T	T	T	N	T	N	N	N	N	N	N	N	N	T	N	T	T	T	T	T
4651155	G	N	N	N	A	N	N	.	.	.	.	.	.	A	A	A	A	A	A	A	A	A	N	N	N	N	A	A	A	N	A	N	N	N	N	N	N	N	N	A	N	A	A	.	.	A
4655110	T	N	N	N	C	N	N	C	C	N	.	.	C	C	C	C	C	C	C	C	C	C	C	C	C	C	C	C	C	C	C	C	C	C	C	N	C	C	C	C	C	C	C	C	C	C
4655300	T	N	N	N	C	N	N	.	.	.	.	.	.	C	C	C	C	C	C	C	C	C	C	C	C	C	C	C	C	C	C	C	C	C	C	C	C	C	C	N	C	C	C	C	C	C
4662515	G	N	N	T	N	N	N	.	.	.	.	.	.	.	.	.	T	T	T	T	T	T	T	T	T	T	T	T	T	T	T	T	T	T	T	T	T	T	T	T	T	T	T	.	.	.
4667774	G	N	N	A	A	N	N	.	.	N	.	.	.	A	A	A	A	A	A	A	A	A	A	A	A	A	A	A	A	A	A	A	A	A	A	N	A	A	A	A	A	A	A	A	A	A
4669178	C	N	N	N	T	N	N	.	.	N	.	.	.	T	T	T	T	T	T	T	T	T	T	T	T	T	T	T	T	T	T	T	T	T	T	N	T	T	T	T	T	T	T	T	T	T
[truncated: 59 more rows]
