# Supplementary material for: A 3,000-year-old, basal S. enterica lineage from Bronze Age Xinjiang suggests spread along the Proto-Silk Road
Source: PLoS Pathog. 2021 Sep 21;17(9):e1009886. doi: 10.1371/journal.ppat.1009886 (PMC8486138; doi:10.1371/journal.ppat.1009886)
Supplement: S6 Table — (XLSX) [file ppat.1009886.s014.xlsx]

## Sheet: S6 Table
S6 Table. Accession number information about our probes designed based on publicly available reference sequences including Salmonella chromosomes/assemblies and plasmids.
NC_003197_1
NC_003198_1
NC_003277_1
NC_003384_1
NC_003385_1
NC_004631_1
NC_006511_1
NC_006855_1
NC_006856_1
NC_006905_1
NC_009140_1
NC_010067_1
NC_010102_1
NC_011079_1
NC_011080_1
NC_011081_1
NC_011082_1
NC_011083_1
NC_011092_1
NC_011093_1
NC_011094_1
NC_011147_1
NC_011148_1
NC_011149_1
NC_011204_1
NC_011205_1
NC_011274_1
NC_011294_1
NC_012124_1
NC_012125_1
NC_016825_1
NC_016832_1
NC_016856_1
NC_016861_1
NC_016862_1
NC_016864_1
NC_017624_1
NC_017718_1
NC_017719_1
NC_020306_1
NC_020307_1
NC_020308_1
NC_021155_1
NC_021156_1
NC_021157_1
NC_021176_1
NC_021811_1
NC_021813_2
NC_021815_1
NC_021816_1
NC_021817_1
NC_021818_1
NC_021819_1
NC_021820_1
NC_021841_1
NC_021842_2
NC_021843_1
NC_021844_1
NC_021845_1
NC_021869_1
NC_021984_1
NC_022241_1
NC_022248_1
NC_022525_1
NC_022570_1
NT_187072_1
NT_187073_1
NT_187074_1
NT_187075_1
NT_187076_1
NT_187078_1
NT_187081_1
NT_187085_1
NT_187088_1
NT_187089_1
NT_187090_1
NT_187091_1
NT_187093_1
NT_187094_1
NT_187097_1
NT_187098_1
NT_187100_1
NT_187101_1
NT_187102_1
NT_187103_1
NT_187105_1
NT_187107_1
NT_187108_1
NT_187111_1
NT_187112_1
NT_187113_1
NT_187114_1
NT_187115_1
NT_187117_1
NT_187118_1
NT_187120_1
NT_187121_1
NT_187122_1
NT_187123_1
NT_187124_1
NT_187127_1
NT_187128_1
NT_187132_1
NT_187133_1
NT_187135_1
NZ_ABAK02000001_1
NZ_ABAM02000001_1
NZ_ABAN01000001_3
NZ_ABAN01000002_1
NZ_ABAN01000003_3
NZ_ABAN01000004_3
NZ_ABAN01000005_1
NZ_ABAN01000007_3
NZ_ABAN01000008_3
NZ_ABAN01000009_1
NZ_ABAN01000010_1
NZ_ABAN01000011_3
NZ_ABAN01000013_1
NZ_ABAN01000014_1
NZ_ABAN01000016_1
NZ_ABAN01000017_1
NZ_ABAN01000018_1
NZ_ABAN01000021_1
NZ_ABAN01000022_3
NZ_ABAN01000024_1
NZ_ABAN01000025_3
NZ_ABAN01000026_1
NZ_ABAN01000028_1
NZ_ABAN01000029_1
NZ_ABAN01000030_1
NZ_ABAN01000031_1
NZ_ABAN01000034_1
NZ_ABAN01000037_1
NZ_ABAN01000038_1
NZ_ABAN01000041_3
NZ_ABAN01000043_3
NZ_ABAN01000044_1
NZ_ABAN01000045_3
NZ_ABAN01000046_3
NZ_ABAN01000047_1
NZ_ABAN01000049_3
NZ_ABAN01000052_3
NZ_ABAN01000053_1
NZ_ABAN01000054_3
NZ_ABAN01000057_1
NZ_ABAN01000058_1
NZ_ABAN01000063_1
NZ_ABAN01000064_1
NZ_ABAN01000066_1
NZ_ABAN01000069_1
NZ_ABAN01000070_1
NZ_ABAN01000072_1
NZ_ABAN01000073_1
NZ_ABAN01000075_1
NZ_ABAN01000076_1
NZ_ABAN01000078_1
NZ_ABAN01000083_1
NZ_ABAN01000086_1
NZ_ABAN01000087_1
NZ_ABAN01000095_1
NZ_ABAN01000110_3
NZ_ABAN01000116_1
NZ_ABAN01000118_1
NZ_ABAN01000120_1
NZ_ABAN01000123_1
NZ_ABAN01000126_1
NZ_ABAN01000129_1
NZ_ABAN01000137_1
NZ_ABAN01000142_1
NZ_ABAN01000157_1
NZ_ABFG01000001_1
NZ_ABFG01000002_1
NZ_ABFG01000003_1
NZ_ABFG01000004_1
NZ_ABFG01000005_1
NZ_ABFG01000006_1
NZ_ABFG01000007_1
NZ_ABFG01000008_1
NZ_ABFG01000010_1
NZ_ABFG01000011_1
NZ_ABFG01000013_1
NZ_ABFG01000018_1
NZ_ABFG01000019_1
NZ_ABFG01000023_1
NZ_ABFG01000028_1
NZ_ABFG01000030_1
NZ_ABFG01000031_1
NZ_ABFG01000035_1
NZ_ABFG01000040_1
NZ_ABFG01000049_1
NZ_ABFG01000050_1
NZ_ABFH02000001_1
NZ_ABFH02000002_1
NZ_ABFH02000003_1
NZ_AESM01000001_1
NZ_AESM01000002_1
NZ_AESM01000003_1
NZ_AESM01000004_1
NZ_AESM01000007_1
NZ_AESM01000010_1
NZ_AESM01000011_1
NZ_AESM01000012_1
NZ_AESM01000013_1
NZ_AESM01000016_1
NZ_AESM01000017_1
NZ_AESM01000018_1
NZ_AESM01000019_1
NZ_AESM01000020_1
NZ_AESM01000023_1
NZ_AESM01000027_1
NZ_AESM01000028_1
NZ_AESM01000030_1
NZ_AETU01000003_1
NZ_AETU01000005_1
NZ_AETU01000014_1
NZ_AETU01000021_1
NZ_AETU01000022_1
NZ_AETU01000026_1
NZ_AETU01000034_1
NZ_AETU01000035_1
NZ_AETU01000039_1
NZ_AETU01000040_1
NZ_AETU01000042_1
NZ_AETU01000043_1
NZ_AETU01000045_1
NZ_AETU01000049_1
NZ_AETU01000051_1
NZ_AETU01000057_1
NZ_AETU01000059_1
NZ_AETU01000063_1
NZ_AETU01000070_1
NZ_AETU01000071_1
NZ_AETU01000072_1
NZ_AETU01000076_1
NZ_AETU01000086_1
NZ_AETU01000089_1
NZ_AETU01000091_1
NZ_AETU01000092_1
NZ_AETU01000094_1
NZ_AETU01000095_1
NZ_AETU01000105_1
NZ_AETU01000107_1
NZ_AETU01000108_1
NZ_AETU01000111_1
NZ_AETU01000115_1
NZ_AETU01000118_1
NZ_AETU01000119_1
NZ_AETU01000120_1
NZ_AETU01000121_1
NZ_AFCI01000122_1
NZ_AFCI01000157_1
NZ_AFCI01000196_1
NZ_AFCI01000201_1
NZ_AFCI01000202_1
NZ_AFCI01000203_1
NZ_AFCI01000204_1
NZ_AFCI01000206_1
NZ_AFCI01000208_1
NZ_AFCI01000217_1
NZ_AFCI01000280_1
NZ_AFCI01000291_1
NZ_AFCI01000310_1
NZ_AFCI01000331_1
NZ_AFCI01000332_1
NZ_AFCI01000335_1
NZ_AFCI01000384_1
NZ_AFCI01000410_1
NZ_AFCI01000413_1
NZ_AFCI01000449_1
NZ_AFCI01000461_1
NZ_AFCI01000486_1
NZ_AFCI01000501_1
NZ_AFCI01000507_1
NZ_AFCI01000582_1
NZ_AFCI01000608_1
NZ_AFCI01000644_1
NZ_AFCI01000670_1
NZ_AFCI01000677_1
NZ_AFCI01000682_1
NZ_AFCI01000686_1
NZ_AFCI01000777_1
NZ_AFCI01000822_1
NZ_AFCI01000830_1
NZ_AFCI01000834_1
NZ_AFCI01000896_1
NZ_AFCI01000905_1
NZ_AFCI01000907_1
NZ_AFCI01000920_1
NZ_AFCI01000938_1
NZ_AFCI01000945_1
NZ_AFCI01000982_1
NZ_AFCI01001016_1
NZ_AFCI01001029_1
NZ_AFCI01001032_1
NZ_AFCI01001033_1
NZ_AFCI01001050_1
NZ_AFCI01001051_1
NZ_AFCI01001052_1
NZ_AFCI01001053_1
NZ_AFCI01001054_1
NZ_AFCI01001057_1
NZ_AFCI01001058_1
NZ_AFCI01001059_1
NZ_AFCI01001071_1
NZ_AFCI01001075_1
NZ_AFCI01001076_1
NZ_AFCI01001084_1
NZ_AFCI01001099_1
NZ_AFCI01001116_1
NZ_AFCI01001129_1
NZ_AFCI01001154_1
NZ_AFCI01001158_1
NZ_AFCI01001161_1
NZ_AFCI01001251_1
NZ_AFCI01001252_1
NZ_AFCI01001254_1
NZ_AFCI01001266_1
NZ_AFCI01001273_1
NZ_AFCI01001321_1
NZ_AFCI01001329_1
NZ_AFCI01001332_1
NZ_AFCI01001333_1
NZ_AFCI01001346_1
NZ_AFCI01001362_1
NZ_AFCI01001363_1
NZ_AFCI01001386_1
NZ_AFCI01001404_1
NZ_AFCI01001438_1
NZ_AFCI01001451_1
NZ_AFCI01001455_1
NZ_AFCI01001462_1
NZ_AFCI01001466_1
NZ_AFCI01001470_1
NZ_AFCI01001510_1
NZ_AFCI01001558_1
NZ_AFCI01001570_1
NZ_AFCI01001574_1
NZ_AFCI01001592_1
NZ_AFCI01001596_1
NZ_AFCI01001623_1
NZ_AFCI01001633_1
NZ_AFCI01001635_1
NZ_AFCI01001639_1
NZ_AFCI01001645_1
NZ_AFCI01001653_1
NZ_AFCI01001682_1
NZ_AFCI01001690_1
NZ_AFCI01001693_1
NZ_AFCI01001708_1
NZ_AFCI01001746_1
NZ_AFCI01001806_1
NZ_AFCI01001812_1
NZ_AFCI01001826_1
NZ_AFCI01001833_1
NZ_AFCI01001845_1
NZ_AFCI01001846_1
NZ_AFCI01001847_1
NZ_AFCI01001849_1
NZ_AFCI01001856_1
NZ_AFCI01001875_1
NZ_AFCI01001905_1
NZ_AFCI01001911_1
NZ_AFCI01001914_1
NZ_AFCI01001915_1
NZ_AFCI01001917_1
NZ_AFCI01001960_1
NZ_AFCI01001971_1
NZ_AFCI01001979_1
NZ_AFCI01001980_1
NZ_AFCI01002016_1
NZ_AFCI01002020_1
NZ_AFCI01002022_1
NZ_AFCI01002033_1
NZ_AFCI01002052_1
NZ_AFCI01002053_1
NZ_AFCI01002054_1
NZ_AFCI01002055_1
NZ_AFCI01002056_1
NZ_AFCI01002058_1
NZ_AFCI01002060_1
NZ_AFCI01002063_1
NZ_AFCI01002066_1
NZ_AFCI01002067_1
NZ_AFCI01002068_1
NZ_AFCI01002069_1
NZ_AFCI01002071_1
NZ_AFCI01002072_1
NZ_AFCI01002076_1
NZ_AFCJ01000117_1
NZ_AFCJ01000119_1
NZ_AFCJ01000120_1
NZ_AFCJ01000133_1
NZ_AFCJ01000150_1
NZ_AFCJ01000162_1
NZ_AFCJ01000190_1
NZ_AFCJ01000191_1
NZ_AFCJ01000195_1
NZ_AFCJ01000209_1
NZ_AFCJ01000210_1
NZ_AFCJ01000212_1
NZ_AFCJ01000265_1
NZ_AFCJ01000358_1
NZ_AFCJ01000360_1
NZ_AFCJ01000363_1
NZ_AFCJ01000364_1
NZ_AFCJ01000410_1
NZ_AFCJ01000435_1
NZ_AFCJ01000482_1
NZ_AFCJ01000554_1
NZ_AFCJ01000558_1
NZ_AFCJ01000606_1
NZ_AFCJ01000637_1
NZ_AFCJ01000642_1
NZ_AFCJ01000651_1
NZ_AFCJ01000662_1
NZ_AFCJ01000679_1
NZ_AFCJ01000685_1
NZ_AFCJ01000686_1
NZ_AFCJ01000712_1
NZ_AFCJ01000716_1
NZ_AFCJ01000734_1
NZ_AFCJ01000750_1
NZ_AFCJ01000794_1
NZ_AFCJ01000803_1
NZ_AFCJ01000805_1
NZ_AFCJ01000814_1
NZ_AFCJ01000816_1
NZ_AFCJ01000817_1
NZ_AFCJ01000868_1
NZ_AFCJ01000940_1
NZ_AFCJ01000955_1
NZ_AFCJ01000956_1
NZ_AFCJ01000957_1
NZ_AFCJ01000964_1
NZ_AFCJ01000969_1
NZ_AFCJ01000988_1
NZ_AFCJ01000994_1
NZ_AFCJ01000995_1
NZ_AFCJ01000998_1
NZ_AFCJ01001040_1
NZ_AFCJ01001043_1
NZ_AFCJ01001046_1
NZ_AFCJ01001074_1
NZ_AFCJ01001075_1
NZ_AFCJ01001165_1
NZ_AFCJ01001185_1
NZ_AFCJ01001199_1
NZ_AFCJ01001262_1
NZ_AFCJ01001266_1
NZ_AFCJ01001267_1
NZ_AFCJ01001322_1
NZ_AFCJ01001323_1
NZ_AFCJ01001325_1
NZ_AFCJ01001328_1
NZ_AFCJ01001336_1
NZ_AFCJ01001338_1
NZ_AFCJ01001343_1
NZ_AFCJ01001370_1
NZ_AFCJ01001371_1
NZ_AFCJ01001372_1
NZ_AFCJ01001373_1
NZ_AFCJ01001374_1
NZ_AFCJ01001375_1
NZ_AFCJ01001379_1
NZ_AFCJ01001380_1
NZ_AFCJ01001381_1
NZ_AFCJ01001382_1
NZ_AFCJ01001398_1
NZ_AFCJ01001415_1
NZ_AFCJ01001461_1
NZ_AFCJ01001494_1
NZ_AFCJ01001519_1
NZ_AFCJ01001531_1
NZ_AFCJ01001618_1
NZ_AFCJ01001620_1
NZ_AFCJ01001639_1
NZ_AFCJ01001726_1
NZ_AFCJ01001727_1
NZ_AFCJ01001761_1
NZ_AFCJ01001773_1
NZ_AFCJ01001835_1
NZ_AFCJ01001883_1
NZ_AFCJ01001901_1
NZ_AFCJ01001909_1
NZ_AFCJ01001910_1
NZ_AFCJ01001917_1
NZ_AFCJ01001975_1
NZ_AFCJ01001991_1
NZ_AFCJ01002002_1
NZ_AFCJ01002004_1
NZ_AFCJ01002020_1
NZ_AFCJ01002057_1
NZ_AFCJ01002070_1
NZ_AFCJ01002075_1
NZ_AFCJ01002121_1
NZ_AFCJ01002122_1
NZ_AFCJ01002125_1
NZ_AFCJ01002128_1
NZ_AFCJ01002138_1
NZ_AFCJ01002144_1
NZ_AFCJ01002161_1
NZ_AFCJ01002163_1
NZ_AFCJ01002169_1
NZ_AFCJ01002170_1
NZ_AFCJ01002187_1
NZ_AFCJ01002196_1
NZ_AFCJ01002201_1
NZ_AFCJ01002225_1
NZ_AFCJ01002240_1
NZ_AFCJ01002275_1
NZ_AFCJ01002286_1
NZ_AFCJ01002327_1
NZ_AFCJ01002454_1
NZ_AFCJ01002473_1
NZ_AFCJ01002481_1
NZ_AFCJ01002491_1
NZ_AFCJ01002495_1
NZ_AFCJ01002508_1
NZ_AFCJ01002537_1
NZ_AFCJ01002578_1
NZ_AFCJ01002643_1
NZ_AFCJ01002660_1
NZ_AFCJ01002677_1
NZ_AFCK01000049_1
NZ_AFCK01000055_1
NZ_AFCK01000074_1
NZ_AFCK01000098_1
NZ_AFCK01000099_1
NZ_AFCK01000100_1
NZ_AFCK01000122_1
NZ_AFCK01000144_1
NZ_AFCK01000179_1
NZ_AFCK01000190_1
NZ_AFCK01000203_1
NZ_AFCK01000210_1
NZ_AFCK01000212_1
NZ_AFCK01000249_1
NZ_AFCK01000256_1
NZ_AFCK01000257_1
NZ_AFCK01000355_1
NZ_AFCK01000373_1
NZ_AFCK01000437_1
NZ_AFCK01000442_1
NZ_AFCK01000454_1
NZ_AFCK01000476_1
NZ_AFCK01000477_1
NZ_AFCK01000523_1
NZ_AFCK01000545_1
NZ_AFCK01000562_1
NZ_AFCK01000563_1
NZ_AFCK01000564_1
NZ_AFCK01000565_1
NZ_AFCK01000566_1
NZ_AFCK01000567_1
NZ_AFCK01000603_1
NZ_AFCK01000620_1
NZ_AFCK01000635_1
NZ_AFCK01000638_1
NZ_AFCK01000664_1
NZ_AFCK01000692_1
NZ_AFCK01000732_1
NZ_AFCK01000741_1
NZ_AFCK01000794_1
NZ_AFCK01000825_1
NZ_AFCK01000882_1
NZ_AFCK01000888_1
NZ_AFCK01000891_1
NZ_AFCK01000898_1
NZ_AFCK01000924_1
NZ_AFCK01000926_1
NZ_AFCK01000935_1
NZ_AFCK01000973_1
NZ_AFCK01000975_1
NZ_AFCK01001007_1
NZ_AFCK01001055_1
NZ_AFCK01001065_1
NZ_AFCK01001067_1
NZ_AFCK01001103_1
NZ_AFCK01001127_1
NZ_AFCK01001149_1
NZ_AFCK01001151_1
NZ_AFCK01001165_1
NZ_AFCK01001168_1
NZ_AFCK01001186_1
NZ_AFCK01001218_1
NZ_AFCK01001220_1
NZ_AFCK01001223_1
NZ_AFCK01001242_1
NZ_AFCK01001287_1
NZ_AFCK01001295_1
NZ_AFCK01001329_1
NZ_AFCK01001331_1
NZ_AFCK01001353_1
NZ_AFCK01001361_1
NZ_AFCK01001366_1
NZ_AFCK01001374_1
NZ_AFCK01001442_1
NZ_AFCK01001444_1
NZ_AFCK01001469_1
NZ_AFCK01001470_1
NZ_AFCK01001471_1
NZ_AFCK01001491_1
NZ_AFCK01001495_1
NZ_AFCK01001533_1
NZ_AFCK01001546_1
NZ_AFCK01001559_1
NZ_AFCK01001594_1
NZ_AFCK01001604_1
NZ_AFCK01001611_1
NZ_AFCK01001614_1
NZ_AFCK01001622_1
NZ_AFCK01001629_1
NZ_AFCK01001641_1
NZ_AFCK01001675_1
NZ_AFCK01001693_1
NZ_AFCK01001695_1
NZ_AFCK01001700_1
NZ_AFCK01001710_1
NZ_AFCK01001718_1
NZ_AFCK01001720_1
NZ_AFCK01001731_1
NZ_AFCK01001732_1
NZ_AFCK01001733_1
NZ_AFCL01000006_1
NZ_AFCL01000017_1
NZ_AFCL01000027_1
NZ_AFCL01000064_1
NZ_AFCL01000072_1
NZ_AFCL01000088_1
NZ_AFCL01000138_1
NZ_AFCL01000145_1
NZ_AFCL01000146_1
NZ_AFCL01000168_1
NZ_AFCL01000245_1
NZ_AFCL01000256_1
NZ_AFCL01000257_1
NZ_AFCL01000401_1
NZ_AFCL01000403_1
NZ_AFCL01000415_1
NZ_AFCL01000416_1
NZ_AFCL01000425_1
NZ_AFCL01000431_1
NZ_AFCL01000467_1
NZ_AFCL01000493_1
NZ_AFCL01000542_1
NZ_AFCL01000569_1
NZ_AFCL01000570_1
NZ_AFCL01000571_1
NZ_AFCL01000573_1
NZ_AFCL01000574_1
NZ_AFCL01000635_1
NZ_AFCL01000637_1
NZ_AFCL01000660_1
NZ_AFCL01000663_1
NZ_AFCL01000694_1
NZ_AFCL01000698_1
NZ_AFCL01000727_1
NZ_AFCL01000731_1
NZ_AFCL01000733_1
NZ_AFCL01000751_1
NZ_AFCL01000777_1
NZ_AFCL01000781_1
NZ_AFCL01000794_1
NZ_AFCL01000795_1
NZ_AFCL01000822_1
NZ_AFCL01000867_1
NZ_AFCL01000868_1
NZ_AFCL01000873_1
NZ_AFCL01000883_1
NZ_AFCL01000899_1
NZ_AFCL01000924_1
NZ_AFCL01000931_1
NZ_AFCL01000933_1
NZ_AFCL01000936_1
NZ_AFCL01000937_1
NZ_AFCL01000971_1
NZ_AFCL01000975_1
NZ_AFCL01000979_1
NZ_AFCL01000981_1
NZ_AFCL01000993_1
NZ_AFCL01001068_1
NZ_AFCL01001074_1
NZ_AFCL01001143_1
NZ_AFCL01001146_1
NZ_AFCL01001159_1
NZ_AFCL01001160_1
NZ_AFCL01001167_1
NZ_AFCL01001168_1
NZ_AFCL01001171_1
NZ_AFCL01001172_1
NZ_AFCL01001234_1
NZ_AFCL01001242_1
NZ_AFCL01001275_1
NZ_AFCL01001290_1
NZ_AFCL01001318_1
NZ_AFCL01001321_1
NZ_AFCL01001322_1
NZ_AFCL01001324_1
NZ_AFCL01001348_1
NZ_AFCL01001413_1
NZ_AFCL01001414_1
NZ_AFCL01001415_1
NZ_AFCL01001421_1
NZ_AFCL01001422_1
NZ_AFCL01001431_1
NZ_AFCL01001438_1
NZ_AFCL01001443_1
NZ_AFCL01001457_1
NZ_AFCL01001465_1
NZ_AFCL01001488_1
NZ_AFCL01001497_1
NZ_AFCL01001544_1
NZ_AFCL01001552_1
NZ_AFCL01001564_1
NZ_AFCL01001566_1
NZ_AFCL01001578_1
NZ_AFCL01001579_1
NZ_AFCL01001628_1
NZ_AFCL01001629_1
NZ_AFCL01001647_1
NZ_AFCL01001662_1
NZ_AFCL01001694_1
NZ_AFCL01001708_1
NZ_AFCL01001709_1
NZ_AFCL01001710_1
NZ_AFCL01001716_1
NZ_AFCL01001720_1
NZ_AFCL01001721_1
NZ_AFCL01001723_1
NZ_AFCL01001724_1
NZ_AFCL01001725_1
NZ_AFCL01001763_1
NZ_AFCL01001805_1
NZ_AFCL01001806_1
NZ_AFCL01001810_1
NZ_AFCL01001820_1
NZ_AFCL01001823_1
NZ_AFCL01001829_1
NZ_AFCL01001850_1
NZ_AFCL01001894_1
NZ_AFCL01001910_1
NZ_AFCL01001926_1
NZ_AFCL01001939_1
NZ_AFCL01001980_1
NZ_AFCL01001996_1
NZ_AFCL01001998_1
NZ_AFCL01002021_1
NZ_AFCM01000005_1
NZ_AFCM01000011_1
NZ_AFCM01000063_1
NZ_AFCM01000068_1
NZ_AFCM01000088_1
NZ_AFCM01000091_1
NZ_AFCM01000107_1
NZ_AFCM01000117_1
NZ_AFCM01000122_1
NZ_AFCM01000131_1
NZ_AFCM01000134_1
NZ_AFCM01000177_1
NZ_AFCM01000182_1
NZ_AFCM01000194_1
NZ_AFCM01000210_1
NZ_AFCM01000217_1
NZ_AFCM01000229_1
NZ_AFCM01000232_1
NZ_AFCM01000245_1
NZ_AFCM01000254_1
NZ_AFCM01000276_1
NZ_AFCM01000341_1
NZ_AFCM01000355_1
NZ_AFCM01000360_1
NZ_AFCM01000375_1
NZ_AFCM01000439_1
NZ_AFCM01000471_1
NZ_AFCM01000486_1
NZ_AFCM01000541_1
NZ_AFCM01000576_1
NZ_AFCM01000579_1
NZ_AFCM01000601_1
NZ_AFCM01000609_1
NZ_AFCM01000639_1
NZ_AFCM01000640_1
NZ_AFCM01000675_1
NZ_AFCM01000737_1
NZ_AFCM01000746_1
NZ_AFCM01000758_1
NZ_AFCM01000772_1
NZ_AFCM01000783_1
NZ_AFCM01000792_1
NZ_AFCM01000804_1
NZ_AFCM01000829_1
NZ_AFCM01000920_1
NZ_AFCM01000921_1
NZ_AFCM01000954_1
NZ_AFCM01000962_1
NZ_AFCM01000968_1
NZ_AFCM01001015_1
NZ_AFCM01001017_1
NZ_AFCM01001020_1
NZ_AFCM01001052_1
NZ_AFCM01001063_1
NZ_AFCM01001119_1
NZ_AFCM01001123_1
NZ_AFCM01001135_1
NZ_AFCM01001137_1
NZ_AFCM01001158_1
NZ_AFCM01001163_1
NZ_AFCM01001166_1
NZ_AFCM01001217_1
NZ_AFCM01001238_1
NZ_AFCM01001266_1
NZ_AFCM01001283_1
NZ_AFCM01001291_1
NZ_AFCM01001295_1
NZ_AFCM01001307_1
NZ_AFCM01001326_1
NZ_AFCM01001327_1
NZ_AFCM01001333_1
NZ_AFCM01001364_1
NZ_AFCM01001377_1
NZ_AFCM01001378_1
NZ_AFCM01001380_1
NZ_AFCM01001383_1
NZ_AFCM01001384_1
NZ_AFCM01001393_1
NZ_AFCM01001397_1
NZ_AFCM01001399_1
NZ_AFCM01001406_1
NZ_AFCM01001427_1
NZ_AFCM01001435_1
NZ_AFCM01001437_1
NZ_AFCM01001455_1
NZ_AFCM01001461_1
NZ_AFCM01001464_1
NZ_AFCM01001503_1
NZ_AFCM01001509_1
NZ_AFCM01001517_1
NZ_AFCM01001531_1
NZ_AFCM01001541_1
NZ_AFCM01001544_1
NZ_AFCM01001550_1
NZ_AFCM01001556_1
NZ_AFCM01001557_1
NZ_AFCM01001558_1
NZ_AFCM01001559_1
NZ_AFCM01001591_1
NZ_AFCN01000083_1
NZ_AFCN01000103_1
NZ_AFCN01000108_1
NZ_AFCN01000126_1
NZ_AFCN01000211_1
NZ_AFCN01000294_1
NZ_AFCN01000320_1
NZ_AFCN01000345_1
NZ_AFCN01000437_1
NZ_AFCN01000441_1
NZ_AFCN01000453_1
NZ_AFCN01000460_1
NZ_AFCN01000463_1
NZ_AFCN01000512_1
NZ_AFCN01000533_1
NZ_AFCN01000538_1
NZ_AFCN01000566_1
NZ_AFCN01000597_1
NZ_AFCN01000599_1
NZ_AFCN01000602_1
NZ_AFCN01000603_1
NZ_AFCN01000604_1
NZ_AFCN01000605_1
NZ_AFCN01000606_1
NZ_AFCN01000607_1
NZ_AFCN01000632_1
NZ_AFCN01000636_1
NZ_AFCN01000653_1
NZ_AFCN01000673_1
NZ_AFCN01000723_1
NZ_AFCN01000730_1
NZ_AFCN01000758_1
NZ_AFCN01000759_1
NZ_AFCN01000766_1
NZ_AFCN01000817_1
NZ_AFCN01000820_1
NZ_AFCN01000836_1
NZ_AFCN01000839_1
NZ_AFCN01000869_1
NZ_AFCN01000874_1
NZ_AFCN01000875_1
NZ_AFCN01000877_1
NZ_AFCN01000879_1
NZ_AFCN01000891_1
NZ_AFCN01000893_1
NZ_AFCN01000899_1
NZ_AFCN01000938_1
NZ_AFCN01000944_1
NZ_AFCN01000977_1
NZ_AFCN01000979_1
NZ_AFCN01000980_1
NZ_AFCN01000990_1
NZ_AFCN01000991_1
NZ_AFCN01000992_1
NZ_AFCN01001019_1
NZ_AFCN01001039_1
NZ_AFCN01001040_1
NZ_AFCN01001044_1
NZ_AFCN01001103_1
NZ_AFCN01001133_1
NZ_AFCN01001149_1
NZ_AFCN01001165_1
NZ_AFCN01001175_1
NZ_AFCN01001183_1
NZ_AFCN01001187_1
NZ_AFCN01001191_1
NZ_AFCN01001222_1
NZ_AFCN01001226_1
NZ_AFCN01001234_1
NZ_AFCN01001252_1
NZ_AFCN01001259_1
NZ_AFCN01001282_1
NZ_AFCN01001284_1
NZ_AFCN01001286_1
NZ_AFCN01001290_1
NZ_AFCN01001319_1
NZ_AFCN01001353_1
NZ_AFCN01001356_1
NZ_AFCN01001357_1
NZ_AFCN01001359_1
NZ_AFCN01001378_1
NZ_AFCN01001381_1
NZ_AFCN01001430_1
NZ_AFCN01001448_1
NZ_AFCN01001468_1
NZ_AFCN01001476_1
NZ_AFCN01001477_1
NZ_AFCN01001500_1
NZ_AFCN01001506_1
NZ_AFCN01001511_1
NZ_AFCN01001519_1
NZ_AFCN01001532_1
NZ_AFCN01001545_1
NZ_AFCN01001562_1
NZ_AFCN01001566_1
NZ_AFCN01001567_1
NZ_AFCN01001570_1
NZ_AFCN01001585_1
NZ_AFCN01001612_1
NZ_AFCN01001619_1
NZ_AFCN01001628_1
NZ_AFCN01001633_1
NZ_AFCN01001643_1
NZ_AFCN01001658_1
NZ_AFCN01001706_1
NZ_AFCN01001734_1
NZ_AFCN01001755_1
NZ_AFCN01001763_1
NZ_AFCN01001779_1
NZ_AFCN01001793_1
NZ_AFCN01001798_1
NZ_AFCO01000018_1
NZ_AFCO01000041_1
NZ_AFCO01000069_1
NZ_AFCO01000095_1
NZ_AFCO01000121_1
NZ_AFCO01000196_1
NZ_AFCO01000197_1
NZ_AFCO01000208_1
NZ_AFCO01000209_1
NZ_AFCO01000210_1
NZ_AFCO01000211_1
NZ_AFCO01000260_1
NZ_AFCO01000313_1
NZ_AFCO01000442_1
NZ_AFCO01000478_1
NZ_AFCO01000479_1
NZ_AFCO01000480_1
NZ_AFCO01000481_1
NZ_AFCO01000485_1
NZ_AFCO01000486_1
NZ_AFCO01000491_1
NZ_AFCO01000492_1
NZ_AFCO01000493_1
NZ_AFCO01000494_1
NZ_AFCO01000507_1
NZ_AFCO01000511_1
NZ_AFCO01000512_1
NZ_AFCO01000524_1
NZ_AFCO01000542_1
NZ_AFCO01000585_1
NZ_AFCO01000586_1
NZ_AFCO01000588_1
NZ_AFCO01000589_1
NZ_AFCO01000590_1
NZ_AFCO01000598_1
NZ_AFCO01000615_1
NZ_AFCO01000665_1
NZ_AFCO01000672_1
NZ_AFCO01000748_1
NZ_AFCO01000756_1
NZ_AFCO01000762_1
NZ_AFCO01000764_1
NZ_AFCO01000777_1
NZ_AFCO01000788_1
NZ_AFCO01000847_1
NZ_AFCO01000849_1
NZ_AFCO01000891_1
NZ_AFCO01000924_1
NZ_AFCO01000925_1
NZ_AFCO01000926_1
NZ_AFCO01000927_1
NZ_AFCO01000988_1
NZ_AFCO01000990_1
NZ_AFCO01000995_1
NZ_AFCO01000996_1
NZ_AFCO01000997_1
NZ_AFCO01001000_1
NZ_AFCO01001001_1
NZ_AFCO01001002_1
NZ_AFCO01001004_1
NZ_AFCO01001007_1
NZ_AFCO01001009_1
NZ_AFCO01001015_1
NZ_AFCO01001016_1
NZ_AFCO01001017_1
NZ_AFCO01001018_1
NZ_AFCO01001019_1
NZ_AFCO01001020_1
NZ_AFCO01001021_1
NZ_AFCO01001023_1
NZ_AFCO01001027_1
NZ_AFCO01001028_1
NZ_AFCO01001029_1
NZ_AFCO01001038_1
NZ_AFCO01001039_1
NZ_AFCO01001046_1
NZ_AFCO01001050_1
NZ_AFCO01001079_1
NZ_AFCO01001080_1
NZ_AFCO01001093_1
NZ_AFCO01001138_1
NZ_AFCO01001156_1
NZ_AFCO01001161_1
NZ_AFCO01001234_1
NZ_AFCO01001235_1
NZ_AFCO01001251_1
NZ_AFCO01001271_1
NZ_AFCO01001275_1
NZ_AFCO01001315_1
NZ_AFCO01001366_1
NZ_AFCO01001375_1
NZ_AFCO01001407_1
NZ_AFCO01001426_1
NZ_AFCO01001431_1
NZ_AFCO01001484_1
NZ_AFCO01001488_1
NZ_AFCO01001496_1
NZ_AFCO01001499_1
NZ_AFCO01001510_1
NZ_AFCO01001575_1
NZ_AFCO01001579_1
NZ_AFCO01001586_1
NZ_AFCO01001622_1
NZ_AFCO01001649_1
NZ_AFCO01001671_1
NZ_AFCO01001684_1
NZ_AFCO01001693_1
NZ_AFCO01001719_1
NZ_AFCO01001746_1
NZ_AFCO01001789_1
NZ_AFCO01001794_1
NZ_AFCO01001795_1
NZ_AFCO01001796_1
NZ_AFCO01001812_1
NZ_AFCO01001829_1
NZ_AFCO01001838_1
NZ_AFCO01001839_1
NZ_AFCO01001858_1
NZ_AFCO01001875_1
NZ_AFCO01001904_1
NZ_AFCO01001905_1
NZ_AFCO01001928_1
NZ_AFCO01001943_1
NZ_AFCO01001954_1
NZ_AFCO01001970_1
NZ_AFCO01001973_1
NZ_AFCO01001982_1
NZ_AFCO01001997_1
NZ_AFCO01002024_1
NZ_AFCO01002030_1
NZ_AFCO01002031_1
NZ_AFCO01002032_1
NZ_AFCO01002033_1
NZ_AFCO01002039_1
NZ_AFCO01002046_1
NZ_AFCO01002054_1
NZ_AFCO01002065_1
NZ_AFCO01002066_1
NZ_AFCO01002067_1
NZ_AFCO01002070_1
NZ_AFCO01002072_1
NZ_AFCO01002073_1
NZ_AFCO01002074_1
NZ_AFCO01002075_1
NZ_AFCO01002081_1
NZ_AFCO01002082_1
NZ_AFCO01002083_1
NZ_AFCO01002084_1
NZ_AFCO01002087_1
NZ_AFCO01002088_1
NZ_AFCO01002089_1
NZ_AFCO01002090_1
NZ_AFCO01002095_1
NZ_AFCO01002097_1
NZ_AFCO01002099_1
NZ_AFCO01002101_1
NZ_AFCO01002102_1
NZ_AFCO01002104_1
NZ_AFCO01002105_1
NZ_AFCO01002106_1
NZ_AFCO01002107_1
NZ_AFCO01002108_1
NZ_AFCO01002109_1
NZ_AFCO01002111_1
NZ_AFCO01002112_1
NZ_AFCO01002113_1
NZ_AFCO01002114_1
NZ_AFCO01002115_1
NZ_AFCO01002120_1
NZ_AFCO01002121_1
NZ_AFCO01002123_1
NZ_AFCO01002124_1
NZ_AFCO01002125_1
NZ_AFCO01002128_1
NZ_AFCO01002129_1
NZ_AFCO01002130_1
NZ_AFCO01002131_1
NZ_AFCO01002132_1
NZ_AFCO01002134_1
NZ_AFCO01002138_1
NZ_AFCP01000009_1
NZ_AFCP01000014_1
NZ_AFCP01000052_1
NZ_AFCP01000114_1
NZ_AFCP01000115_1
NZ_AFCP01000146_1
NZ_AFCP01000154_1
NZ_AFCP01000157_1
NZ_AFCP01000180_1
NZ_AFCP01000184_1
NZ_AFCP01000187_1
NZ_AFCP01000189_1
NZ_AFCP01000236_1
NZ_AFCP01000248_1
NZ_AFCP01000335_1
NZ_AFCP01000336_1
NZ_AFCP01000396_1
NZ_AFCP01000409_1
NZ_AFCP01000410_1
NZ_AFCP01000464_1
NZ_AFCP01000473_1
NZ_AFCP01000475_1
NZ_AFCP01000482_1
NZ_AFCP01000522_1
NZ_AFCP01000556_1
NZ_AFCP01000557_1
NZ_AFCP01000566_1
NZ_AFCP01000588_1
NZ_AFCP01000674_1
NZ_AFCP01000701_1
NZ_AFCP01000733_1
NZ_AFCP01000743_1
NZ_AFCP01000745_1
NZ_AFCP01000831_1
NZ_AFCP01000853_1
NZ_AFCP01000927_1
NZ_AFCP01000947_1
NZ_AFCP01000969_1
NZ_AFCP01001018_1
NZ_AFCP01001081_1
NZ_AFCP01001082_1
NZ_AFCP01001083_1
NZ_AFCP01001084_1
NZ_AFCP01001085_1
NZ_AFCP01001090_1
NZ_AFCP01001091_1
NZ_AFCP01001101_1
NZ_AFCP01001105_1
NZ_AFCP01001166_1
NZ_AFCP01001169_1
NZ_AFCP01001213_1
NZ_AFCP01001230_1
NZ_AFCP01001236_1
NZ_AFCP01001250_1
NZ_AFCP01001274_1
NZ_AFCP01001285_1
NZ_AFCP01001287_1
NZ_AFCP01001313_1
NZ_AFCP01001315_1
NZ_AFCP01001322_1
NZ_AFCP01001327_1
NZ_AFCP01001394_1
NZ_AFCP01001408_1
NZ_AFCP01001430_1
NZ_AFCP01001436_1
NZ_AFCP01001454_1
NZ_AFCP01001469_1
NZ_AFCP01001481_1
NZ_AFCP01001498_1
NZ_AFCP01001507_1
NZ_AFCP01001561_1
NZ_AFCP01001575_1
NZ_AFCP01001587_1
NZ_AFCP01001589_1
NZ_AFCP01001590_1
NZ_AFCP01001591_1
NZ_AFCP01001593_1
NZ_AFCP01001594_1
NZ_AFCP01001596_1
NZ_AFCP01001612_1
NZ_AFCP01001619_1
NZ_AFCP01001640_1
NZ_AFCP01001644_1
NZ_AFCP01001650_1
NZ_AFCP01001651_1
NZ_AFCP01001669_1
NZ_AFCP01001674_1
NZ_AFCP01001677_1
NZ_AFCP01001685_1
NZ_AFCP01001710_1
NZ_AFCP01001721_1
NZ_AFCP01001734_1
NZ_AFCP01001745_1
NZ_AFCP01001761_1
NZ_AFCP01001764_1
NZ_AFCP01001769_1
NZ_AFCP01001770_1
NZ_AFCP01001771_1
NZ_AFCP01001796_1
NZ_AFCP01001800_1
NZ_AFCP01001831_1
NZ_AFCP01001838_1
NZ_AFCP01001839_1
NZ_AFCP01001874_1
NZ_AFCP01001890_1
NZ_AFCP01001906_1
NZ_AFCP01001908_1
NZ_AFCP01001914_1
NZ_AFCP01001947_1
NZ_AFCP01001948_1
NZ_AFCP01001949_1
NZ_AFCP01001950_1
NZ_AFCP01001952_1
NZ_AFCP01001966_1
NZ_AFCP01002002_1
NZ_AFCP01002049_1
NZ_AFCP01002055_1
NZ_AFCP01002065_1
NZ_AFCP01002075_1
NZ_AFCP01002077_1
NZ_AFCP01002078_1
NZ_AFCP01002079_1
NZ_AFCP01002107_1
NZ_AFCP01002108_1
NZ_AFCP01002109_1
NZ_AFCP01002110_1
NZ_AFCQ01000055_1
NZ_AFCQ01000070_1
NZ_AFCQ01000138_1
NZ_AFCQ01000164_1
NZ_AFCQ01000193_1
NZ_AFCQ01000207_1
NZ_AFCQ01000209_1
NZ_AFCQ01000216_1
NZ_AFCQ01000218_1
NZ_AFCQ01000224_1
NZ_AFCQ01000225_1
NZ_AFCQ01000252_1
NZ_AFCQ01000290_1
NZ_AFCQ01000381_1
NZ_AFCQ01000389_1
NZ_AFCQ01000415_1
NZ_AFCQ01000467_1
NZ_AFCQ01000526_1
NZ_AFCQ01000527_1
NZ_AFCQ01000528_1
NZ_AFCQ01000529_1
NZ_AFCQ01000546_1
NZ_AFCQ01000548_1
NZ_AFCQ01000573_1
NZ_AFCQ01000580_1
NZ_AFCQ01000605_1
NZ_AFCQ01000634_1
NZ_AFCQ01000732_1
NZ_AFCQ01000741_1
NZ_AFCQ01000776_1
NZ_AFCQ01000835_1
NZ_AFCQ01000839_1
NZ_AFCQ01000864_1
NZ_AFCQ01000879_1
NZ_AFCQ01000920_1
NZ_AFCQ01000930_1
NZ_AFCQ01000981_1
NZ_AFCQ01001005_1
NZ_AFCQ01001051_1
NZ_AFCQ01001052_1
NZ_AFCQ01001053_1
NZ_AFCQ01001056_1
NZ_AFCQ01001072_1
NZ_AFCQ01001168_1
NZ_AFCQ01001203_1
NZ_AFCQ01001208_1
NZ_AFCQ01001214_1
NZ_AFCQ01001255_1
NZ_AFCQ01001256_1
NZ_AFCQ01001257_1
NZ_AFCQ01001258_1
NZ_AFCQ01001259_1
NZ_AFCQ01001260_1
NZ_AFCQ01001261_1
NZ_AFCQ01001262_1
NZ_AFCQ01001263_1
NZ_AFCQ01001264_1
NZ_AFCQ01001277_1
NZ_AFCQ01001338_1
NZ_AFCQ01001379_1
NZ_AFCQ01001391_1
NZ_AFCQ01001410_1
NZ_AFCQ01001443_1
NZ_AFCQ01001444_1
NZ_AFCQ01001451_1
NZ_AFCQ01001457_1
NZ_AFCQ01001482_1
NZ_AFCQ01001492_1
NZ_AFCQ01001504_1
NZ_AFCQ01001544_1
NZ_AFCQ01001547_1
NZ_AFCQ01001551_1
NZ_AFCQ01001557_1
NZ_AFCQ01001640_1
NZ_AFCQ01001644_1
NZ_AFCQ01001678_1
NZ_AFCQ01001683_1
NZ_AFCQ01001689_1
NZ_AFCQ01001725_1
NZ_AFCQ01001768_1
NZ_AFCQ01001777_1
NZ_AFCQ01001780_1
NZ_AFCQ01001797_1
NZ_AFCQ01001819_1
NZ_AFCQ01001820_1
NZ_AFCQ01001849_1
NZ_AFCQ01001909_1
NZ_AFCQ01001932_1
NZ_AFCQ01001968_1
NZ_AFCQ01002013_1
NZ_AFCQ01002043_1
NZ_AFCQ01002044_1
NZ_AFCQ01002063_1
NZ_AFCQ01002064_1
NZ_AFCQ01002070_1
NZ_AFCQ01002073_1
NZ_AFCQ01002080_1
NZ_AFCQ01002101_1
NZ_AFCQ01002103_1
NZ_AFCQ01002104_1
NZ_AFCQ01002120_1
NZ_AFCQ01002151_1
NZ_AFCQ01002167_1
NZ_AFCQ01002212_1
NZ_AFCQ01002255_1
NZ_AFCQ01002268_1
NZ_AFCQ01002271_1
NZ_AFCQ01002292_1
NZ_AFCQ01002307_1
NZ_AFCQ01002353_1
NZ_AFCQ01002367_1
NZ_AFCQ01002386_1
NZ_AFCQ01002387_1
NZ_AFCQ01002410_1
NZ_AFCQ01002434_1
NZ_AFCQ01002435_1
NZ_AFCQ01002436_1
NZ_AFCQ01002437_1
NZ_AFCQ01002438_1
NZ_AFCQ01002449_1
NZ_AFCQ01002466_1
NZ_AFCT01000001_1
NZ_AFCT01000003_1
NZ_AFCT01000005_1
NZ_AFCT01000006_1
NZ_AFCT01000007_1
NZ_AFCT01000008_1
NZ_AFCT01000009_1
NZ_AFCT01000010_1
NZ_AFCT01000011_1
NZ_AFCT01000013_1
NZ_AFCT01000016_1
NZ_AFCT01000017_1
NZ_AFCT01000019_1
NZ_AFCT01000020_1
NZ_AFCT01000021_1
NZ_AFCT01000022_1
NZ_AFCT01000023_1
NZ_AFCT01000024_1
NZ_AFCT01000025_1
NZ_AFCT01000026_1
NZ_AFCT01000028_1
NZ_AFCT01000030_1
NZ_AFCT01000113_1
NZ_AFCT01000118_1
NZ_AFCT01000134_1
NZ_AFCT01000154_1
NZ_AFCT01000184_1
NZ_AFCT01000187_1
NZ_AFCT01000189_1
NZ_AFCT01000201_1
NZ_AFCT01000207_1
NZ_AFCT01000212_1
NZ_AFCT01000213_1
NZ_AFCT01000214_1
NZ_AFCT01000215_1
NZ_AFCT01000243_1
NZ_AFCT01000250_1
NZ_AFCT01000256_1
NZ_AFCT01000260_1
NZ_AFCT01000286_1
NZ_AFCT01000328_1
NZ_AFCT01000332_1
NZ_AFCT01000338_1
NZ_AFCT01000339_1
NZ_AFCT01000437_1
NZ_AFCT01000465_1
NZ_AFCT01000467_1
NZ_AFCT01000469_1
NZ_AFCT01000470_1
NZ_AFCT01000471_1
NZ_AFCT01000472_1
NZ_AFCT01000473_1
NZ_AFCT01000474_1
NZ_AFCT01000475_1
NZ_AFCT01000476_1
NZ_AFCT01000480_1
NZ_AFCT01000521_1
NZ_AFCT01000528_1
NZ_AFCT01000529_1
NZ_AFCT01000530_1
NZ_AFCT01000531_1
NZ_AFCT01000533_1
NZ_AFCT01000534_1
NZ_AFCT01000538_1
NZ_AFCT01000540_1
NZ_AFCT01000541_1
NZ_AFCT01000542_1
NZ_AFCT01000543_1
NZ_AFCT01000544_1
NZ_AFCT01000546_1
NZ_AFCT01000547_1
NZ_AFCT01000548_1
NZ_AFCT01000549_1
NZ_AFCT01000583_1
NZ_AFCT01000587_1
NZ_AFCT01000636_1
NZ_AFCT01000639_1
NZ_AFCT01000640_1
NZ_AFCT01000663_1
NZ_AFCT01000664_1
NZ_AFCT01000665_1
NZ_AFCT01000666_1
NZ_AFCT01000669_1
NZ_AFCT01000671_1
NZ_AFCT01000672_1
NZ_AFCT01000673_1
NZ_AFCT01000676_1
NZ_AFCT01000677_1
NZ_AFCT01000679_1
NZ_AFCT01000680_1
NZ_AFCT01000681_1
NZ_AFCT01000682_1
NZ_AFCT01000683_1
NZ_AFCT01000684_1
NZ_AFCT01000685_1
NZ_AFCT01000686_1
NZ_AFCT01000687_1
NZ_AFCT01000688_1
NZ_AFCT01000695_1
NZ_AFCT01000701_1
NZ_AFCT01000703_1
NZ_AFCT01000725_1
NZ_AFCT01000735_1
NZ_AFCT01000748_1
NZ_AFCT01000761_1
NZ_AFCT01000762_1
NZ_AFCT01000763_1
NZ_AFCT01000764_1
NZ_AFCT01000786_1
NZ_AFCT01000787_1
NZ_AFCT01000790_1
NZ_AFCT01000791_1
NZ_AFCT01000793_1
NZ_AFCT01000795_1
NZ_AFCT01000796_1
NZ_AFCT01000797_1
NZ_AFCT01000798_1
NZ_AFCT01000801_1
NZ_AFCT01000802_1
NZ_AFCT01000803_1
NZ_AFCT01000804_1
NZ_AFCT01000805_1
NZ_AFCT01000806_1
NZ_AFCT01000807_1
NZ_AFCT01000808_1
NZ_AFCT01000809_1
NZ_AFCT01000847_1
NZ_AFCT01000848_1
NZ_AFCT01000886_1
NZ_AFCT01000893_1
NZ_AFCT01000919_1
NZ_AFCT01000927_1
NZ_AFCT01000931_1
NZ_AFCT01000978_1
NZ_AFCT01000980_1
NZ_AFCT01001012_1
NZ_AFCT01001019_1
NZ_AFCT01001049_1
NZ_AFCT01001059_1
NZ_AFCT01001061_1
NZ_AFCT01001120_1
NZ_AFCT01001124_1
NZ_AFCT01001134_1
NZ_AFCT01001143_1
NZ_AFCT01001144_1
NZ_AFCT01001145_1
NZ_AFCT01001146_1
NZ_AFCT01001147_1
NZ_AFCT01001148_1
NZ_AFCT01001149_1
NZ_AFCT01001150_1
NZ_AFCT01001151_1
NZ_AFCT01001152_1
NZ_AFCT01001153_1
NZ_AFCT01001154_1
NZ_AFCT01001155_1
NZ_AFCT01001156_1
NZ_AFCT01001157_1
NZ_AFCT01001158_1
NZ_AFCT01001159_1
NZ_AFCT01001160_1
NZ_AFCT01001163_1
NZ_AFCT01001164_1
NZ_AFCT01001168_1
NZ_AFCT01001170_1
NZ_AFCT01001171_1
NZ_AFCT01001173_1
NZ_AFCT01001175_1
NZ_AFCT01001176_1
NZ_AFCT01001177_1
NZ_AFCT01001180_1
NZ_AFCT01001181_1
NZ_AFCT01001182_1
NZ_AFCT01001183_1
NZ_AFCT01001185_1
NZ_AFCT01001186_1
NZ_AFCT01001187_1
NZ_AFCT01001189_1
NZ_AFCT01001190_1
NZ_AFCT01001191_1
NZ_AFCT01001192_1
NZ_AFCT01001193_1
NZ_AFCT01001194_1
NZ_AFCT01001203_1
NZ_AFCT01001204_1
NZ_AFCT01001214_1
NZ_AFCT01001220_1
NZ_AFCT01001224_1
NZ_AFCT01001243_1
NZ_AFCT01001248_1
NZ_AFCT01001249_1
NZ_AFCT01001250_1
NZ_AFCT01001252_1
NZ_AFCT01001254_1
NZ_AFCT01001255_1
NZ_AFCT01001256_1
NZ_AFCT01001303_1
NZ_AFCT01001324_1
NZ_AFCT01001325_1
NZ_AFCT01001336_1
NZ_AFCT01001354_1
NZ_AFCT01001373_1
NZ_AFCT01001382_1
NZ_AFCT01001395_1
NZ_AFCT01001400_1
NZ_AFCT01001410_1
NZ_AFCT01001414_1
NZ_AFCT01001415_1
NZ_AFCT01001470_1
NZ_AFCT01001476_1
NZ_AFCT01001477_1
NZ_AFCT01001482_1
NZ_AFCT01001485_1
NZ_AFCT01001487_1
NZ_AFCT01001488_1
NZ_AFCT01001491_1
NZ_AFCT01001493_1
NZ_AFCT01001558_1
NZ_AFCT01001563_1
NZ_AFCT01001566_1
NZ_AFCT01001572_1
NZ_AFCT01001582_1
NZ_AFCT01001636_1
NZ_AFCT01001643_1
NZ_AFCT01001664_1
NZ_AFCT01001692_1
NZ_AFCT01001700_1
NZ_AFCT01001721_1
NZ_AFCT01001733_1
NZ_AFCT01001739_1
NZ_AFCT01001780_1
NZ_AFCT01001786_1
NZ_AFCT01001791_1
NZ_AFCT01001798_1
NZ_AFCT01001799_1
NZ_AFCT01001801_1
NZ_AFCT01001803_1
NZ_AFCT01001804_1
NZ_AFCT01001805_1
NZ_AFCT01001806_1
NZ_AFCT01001807_1
NZ_AFCT01001809_1
NZ_AFCT01001832_1
NZ_AFCT01001843_1
NZ_AFCT01001881_1
NZ_AFCT01001949_1
NZ_AFCT01001950_1
NZ_AFCT01001966_1
NZ_AFCT01001970_1
NZ_AFCT01001994_1
NZ_AFCT01001999_1
NZ_AFCT01002003_1
NZ_AFCT01002045_1
NZ_AFCT01002048_1
NZ_AFCT01002052_1
NZ_AFCT01002053_1
NZ_AFCT01002056_1
NZ_AFCT01002067_1
NZ_AFCT01002079_1
NZ_AFCT01002101_1
NZ_AFCT01002116_1
NZ_AFCT01002123_1
NZ_AFCT01002134_1
NZ_AFCT01002138_1
NZ_AFCT01002181_1
NZ_AFCT01002182_1
NZ_AFCT01002195_1
NZ_AFCT01002243_1
NZ_AFCT01002259_1
NZ_AFCT01002288_1
NZ_AFCT01002297_1
NZ_AFCT01002330_1
NZ_AFCT01002332_1
NZ_AFCT01002334_1
NZ_AFCT01002364_1
NZ_AFCT01002366_1
NZ_AFCT01002367_1
NZ_AFCT01002368_1
NZ_AFCT01002369_1
NZ_AFCT01002370_1
NZ_AFCT01002372_1
NZ_AFCT01002375_1
NZ_AFCT01002414_1
NZ_AFCT01002415_1
NZ_AFCV01000007_1
NZ_AFCV01000009_1
NZ_AFCV01000048_1
NZ_AFCV01000073_1
NZ_AFCV01000088_1
NZ_AFCV01000102_1
NZ_AFCV01000107_1
NZ_AFCV01000119_1
NZ_AFCV01000138_1
NZ_AFCV01000139_1
NZ_AFCV01000141_1
NZ_AFCV01000158_1
NZ_AFCV01000214_1
NZ_AFCV01000237_1
NZ_AFCV01000250_1
NZ_AFCV01000356_1
NZ_AFCV01000363_1
NZ_AFCV01000364_1
NZ_AFCV01000369_1
NZ_AFCV01000371_1
NZ_AFCV01000372_1
NZ_AFCV01000373_1
NZ_AFCV01000376_1
NZ_AFCV01000379_1
NZ_AFCV01000380_1
NZ_AFCV01000381_1
NZ_AFCV01000382_1
NZ_AFCV01000383_1
NZ_AFCV01000384_1
NZ_AFCV01000386_1
NZ_AFCV01000387_1
NZ_AFCV01000388_1
NZ_AFCV01000391_1
NZ_AFCV01000392_1
NZ_AFCV01000394_1
NZ_AFCV01000395_1
NZ_AFCV01000396_1
NZ_AFCV01000397_1
NZ_AFCV01000398_1
NZ_AFCV01000409_1
NZ_AFCV01000418_1
NZ_AFCV01000419_1
NZ_AFCV01000420_1
NZ_AFCV01000437_1
NZ_AFCV01000453_1
NZ_AFCV01000457_1
NZ_AFCV01000467_1
NZ_AFCV01000483_1
NZ_AFCV01000491_1
NZ_AFCV01000500_1
NZ_AFCV01000501_1
NZ_AFCV01000502_1
NZ_AFCV01000513_1
NZ_AFCV01000523_1
NZ_AFCV01000555_1
NZ_AFCV01000567_1
NZ_AFCV01000577_1
NZ_AFCV01000604_1
NZ_AFCV01000629_1
NZ_AFCV01000632_1
NZ_AFCV01000646_1
NZ_AFCV01000674_1
NZ_AFCV01000708_1
NZ_AFCV01000764_1
NZ_AFCV01000775_1
NZ_AFCV01000776_1
NZ_AFCV01000778_1
NZ_AFCV01000785_1
NZ_AFCV01000857_1
NZ_AFCV01000935_1
NZ_AFCV01000941_1
NZ_AFCV01000996_1
NZ_AFCV01001001_1
NZ_AFCV01001022_1
NZ_AFCV01001027_1
NZ_AFCV01001035_1
NZ_AFCV01001041_1
NZ_AFCV01001051_1
NZ_AFCV01001053_1
NZ_AFCV01001075_1
NZ_AFCV01001090_1
NZ_AFCV01001112_1
NZ_AFCV01001115_1
NZ_AFCV01001130_1
NZ_AFCV01001133_1
NZ_AFCV01001134_1
NZ_AFCV01001143_1
NZ_AFCV01001171_1
NZ_AFCV01001180_1
NZ_AFCV01001191_1
NZ_AFCV01001192_1
NZ_AFCV01001231_1
NZ_AFCV01001239_1
NZ_AFCV01001259_1
NZ_AFCV01001275_1
NZ_AFCV01001278_1
NZ_AFCV01001283_1
NZ_AFCV01001289_1
NZ_AFCV01001313_1
NZ_AFCV01001321_1
NZ_AFCV01001342_1
NZ_AFCV01001414_1
NZ_AFCV01001430_1
NZ_AFCV01001452_1
NZ_AFCV01001453_1
NZ_AFCV01001468_1
NZ_AFCV01001486_1
NZ_AFCV01001490_1
NZ_AFCV01001508_1
NZ_AFCV01001509_1
NZ_AFCV01001510_1
NZ_AFCV01001511_1
NZ_AFCV01001512_1
NZ_AFCV01001519_1
NZ_AFCW01000005_1
NZ_AFCW01000006_1
NZ_AFCW01000010_1
NZ_AFCW01000080_1
NZ_AFCW01000158_1
NZ_AFCW01000163_1
NZ_AFCW01000176_1
NZ_AFCW01000202_1
NZ_AFCW01000233_1
NZ_AFCW01000240_1
NZ_AFCW01000242_1
NZ_AFCW01000266_1
NZ_AFCW01000332_1
NZ_AFCW01000374_1
NZ_AFCW01000453_1
NZ_AFCW01000504_1
NZ_AFCW01000514_1
NZ_AFCW01000596_1
NZ_AFCW01000619_1
NZ_AFCW01000689_1
NZ_AFCW01000699_1
NZ_AFCW01000700_1
NZ_AFCW01000701_1
NZ_AFCW01000702_1
NZ_AFCW01000704_1
NZ_AFCW01000729_1
NZ_AFCW01000770_1
NZ_AFCW01000796_1
NZ_AFCW01000806_1
NZ_AFCW01000827_1
NZ_AFCW01000843_1
NZ_AFCW01000855_1
NZ_AFCW01000856_1
NZ_AFCW01000858_1
NZ_AFCW01000865_1
NZ_AFCW01000904_1
NZ_AFCW01000914_1
NZ_AFCW01000976_1
NZ_AFCW01000987_1
NZ_AFCW01000990_1
NZ_AFCW01000991_1
NZ_AFCW01000998_1
NZ_AFCW01001035_1
NZ_AFCW01001063_1
NZ_AFCW01001087_1
NZ_AFCW01001088_1
NZ_AFCW01001116_1
NZ_AFCW01001117_1
NZ_AFCW01001118_1
NZ_AFCW01001119_1
NZ_AFCW01001120_1
NZ_AFCW01001121_1
NZ_AFCW01001122_1
NZ_AFCW01001123_1
NZ_AFCW01001124_1
NZ_AFCW01001125_1
NZ_AFCW01001126_1
NZ_AFCW01001127_1
NZ_AFCW01001128_1
NZ_AFCW01001129_1
NZ_AFCW01001130_1
NZ_AFCW01001131_1
NZ_AFCW01001210_1
NZ_AFCW01001213_1
NZ_AFCW01001214_1
NZ_AFCW01001215_1
NZ_AFCW01001221_1
NZ_AFCW01001226_1
NZ_AFCW01001254_1
NZ_AFCW01001255_1
NZ_AFCW01001256_1
NZ_AFCW01001257_1
NZ_AFCW01001258_1
NZ_AFCW01001259_1
NZ_AFCW01001260_1
NZ_AFCW01001262_1
NZ_AFCW01001263_1
NZ_AFCW01001265_1
NZ_AFCW01001273_1
NZ_AFCW01001318_1
NZ_AFCW01001340_1
NZ_AFCW01001390_1
NZ_AFCW01001431_1
NZ_AFCW01001473_1
NZ_AFCW01001497_1
NZ_AFCW01001576_1
NZ_AFCW01001578_1
NZ_AFCW01001589_1
NZ_AFCW01001590_1
NZ_AFCW01001613_1
NZ_AFCW01001626_1
NZ_AFCW01001631_1
NZ_AFCW01001675_1
NZ_AFCW01001693_1
NZ_AFCW01001695_1
NZ_AFCW01001710_1
NZ_AFCW01001717_1
NZ_AFCW01001720_1
NZ_AFCW01001764_1
NZ_AFCW01001769_1
NZ_AFCW01001781_1
NZ_AFCW01001782_1
NZ_AFCW01001783_1
NZ_AFCW01001784_1
NZ_AFCW01001785_1
NZ_AFCW01001788_1
NZ_AFCW01001789_1
NZ_AFCW01001790_1
NZ_AFCW01001791_1
NZ_AFCW01001792_1
NZ_AFCW01001794_1
NZ_AFCW01001797_1
NZ_AFCW01001798_1
NZ_AFCW01001799_1
NZ_AFCW01001801_1
NZ_AFCW01001802_1
NZ_AFCW01001803_1
NZ_AFCW01001808_1
NZ_AFCW01001810_1
NZ_AFCW01001843_1
NZ_AFCW01001852_1
NZ_AFCW01001910_1
NZ_AFCW01001915_1
NZ_AFCW01001924_1
NZ_AFCW01001927_1
NZ_AFCW01001943_1
NZ_AFCW01001952_1
NZ_AFCW01001981_1
NZ_AFCW01002013_1
NZ_AFCW01002017_1
NZ_AFCW01002099_1
NZ_AFCW01002107_1
NZ_AFCW01002111_1
NZ_AFCW01002132_1
NZ_AFCW01002152_1
NZ_AFCW01002166_1
NZ_AFCW01002204_1
NZ_AFCW01002221_1
NZ_AFCW01002225_1
NZ_AFCW01002237_1
NZ_AFCW01002240_1
NZ_AFCW01002242_1
NZ_AFCW01002247_1
NZ_AFCW01002263_1
NZ_AFCW01002277_1
NZ_AFCW01002308_1
NZ_AFCW01002312_1
NZ_AFCW01002332_1
NZ_AFCW01002361_1
NZ_AFCW01002374_1
NZ_AFCW01002375_1
NZ_AFCW01002380_1
NZ_AFCW01002381_1
NZ_AFCW01002406_1
NZ_AFCW01002439_1
NZ_AFCW01002443_1
NZ_AFCW01002444_1
NZ_AFCW01002449_1
NZ_AFCW01002452_1
NZ_AFCW01002453_1
NZ_AFCW01002457_1
NZ_AFCW01002458_1
NZ_AFCW01002459_1
NZ_AFCW01002460_1
NZ_AFCW01002461_1
NZ_AFCW01002464_1
NZ_AFCW01002465_1
NZ_AFCW01002470_1
NZ_AFCW01002471_1
NZ_AFCW01002472_1
NZ_AFCW01002473_1
NZ_AFCW01002475_1
NZ_AFCW01002476_1
NZ_AFCW01002477_1
NZ_AFCW01002478_1
NZ_AFCW01002479_1
NZ_AFCW01002480_1
NZ_AFCW01002482_1
NZ_AFCW01002483_1
NZ_AFCW01002484_1
NZ_AFCW01002485_1
NZ_AFCW01002486_1
NZ_AFCW01002487_1
NZ_AFCW01002489_1
NZ_AFCW01002490_1
NZ_AFCW01002491_1
NZ_AFCW01002492_1
NZ_AFCW01002493_1
NZ_AFCW01002495_1
NZ_AFCW01002496_1
NZ_AFCW01002497_1
NZ_AFCW01002498_1
NZ_AFCW01002500_1
NZ_AFCW01002501_1
NZ_AFCW01002504_1
NZ_AFCX01000001_1
NZ_AFCX01000002_1
NZ_AFCX01000004_1
NZ_AFCX01000005_1
NZ_AFCX01000021_1
NZ_AFCX01000078_1
NZ_AFCX01000133_1
NZ_AFCX01000146_1
NZ_AFCX01000166_1
NZ_AFCX01000178_1
NZ_AFCX01000215_1
NZ_AFCX01000235_1
NZ_AFCX01000252_1
NZ_AFCX01000254_1
NZ_AFCX01000255_1
NZ_AFCX01000256_1
NZ_AFCX01000257_1
NZ_AFCX01000308_1
NZ_AFCX01000309_1
NZ_AFCX01000310_1
NZ_AFCX01000332_1
NZ_AFCX01000352_1
[truncated: 2,437 more rows]
